# Supplementary material for: Comparative Economic Analysis Between Endogenous and Recombinant Production of Hyaluronic Acid
Source: Front Bioeng Biotechnol. 2021 Jul 21;9:680278. doi: 10.3389/fbioe.2021.680278 (PMC8334870; doi:10.3389/fbioe.2021.680278)
Supplement: Supplementary file 1 [file Table2.XLSX]

## Sheet: Recombinant Production
	Titer Multiplier (X)		0.637789	6.50499	3.00154	1.25399	0.819892	6.28871	1.74138	0.751937	6.70005	1.2332	2.32174	0.371693	0.267944	5.36705	3.28188	0.468037	2.97558	4.74679	8.31623	4.09046	7.81878	4.60048	5.30304	1.79979	0.494944	8.50407	6.42057	1.56858	1.26733	3.92996	0.33503	3.18395	3.97936	3.44429	5.22616	5.8461	0.962445	3.32648	3.51803	4.93309	7.06691	5.80251	2.47212	4.56688	0.570852	2.77321	5.64749
	Bioreactor Scale (L)		207.151	103.449	801.406	571.639	193.506	614.363	281.681	256.988	61.9323	594.678	158.541	52.5399	631.93	108.661	215.363	880.561	857.76	508.966	511.344	183.11	279.154	450.115	154.23	387.167	142.95	436.135	908.901	164.267	931.721	778.543	606.703	141.592	112.014	371.691	177.253	299.423	376.457	324.7	495.664	67.099	79.9025	313.268	331.848	467.867	120.825	549.777	230.058
		CoG/g (US $)
Recovery Yield (%)	65.7922		36.4305	4.67351	5.32446	13.7512	29.0277	2.69547	12.05	28.7369	5.72532	13.8514	11.0291	111.845	62.8496	5.54789	6.98506	33.4929	5.29618	3.73841	2.13133	5.93488	2.69138	3.98199	4.87951	10.6057	53.8349	2.17236	2.42614	16.1082	12.2314	4.09146	50.7448	8.39985	7.38798	5.60624	4.70048	3.52169	19.9904	6.03866	5.0782	7.48487	4.81914	3.49945	8.073	3.97067	49.9167	6.27724	3.96893
	52.6338		45.5382	5.84189	6.65557	17.189	36.2846	3.36934	15.0625	35.9212	7.15664	17.3143	13.7864	139.806	78.562	6.93486	8.73133	41.8661	6.62022	4.67302	2.66416	7.4186	3.36422	4.97748	6.09939	13.2571	67.2937	2.71545	3.03267	20.1352	15.2893	5.11432	63.431	10.4998	9.23497	7.0078	5.8756	4.40211	24.988	7.54832	6.34776	9.35609	6.02392	4.37432	10.0912	4.96333	62.3959	7.84655	4.96116
	39.4753		60.7176	7.78919	8.8741	22.9187	48.3795	4.49245	20.0833	47.8949	9.54219	23.0857	18.3818	186.409	104.749	9.24648	11.6418	55.8215	8.82697	6.23069	3.55221	9.89147	4.48563	6.63664	8.13252	17.6761	89.7249	3.6206	4.04357	26.847	20.3857	6.8191	84.5747	13.9998	12.3133	9.34373	7.83413	5.86948	33.3174	10.0644	8.46367	12.4748	8.03189	5.83242	13.455	6.61778	83.1946	10.4621	6.61488
	26.3169		91.0764	11.6838	13.3111	34.378	72.5692	6.73867	30.125	71.8423	14.3133	34.6286	27.5727	279.613	157.124	13.8697	17.4627	83.7323	13.2404	9.34604	5.32832	14.8372	6.72845	9.95497	12.1988	26.5142	134.587	5.4309	6.06535	40.2705	30.5785	10.2286	126.862	20.9996	18.4699	14.0156	11.7512	8.80422	49.9761	15.0966	12.6955	18.7122	12.0478	8.74863	20.1825	9.92667	124.792	15.6931	9.92232
	13.1584		182.153	23.3676	26.6223	68.756	145.138	13.4773	60.2499	143.685	28.6266	69.2572	55.1455	559.226	314.248	27.7394	34.9253	167.465	26.4809	18.6921	10.6566	29.6744	13.4569	19.9099	24.3976	53.0284	269.175	10.8618	12.1307	80.5409	61.1571	20.4573	253.724	41.9993	36.9399	28.0312	23.5024	17.6084	99.9521	30.1933	25.391	37.4243	24.0957	17.4973	40.365	19.8533	249.584	31.3862	19.8446
	52.6338		45.5382	5.84189	6.65557	17.189	36.2846	3.36934	15.0625	35.9212	7.15664	17.3143	13.7864	139.806	78.562	6.93486	8.73133	41.8661	6.62022	4.67302	2.66416	7.4186	3.36422	4.97748	6.09939	13.2571	67.2937	2.71545	3.03267	20.1352	15.2893	5.11432	63.431	10.4998	9.23497	7.0078	5.8756	4.40211	24.988	7.54832	6.34776	9.35609	6.02392	4.37432	10.0912	4.96333	62.3959	7.84655	4.96116
	42.107		56.9227	7.30237	8.31947	21.4862	45.3558	4.21167	18.8281	44.9014	8.94581	21.6429	17.233	174.758	98.2024	8.66857	10.9142	52.3327	8.27528	5.84127	3.3302	9.27325	4.20528	6.22185	7.62424	16.5714	84.1171	3.39431	3.79084	25.169	19.1116	6.3929	79.2888	13.1248	11.5437	8.75975	7.3445	5.50264	31.235	9.4354	7.93469	11.6951	7.5299	5.46789	12.6141	6.20417	77.9949	9.80819	6.20145
	31.5803		75.897	9.73649	11.0926	28.6483	60.4743	5.61556	25.1041	59.8686	11.9277	28.8572	22.9773	233.011	130.937	11.5581	14.5522	69.7769	11.0337	7.78836	4.44026	12.3643	5.60704	8.29581	10.1657	22.0952	112.156	4.52575	5.05446	33.5587	25.4821	8.52387	105.718	17.4997	15.3916	11.6797	9.79266	7.33685	41.6467	12.5805	10.5796	15.5935	10.0399	7.29053	16.8187	8.27222	103.993	13.0776	8.2686
	21.0535		113.845	14.6047	16.6389	42.9725	90.7115	8.42334	37.6562	89.8029	17.8916	43.2858	34.4659	349.516	196.405	17.3371	21.8283	104.665	16.5506	11.6825	6.6604	18.5465	8.41056	12.4437	15.2485	33.1428	168.234	6.78863	7.58169	50.3381	38.2232	12.7858	158.578	26.2495	23.0874	17.5195	14.689	11.0053	62.4701	18.8708	15.8694	23.3902	15.0598	10.9358	25.2281	12.4083	155.99	19.6164	12.4029
	10.5268		227.691	29.2095	33.2779	85.9449	181.423	16.8467	75.3124	179.606	35.7832	86.5715	68.9318	699.032	392.81	34.6743	43.6566	209.331	33.1011	23.3651	13.3208	37.093	16.8211	24.8874	30.497	66.2855	336.468	13.5773	15.1634	100.676	76.4464	25.5716	317.155	52.4991	46.1749	35.039	29.378	22.0106	124.94	37.7416	31.7388	46.7804	30.1196	21.8716	50.4562	24.8167	311.98	39.2328	24.8058
	39.4753		60.7176	7.78919	8.8741	22.9187	48.3795	4.49245	20.0833	47.8949	9.54219	23.0857	18.3818	186.409	104.749	9.24648	11.6418	55.8215	8.82697	6.23069	3.55221	9.89147	4.48563	6.63664	8.13252	17.6761	89.7249	3.6206	4.04357	26.847	20.3857	6.8191	84.5747	13.9998	12.3133	9.34373	7.83413	5.86948	33.3174	10.0644	8.46367	12.4748	8.03189	5.83242	13.455	6.61778	83.1946	10.4621	6.61488
	31.5803		75.897	9.73649	11.0926	28.6483	60.4743	5.61556	25.1041	59.8686	11.9277	28.8572	22.9773	233.011	130.937	11.5581	14.5522	69.7769	11.0337	7.78836	4.44026	12.3643	5.60704	8.29581	10.1657	22.0952	112.156	4.52575	5.05446	33.5587	25.4821	8.52387	105.718	17.4997	15.3916	11.6797	9.79266	7.33685	41.6467	12.5805	10.5796	15.5935	10.0399	7.29053	16.8187	8.27222	103.993	13.0776	8.2686
	23.6852		101.196	12.982	14.7902	38.1978	80.6325	7.48741	33.4722	79.8248	15.9037	38.4762	30.6364	310.681	174.582	15.4108	19.4029	93.0359	14.7116	10.3845	5.92035	16.4858	7.47605	11.0611	13.5542	29.4602	149.541	6.03434	6.73928	44.745	33.9762	11.3652	140.958	23.3329	20.5222	15.5729	13.0569	9.78247	55.529	16.774	14.1061	20.7913	13.3865	9.7207	22.425	11.0296	138.658	17.4368	11.0248
	15.7901		151.794	19.473	22.1852	57.2966	120.949	11.2311	50.2083	119.737	23.8555	57.7143	45.9545	466.022	261.873	23.1162	29.1044	139.554	22.0674	15.5767	8.88053	24.7287	11.2141	16.5916	20.3313	44.1903	224.312	9.0515	10.1089	67.1174	50.9642	17.0477	211.437	34.9994	30.7832	23.3593	19.5853	14.6737	83.2934	25.1611	21.1592	31.187	20.0797	14.5811	33.6375	16.5444	207.986	26.1552	16.5372
	7.89507		303.588	38.9459	44.3705	114.593	241.897	22.4622	100.417	239.474	47.711	115.429	91.9091	932.043	523.746	46.2324	58.2088	279.108	44.1348	31.1535	17.7611	49.4573	22.4282	33.1832	40.6626	88.3807	448.624	18.103	20.2178	134.235	101.928	34.0955	422.873	69.9988	61.5665	46.7187	39.1706	29.3474	166.587	50.3221	42.3184	62.3739	40.1595	29.1621	67.275	33.0889	415.973	52.3103	33.0744
	26.3169		91.0764	11.6838	13.3111	34.378	72.5692	6.73867	30.125	71.8423	14.3133	34.6286	27.5727	279.613	157.124	13.8697	17.4627	83.7323	13.2404	9.34604	5.32832	14.8372	6.72845	9.95497	12.1988	26.5142	134.587	5.4309	6.06535	40.2705	30.5785	10.2286	126.862	20.9996	18.4699	14.0156	11.7512	8.80422	49.9761	15.0966	12.6955	18.7122	12.0478	8.74863	20.1825	9.92667	124.792	15.6931	9.92232
	21.0535		113.845	14.6047	16.6389	42.9725	90.7115	8.42334	37.6562	89.8029	17.8916	43.2858	34.4659	349.516	196.405	17.3371	21.8283	104.665	16.5506	11.6825	6.6604	18.5465	8.41056	12.4437	15.2485	33.1428	168.234	6.78863	7.58169	50.3381	38.2232	12.7858	158.578	26.2495	23.0874	17.5195	14.689	11.0053	62.4701	18.8708	15.8694	23.3902	15.0598	10.9358	25.2281	12.4083	155.99	19.6164	12.4029
	15.7901		151.794	19.473	22.1852	57.2966	120.949	11.2311	50.2083	119.737	23.8555	57.7143	45.9545	466.022	261.873	23.1162	29.1044	139.554	22.0674	15.5767	8.88053	24.7287	11.2141	16.5916	20.3313	44.1903	224.312	9.0515	10.1089	67.1174	50.9642	17.0477	211.437	34.9994	30.7832	23.3593	19.5853	14.6737	83.2934	25.1611	21.1592	31.187	20.0797	14.5811	33.6375	16.5444	207.986	26.1552	16.5372
	10.5268		227.691	29.2095	33.2779	85.9449	181.423	16.8467	75.3124	179.606	35.7832	86.5715	68.9318	699.032	392.81	34.6743	43.6566	209.331	33.1011	23.3651	13.3208	37.093	16.8211	24.8874	30.497	66.2855	336.468	13.5773	15.1634	100.676	76.4464	25.5716	317.155	52.4991	46.1749	35.039	29.378	22.0106	124.94	37.7416	31.7388	46.7804	30.1196	21.8716	50.4562	24.8167	311.98	39.2328	24.8058
	5.26338		455.382	58.4189	66.5557	171.89	362.846	33.6934	150.625	359.212	71.5664	173.143	137.864	1398.06	785.62	69.3486	87.3133	418.661	66.2022	46.7302	26.6416	74.186	33.6422	49.7748	60.9939	132.571	672.937	27.1545	30.3267	201.352	152.893	51.1432	634.31	104.998	92.3497	70.078	58.756	44.0211	249.88	75.4832	63.4776	93.5609	60.2392	43.7432	100.912	49.6333	623.959	78.4655	49.6116
	13.1584		182.153	23.3676	26.6223	68.756	145.138	13.4773	60.2499	143.685	28.6266	69.2572	55.1455	559.226	314.248	27.7394	34.9253	167.465	26.4809	18.6921	10.6566	29.6744	13.4569	19.9099	24.3976	53.0284	269.175	10.8618	12.1307	80.5409	61.1571	20.4573	253.724	41.9993	36.9399	28.0312	23.5024	17.6084	99.9521	30.1933	25.391	37.4243	24.0957	17.4973	40.365	19.8533	249.584	31.3862	19.8446
	10.5268		227.691	29.2095	33.2779	85.9449	181.423	16.8467	75.3124	179.606	35.7832	86.5715	68.9318	699.032	392.81	34.6743	43.6566	209.331	33.1011	23.3651	13.3208	37.093	16.8211	24.8874	30.497	66.2855	336.468	13.5773	15.1634	100.676	76.4464	25.5716	317.155	52.4991	46.1749	35.039	29.378	22.0106	124.94	37.7416	31.7388	46.7804	30.1196	21.8716	50.4562	24.8167	311.98	39.2328	24.8058
	7.89507		303.588	38.9459	44.3705	114.593	241.897	22.4622	100.417	239.474	47.711	115.429	91.9091	932.043	523.746	46.2324	58.2088	279.108	44.1348	31.1535	17.7611	49.4573	22.4282	33.1832	40.6626	88.3807	448.624	18.103	20.2178	134.235	101.928	34.0955	422.873	69.9988	61.5665	46.7187	39.1706	29.3474	166.587	50.3221	42.3184	62.3739	40.1595	29.1621	67.275	33.0889	415.973	52.3103	33.0744
	5.26338		455.382	58.4189	66.5557	171.89	362.846	33.6934	150.625	359.212	71.5664	173.143	137.864	1398.06	785.62	69.3486	87.3133	418.661	66.2022	46.7302	26.6416	74.186	33.6422	49.7748	60.9939	132.571	672.937	27.1545	30.3267	201.352	152.893	51.1432	634.31	104.998	92.3497	70.078	58.756	44.0211	249.88	75.4832	63.4776	93.5609	60.2392	43.7432	100.912	49.6333	623.959	78.4655	49.6116
	2.63169		910.764	116.838	133.111	343.78	725.692	67.3867	301.25	718.423	143.133	346.286	275.727	2796.13	1571.24	138.697	174.627	837.323	132.404	93.4604	53.2832	148.372	67.2845	99.5497	121.988	265.142	1345.87	54.309	60.6535	402.705	305.785	102.286	1268.62	209.996	184.699	140.156	117.512	88.0422	499.761	150.966	126.955	187.122	120.478	87.4863	201.825	99.2667	1247.92	156.931	99.2232
	52.6338		45.5382	5.84189	6.65557	17.189	36.2846	3.36934	15.0625	35.9212	7.15664	17.3143	13.7864	139.806	78.562	6.93486	8.73133	41.8661	6.62022	4.67302	2.66416	7.4186	3.36422	4.97748	6.09939	13.2571	67.2937	2.71545	3.03267	20.1352	15.2893	5.11432	63.431	10.4998	9.23497	7.0078	5.8756	4.40211	24.988	7.54832	6.34776	9.35609	6.02392	4.37432	10.0912	4.96333	62.3959	7.84655	4.96116
	42.107		56.9227	7.30237	8.31947	21.4862	45.3558	4.21167	18.8281	44.9014	8.94581	21.6429	17.233	174.758	98.2024	8.66857	10.9142	52.3327	8.27528	5.84127	3.3302	9.27325	4.20528	6.22185	7.62424	16.5714	84.1171	3.39431	3.79084	25.169	19.1116	6.3929	79.2888	13.1248	11.5437	8.75975	7.3445	5.50264	31.235	9.4354	7.93469	11.6951	7.5299	5.46789	12.6141	6.20417	77.9949	9.80819	6.20145
	31.5803		75.897	9.73649	11.0926	28.6483	60.4743	5.61556	25.1041	59.8686	11.9277	28.8572	22.9773	233.011	130.937	11.5581	14.5522	69.7769	11.0337	7.78836	4.44026	12.3643	5.60704	8.29581	10.1657	22.0952	112.156	4.52575	5.05446	33.5587	25.4821	8.52387	105.718	17.4997	15.3916	11.6797	9.79266	7.33685	41.6467	12.5805	10.5796	15.5935	10.0399	7.29053	16.8187	8.27222	103.993	13.0776	8.2686
	21.0535		113.845	14.6047	16.6389	42.9725	90.7115	8.42334	37.6562	89.8029	17.8916	43.2858	34.4659	349.516	196.405	17.3371	21.8283	104.665	16.5506	11.6825	6.6604	18.5465	8.41056	12.4437	15.2485	33.1428	168.234	6.78863	7.58169	50.3381	38.2232	12.7858	158.578	26.2495	23.0874	17.5195	14.689	11.0053	62.4701	18.8708	15.8694	23.3902	15.0598	10.9358	25.2281	12.4083	155.99	19.6164	12.4029
	10.5268		227.691	29.2095	33.2779	85.9449	181.423	16.8467	75.3124	179.606	35.7832	86.5715	68.9318	699.032	392.81	34.6743	43.6566	209.331	33.1011	23.3651	13.3208	37.093	16.8211	24.8874	30.497	66.2855	336.468	13.5773	15.1634	100.676	76.4464	25.5716	317.155	52.4991	46.1749	35.039	29.378	22.0106	124.94	37.7416	31.7388	46.7804	30.1196	21.8716	50.4562	24.8167	311.98	39.2328	24.8058
	42.107		56.9227	7.30237	8.31947	21.4862	45.3558	4.21167	18.8281	44.9014	8.94581	21.6429	17.233	174.758	98.2024	8.66857	10.9142	52.3327	8.27528	5.84127	3.3302	9.27325	4.20528	6.22185	7.62424	16.5714	84.1171	3.39431	3.79084	25.169	19.1116	6.3929	79.2888	13.1248	11.5437	8.75975	7.3445	5.50264	31.235	9.4354	7.93469	11.6951	7.5299	5.46789	12.6141	6.20417	77.9949	9.80819	6.20145
	33.6856		71.1534	9.12796	10.3993	26.8578	56.6947	5.26459	23.5351	56.1268	11.1823	27.0536	21.5412	218.448	122.753	10.8357	13.6427	65.4158	10.3441	7.30159	4.16275	11.5916	5.2566	7.77732	9.5303	20.7142	105.146	4.24289	4.73855	31.4613	23.8895	7.99113	99.111	16.406	14.4296	10.9497	9.18062	6.8783	39.0438	11.7943	9.91837	14.6189	9.41237	6.83487	15.7676	7.75521	97.4936	12.2602	7.75181
	25.2642		94.8712	12.1706	13.8658	35.8104	75.5929	7.01945	31.3802	74.8357	14.9097	36.0715	28.7216	291.263	163.671	14.4476	18.1903	87.2211	13.7921	9.73545	5.55033	15.4554	7.0088	10.3698	12.7071	27.619	140.195	5.65719	6.31807	41.9484	31.8526	10.6548	132.148	21.8746	19.2395	14.5996	12.2408	9.17107	52.0584	15.7257	13.2245	19.4918	12.5498	9.11316	21.0234	10.3403	129.992	16.347	10.3357
	16.8428		142.307	18.2559	20.7987	53.7156	113.389	10.5292	47.0703	112.254	22.3645	54.1072	43.0824	436.895	245.506	21.6714	27.2854	130.832	20.6882	14.6032	8.32549	23.1831	10.5132	15.5546	19.0606	41.4284	210.293	8.48578	9.47711	62.9226	47.779	15.9823	198.222	32.8119	28.8593	21.8994	18.3612	13.7566	78.0876	23.5885	19.8367	29.2378	18.8247	13.6697	31.5351	15.5104	194.987	24.5205	15.5036
	8.42141		284.614	36.5118	41.5973	107.431	226.779	21.0584	94.1405	224.507	44.729	108.214	86.1648	873.79	491.012	43.3429	54.5708	261.663	41.3764	29.2064	16.651	46.3662	21.0264	31.1093	38.1212	82.8569	420.585	16.9716	18.9542	125.845	95.5579	31.9645	396.444	65.6239	57.7186	43.7987	36.7225	27.5132	156.175	47.177	39.6735	58.4755	37.6495	27.3395	63.0703	31.0208	389.975	49.0409	31.0072
	31.5803		75.897	9.73649	11.0926	28.6483	60.4743	5.61556	25.1041	59.8686	11.9277	28.8572	22.9773	233.011	130.937	11.5581	14.5522	69.7769	11.0337	7.78836	4.44026	12.3643	5.60704	8.29581	10.1657	22.0952	112.156	4.52575	5.05446	33.5587	25.4821	8.52387	105.718	17.4997	15.3916	11.6797	9.79266	7.33685	41.6467	12.5805	10.5796	15.5935	10.0399	7.29053	16.8187	8.27222	103.993	13.0776	8.2686
	25.2642		94.8712	12.1706	13.8658	35.8104	75.5929	7.01945	31.3802	74.8357	14.9097	36.0715	28.7216	291.263	163.671	14.4476	18.1903	87.2211	13.7921	9.73545	5.55033	15.4554	7.0088	10.3698	12.7071	27.619	140.195	5.65719	6.31807	41.9484	31.8526	10.6548	132.148	21.8746	19.2395	14.5996	12.2408	9.17107	52.0584	15.7257	13.2245	19.4918	12.5498	9.11316	21.0234	10.3403	129.992	16.347	10.3357
	18.9482		126.495	16.2275	18.4877	47.7472	100.791	9.35927	41.8402	99.781	19.8796	48.0953	38.2955	388.351	218.228	19.2635	24.2537	116.295	18.3895	12.9806	7.40044	20.6072	9.34506	13.8263	16.9428	36.8253	186.927	7.54292	8.4241	55.9312	42.4702	14.2065	176.197	29.1662	25.6527	19.4661	16.3211	12.2281	69.4112	20.9676	17.6327	25.9891	16.7331	12.1509	28.0312	13.787	173.322	21.796	13.781
	12.6321		189.742	24.3412	27.7316	71.6208	151.186	14.0389	62.7603	149.671	29.8194	72.1429	57.4432	582.527	327.341	28.8952	36.3805	174.442	27.5843	19.4709	11.1007	30.9108	14.0176	20.7395	25.4141	55.2379	280.39	11.3144	12.6361	83.8968	63.7053	21.3097	264.296	43.7492	38.4791	29.1992	24.4817	18.3421	104.117	31.4513	26.449	38.9837	25.0997	18.2263	42.0469	20.6806	259.983	32.694	20.6715
	6.31606		379.485	48.6824	55.4631	143.242	302.372	28.0778	125.521	299.343	59.6387	144.286	114.886	1165.05	654.683	57.7905	72.7611	348.884	55.1685	38.9418	22.2013	61.8217	28.0352	41.479	50.8283	110.476	560.78	22.6288	25.2723	167.794	127.411	42.6194	528.592	87.4985	76.9581	58.3983	48.9633	36.6843	208.234	62.9027	52.898	77.9674	50.1993	36.4526	84.0937	41.3611	519.966	65.3879	41.343
	21.0535		113.845	14.6047	16.6389	42.9725	90.7115	8.42334	37.6562	89.8029	17.8916	43.2858	34.4659	349.516	196.405	17.3371	21.8283	104.665	16.5506	11.6825	6.6604	18.5465	8.41056	12.4437	15.2485	33.1428	168.234	6.78863	7.58169	50.3381	38.2232	12.7858	158.578	26.2495	23.0874	17.5195	14.689	11.0053	62.4701	18.8708	15.8694	23.3902	15.0598	10.9358	25.2281	12.4083	155.99	19.6164	12.4029
	16.8428		142.307	18.2559	20.7987	53.7156	113.389	10.5292	47.0703	112.254	22.3645	54.1072	43.0824	436.895	245.506	21.6714	27.2854	130.832	20.6882	14.6032	8.32549	23.1831	10.5132	15.5546	19.0606	41.4284	210.293	8.48578	9.47711	62.9226	47.779	15.9823	198.222	32.8119	28.8593	21.8994	18.3612	13.7566	78.0876	23.5885	19.8367	29.2378	18.8247	13.6697	31.5351	15.5104	194.987	24.5205	15.5036
	12.6321		189.742	24.3412	27.7316	71.6208	151.186	14.0389	62.7603	149.671	29.8194	72.1429	57.4432	582.527	327.341	28.8952	36.3805	174.442	27.5843	19.4709	11.1007	30.9108	14.0176	20.7395	25.4141	55.2379	280.39	11.3144	12.6361	83.8968	63.7053	21.3097	264.296	43.7492	38.4791	29.1992	24.4817	18.3421	104.117	31.4513	26.449	38.9837	25.0997	18.2263	42.0469	20.6806	259.983	32.694	20.6715
	8.42141		284.614	36.5118	41.5973	107.431	226.779	21.0584	94.1405	224.507	44.729	108.214	86.1648	873.79	491.012	43.3429	54.5708	261.663	41.3764	29.2064	16.651	46.3662	21.0264	31.1093	38.1212	82.8569	420.585	16.9716	18.9542	125.845	95.5579	31.9645	396.444	65.6239	57.7186	43.7987	36.7225	27.5132	156.175	47.177	39.6735	58.4755	37.6495	27.3395	63.0703	31.0208	389.975	49.0409	31.0072
	4.2107		569.227	73.0237	83.1947	214.862	453.558	42.1167	188.281	449.014	89.4581	216.429	172.33	1747.58	982.024	86.6857	109.142	523.327	82.7528	58.4127	33.302	92.7325	42.0528	62.2185	76.2424	165.714	841.171	33.9431	37.9084	251.69	191.116	63.929	792.888	131.248	115.437	87.5975	73.445	55.0264	312.35	94.354	79.3469	116.951	75.299	54.6789	126.141	62.0417	779.949	98.0819	62.0145
	10.5268		227.691	29.2095	33.2779	85.9449	181.423	16.8467	75.3124	179.606	35.7832	86.5715	68.9318	699.032	392.81	34.6743	43.6566	209.331	33.1011	23.3651	13.3208	37.093	16.8211	24.8874	30.497	66.2855	336.468	13.5773	15.1634	100.676	76.4464	25.5716	317.155	52.4991	46.1749	35.039	29.378	22.0106	124.94	37.7416	31.7388	46.7804	30.1196	21.8716	50.4562	24.8167	311.98	39.2328	24.8058
	8.42141		284.614	36.5118	41.5973	107.431	226.779	21.0584	94.1405	224.507	44.729	108.214	86.1648	873.79	491.012	43.3429	54.5708	261.663	41.3764	29.2064	16.651	46.3662	21.0264	31.1093	38.1212	82.8569	420.585	16.9716	18.9542	125.845	95.5579	31.9645	396.444	65.6239	57.7186	43.7987	36.7225	27.5132	156.175	47.177	39.6735	58.4755	37.6495	27.3395	63.0703	31.0208	389.975	49.0409	31.0072
	6.31606		379.485	48.6824	55.4631	143.242	302.372	28.0778	125.521	299.343	59.6387	144.286	114.886	1165.05	654.683	57.7905	72.7611	348.884	55.1685	38.9418	22.2013	61.8217	28.0352	41.479	50.8283	110.476	560.78	22.6288	25.2723	167.794	127.411	42.6194	528.592	87.4985	76.9581	58.3983	48.9633	36.6843	208.234	62.9027	52.898	77.9674	50.1993	36.4526	84.0937	41.3611	519.966	65.3879	41.343
	4.2107		569.227	73.0237	83.1947	214.862	453.558	42.1167	188.281	449.014	89.4581	216.429	172.33	1747.58	982.024	86.6857	109.142	523.327	82.7528	58.4127	33.302	92.7325	42.0528	62.2185	76.2424	165.714	841.171	33.9431	37.9084	251.69	191.116	63.929	792.888	131.248	115.437	87.5975	73.445	55.0264	312.35	94.354	79.3469	116.951	75.299	54.6789	126.141	62.0417	779.949	98.0819	62.0145
	2.10535		1138.45	146.047	166.389	429.725	907.115	84.2334	376.562	898.029	178.916	432.858	344.659	3495.16	1964.05	173.371	218.283	1046.65	165.506	116.825	66.604	185.465	84.1056	124.437	152.485	331.428	1682.34	67.8863	75.8169	503.381	382.232	127.858	1585.78	262.495	230.874	175.195	146.89	110.053	624.701	188.708	158.694	233.902	150.598	109.358	252.281	124.083	1559.9	196.164	124.029
	39.4753		60.7176	7.78919	8.8741	22.9187	48.3795	4.49245	20.0833	47.8949	9.54219	23.0857	18.3818	186.409	104.749	9.24648	11.6418	55.8215	8.82697	6.23069	3.55221	9.89147	4.48563	6.63664	8.13252	17.6761	89.7249	3.6206	4.04357	26.847	20.3857	6.8191	84.5747	13.9998	12.3133	9.34373	7.83413	5.86948	33.3174	10.0644	8.46367	12.4748	8.03189	5.83242	13.455	6.61778	83.1946	10.4621	6.61488
	31.5803		75.897	9.73649	11.0926	28.6483	60.4743	5.61556	25.1041	59.8686	11.9277	28.8572	22.9773	233.011	130.937	11.5581	14.5522	69.7769	11.0337	7.78836	4.44026	12.3643	5.60704	8.29581	10.1657	22.0952	112.156	4.52575	5.05446	33.5587	25.4821	8.52387	105.718	17.4997	15.3916	11.6797	9.79266	7.33685	41.6467	12.5805	10.5796	15.5935	10.0399	7.29053	16.8187	8.27222	103.993	13.0776	8.2686
	23.6852		101.196	12.982	14.7902	38.1978	80.6325	7.48741	33.4722	79.8248	15.9037	38.4762	30.6364	310.681	174.582	15.4108	19.4029	93.0359	14.7116	10.3845	5.92035	16.4858	7.47605	11.0611	13.5542	29.4602	149.541	6.03434	6.73928	44.745	33.9762	11.3652	140.958	23.3329	20.5222	15.5729	13.0569	9.78247	55.529	16.774	14.1061	20.7913	13.3865	9.7207	22.425	11.0296	138.658	17.4368	11.0248
	15.7901		151.794	19.473	22.1852	57.2966	120.949	11.2311	50.2083	119.737	23.8555	57.7143	45.9545	466.022	261.873	23.1162	29.1044	139.554	22.0674	15.5767	8.88053	24.7287	11.2141	16.5916	20.3313	44.1903	224.312	9.0515	10.1089	67.1174	50.9642	17.0477	211.437	34.9994	30.7832	23.3593	19.5853	14.6737	83.2934	25.1611	21.1592	31.187	20.0797	14.5811	33.6375	16.5444	207.986	26.1552	16.5372
	7.89507		303.588	38.9459	44.3705	114.593	241.897	22.4622	100.417	239.474	47.711	115.429	91.9091	932.043	523.746	46.2324	58.2088	279.108	44.1348	31.1535	17.7611	49.4573	22.4282	33.1832	40.6626	88.3807	448.624	18.103	20.2178	134.235	101.928	34.0955	422.873	69.9988	61.5665	46.7187	39.1706	29.3474	166.587	50.3221	42.3184	62.3739	40.1595	29.1621	67.275	33.0889	415.973	52.3103	33.0744
	31.5803		75.897	9.73649	11.0926	28.6483	60.4743	5.61556	25.1041	59.8686	11.9277	28.8572	22.9773	233.011	130.937	11.5581	14.5522	69.7769	11.0337	7.78836	4.44026	12.3643	5.60704	8.29581	10.1657	22.0952	112.156	4.52575	5.05446	33.5587	25.4821	8.52387	105.718	17.4997	15.3916	11.6797	9.79266	7.33685	41.6467	12.5805	10.5796	15.5935	10.0399	7.29053	16.8187	8.27222	103.993	13.0776	8.2686
	25.2642		94.8712	12.1706	13.8658	35.8104	75.5929	7.01945	31.3802	74.8357	14.9097	36.0715	28.7216	291.263	163.671	14.4476	18.1903	87.2211	13.7921	9.73545	5.55033	15.4554	7.0088	10.3698	12.7071	27.619	140.195	5.65719	6.31807	41.9484	31.8526	10.6548	132.148	21.8746	19.2395	14.5996	12.2408	9.17107	52.0584	15.7257	13.2245	19.4918	12.5498	9.11316	21.0234	10.3403	129.992	16.347	10.3357
	18.9482		126.495	16.2275	18.4877	47.7472	100.791	9.35927	41.8402	99.781	19.8796	48.0953	38.2955	388.351	218.228	19.2635	24.2537	116.295	18.3895	12.9806	7.40044	20.6072	9.34506	13.8263	16.9428	36.8253	186.927	7.54292	8.4241	55.9312	42.4702	14.2065	176.197	29.1662	25.6527	19.4661	16.3211	12.2281	69.4112	20.9676	17.6327	25.9891	16.7331	12.1509	28.0312	13.787	173.322	21.796	13.781
	12.6321		189.742	24.3412	27.7316	71.6208	151.186	14.0389	62.7603	149.671	29.8194	72.1429	57.4432	582.527	327.341	28.8952	36.3805	174.442	27.5843	19.4709	11.1007	30.9108	14.0176	20.7395	25.4141	55.2379	280.39	11.3144	12.6361	83.8968	63.7053	21.3097	264.296	43.7492	38.4791	29.1992	24.4817	18.3421	104.117	31.4513	26.449	38.9837	25.0997	18.2263	42.0469	20.6806	259.983	32.694	20.6715
	6.31606		379.485	48.6824	55.4631	143.242	302.372	28.0778	125.521	299.343	59.6387	144.286	114.886	1165.05	654.683	57.7905	72.7611	348.884	55.1685	38.9418	22.2013	61.8217	28.0352	41.479	50.8283	110.476	560.78	22.6288	25.2723	167.794	127.411	42.6194	528.592	87.4985	76.9581	58.3983	48.9633	36.6843	208.234	62.9027	52.898	77.9674	50.1993	36.4526	84.0937	41.3611	519.966	65.3879	41.343
	23.6852		101.196	12.982	14.7902	38.1978	80.6325	7.48741	33.4722	79.8248	15.9037	38.4762	30.6364	310.681	174.582	15.4108	19.4029	93.0359	14.7116	10.3845	5.92035	16.4858	7.47605	11.0611	13.5542	29.4602	149.541	6.03434	6.73928	44.745	33.9762	11.3652	140.958	23.3329	20.5222	15.5729	13.0569	9.78247	55.529	16.774	14.1061	20.7913	13.3865	9.7207	22.425	11.0296	138.658	17.4368	11.0248
	18.9482		126.495	16.2275	18.4877	47.7472	100.791	9.35927	41.8402	99.781	19.8796	48.0953	38.2955	388.351	218.228	19.2635	24.2537	116.295	18.3895	12.9806	7.40044	20.6072	9.34506	13.8263	16.9428	36.8253	186.927	7.54292	8.4241	55.9312	42.4702	14.2065	176.197	29.1662	25.6527	19.4661	16.3211	12.2281	69.4112	20.9676	17.6327	25.9891	16.7331	12.1509	28.0312	13.787	173.322	21.796	13.781
	14.2111		168.66	21.6366	24.6503	63.6629	134.387	12.479	55.787	133.041	26.5061	64.127	51.0606	517.802	290.97	25.6847	32.3382	155.06	24.5194	17.3075	9.86725	27.4763	12.4601	18.4351	22.5903	49.1004	249.236	10.0572	11.2321	74.5749	56.6269	18.9419	234.93	38.8882	34.2036	25.9548	21.7615	16.3041	92.5483	27.9567	23.5102	34.6522	22.3108	16.2012	37.375	18.3827	231.096	29.0613	18.3747
	9.47408		252.99	32.455	36.9754	95.4944	201.581	18.7185	83.6805	199.562	39.7591	96.1906	76.5909	776.703	436.455	38.527	48.5074	232.59	36.779	25.9612	14.8009	41.2144	18.6901	27.6527	33.8855	73.6506	373.854	15.0858	16.8482	111.862	84.9404	28.4129	352.395	58.3323	51.3054	38.9322	32.6422	24.4562	138.822	41.9351	35.2653	51.9783	33.4662	24.3018	56.0625	27.5741	346.644	43.592	27.562
	4.73704		505.98	64.9099	73.9508	190.989	403.162	37.4371	167.361	399.124	79.5183	192.381	153.182	1553.41	872.911	77.054	97.0147	465.179	73.5581	51.9224	29.6018	82.4289	37.3803	55.3054	67.771	147.301	747.707	30.1717	33.6964	223.725	169.881	56.8258	704.789	116.665	102.611	77.8644	65.2844	48.9124	277.645	83.8702	70.5306	103.957	66.9324	48.6035	112.125	55.1481	693.288	87.1839	55.124
	15.7901		151.794	19.473	22.1852	57.2966	120.949	11.2311	50.2083	119.737	23.8555	57.7143	45.9545	466.022	261.873	23.1162	29.1044	139.554	22.0674	15.5767	8.88053	24.7287	11.2141	16.5916	20.3313	44.1903	224.312	9.0515	10.1089	67.1174	50.9642	17.0477	211.437	34.9994	30.7832	23.3593	19.5853	14.6737	83.2934	25.1611	21.1592	31.187	20.0797	14.5811	33.6375	16.5444	207.986	26.1552	16.5372
	12.6321		189.742	24.3412	27.7316	71.6208	151.186	14.0389	62.7603	149.671	29.8194	72.1429	57.4432	582.527	327.341	28.8952	36.3805	174.442	27.5843	19.4709	11.1007	30.9108	14.0176	20.7395	25.4141	55.2379	280.39	11.3144	12.6361	83.8968	63.7053	21.3097	264.296	43.7492	38.4791	29.1992	24.4817	18.3421	104.117	31.4513	26.449	38.9837	25.0997	18.2263	42.0469	20.6806	259.983	32.694	20.6715
	9.47408		252.99	32.455	36.9754	95.4944	201.581	18.7185	83.6805	199.562	39.7591	96.1906	76.5909	776.703	436.455	38.527	48.5074	232.59	36.779	25.9612	14.8009	41.2144	18.6901	27.6527	33.8855	73.6506	373.854	15.0858	16.8482	111.862	84.9404	28.4129	352.395	58.3323	51.3054	38.9322	32.6422	24.4562	138.822	41.9351	35.2653	51.9783	33.4662	24.3018	56.0625	27.5741	346.644	43.592	27.562
	6.31606		379.485	48.6824	55.4631	143.242	302.372	28.0778	125.521	299.343	59.6387	144.286	114.886	1165.05	654.683	57.7905	72.7611	348.884	55.1685	38.9418	22.2013	61.8217	28.0352	41.479	50.8283	110.476	560.78	22.6288	25.2723	167.794	127.411	42.6194	528.592	87.4985	76.9581	58.3983	48.9633	36.6843	208.234	62.9027	52.898	77.9674	50.1993	36.4526	84.0937	41.3611	519.966	65.3879	41.343
	3.15803		758.97	97.3649	110.926	286.483	604.743	56.1556	251.041	598.686	119.277	288.572	229.773	2330.11	1309.37	115.581	145.522	697.769	110.337	77.8836	44.4026	123.643	56.0704	82.9581	101.657	220.952	1121.56	45.2575	50.5446	335.587	254.821	85.2387	1057.18	174.997	153.916	116.797	97.9266	73.3685	416.467	125.805	105.796	155.935	100.399	72.9053	168.187	82.7222	1039.93	130.776	82.686
	7.89507		303.588	38.9459	44.3705	114.593	241.897	22.4622	100.417	239.474	47.711	115.429	91.9091	932.043	523.746	46.2324	58.2088	279.108	44.1348	31.1535	17.7611	49.4573	22.4282	33.1832	40.6626	88.3807	448.624	18.103	20.2178	134.235	101.928	34.0955	422.873	69.9988	61.5665	46.7187	39.1706	29.3474	166.587	50.3221	42.3184	62.3739	40.1595	29.1621	67.275	33.0889	415.973	52.3103	33.0744
	6.31606		379.485	48.6824	55.4631	143.242	302.372	28.0778	125.521	299.343	59.6387	144.286	114.886	1165.05	654.683	57.7905	72.7611	348.884	55.1685	38.9418	22.2013	61.8217	28.0352	41.479	50.8283	110.476	560.78	22.6288	25.2723	167.794	127.411	42.6194	528.592	87.4985	76.9581	58.3983	48.9633	36.6843	208.234	62.9027	52.898	77.9674	50.1993	36.4526	84.0937	41.3611	519.966	65.3879	41.343
	4.73704		505.98	64.9099	73.9508	190.989	403.162	37.4371	167.361	399.124	79.5183	192.381	153.182	1553.41	872.911	77.054	97.0147	465.179	73.5581	51.9224	29.6018	82.4289	37.3803	55.3054	67.771	147.301	747.707	30.1717	33.6964	223.725	169.881	56.8258	704.789	116.665	102.611	77.8644	65.2844	48.9124	277.645	83.8702	70.5306	103.957	66.9324	48.6035	112.125	55.1481	693.288	87.1839	55.124
	3.15803		758.97	97.3649	110.926	286.483	604.743	56.1556	251.041	598.686	119.277	288.572	229.773	2330.11	1309.37	115.581	145.522	697.769	110.337	77.8836	44.4026	123.643	56.0704	82.9581	101.657	220.952	1121.56	45.2575	50.5446	335.587	254.821	85.2387	1057.18	174.997	153.916	116.797	97.9266	73.3685	416.467	125.805	105.796	155.935	100.399	72.9053	168.187	82.7222	1039.93	130.776	82.686
	1.57901		1517.94	194.73	221.852	572.966	1209.49	112.311	502.083	1197.37	238.555	577.143	459.545	4660.22	2618.73	231.162	291.044	1395.54	220.674	155.767	88.8053	247.287	112.141	165.916	203.313	441.903	2243.12	90.515	101.089	671.174	509.642	170.477	2114.37	349.994	307.832	233.593	195.853	146.737	832.934	251.611	211.592	311.87	200.797	145.811	336.375	165.444	2079.86	261.552	165.372
	26.3169		91.0764	11.6838	13.3111	34.378	72.5692	6.73867	30.125	71.8423	14.3133	34.6286	27.5727	279.613	157.124	13.8697	17.4627	83.7323	13.2404	9.34604	5.32832	14.8372	6.72845	9.95497	12.1988	26.5142	134.587	5.4309	6.06535	40.2705	30.5785	10.2286	126.862	20.9996	18.4699	14.0156	11.7512	8.80422	49.9761	15.0966	12.6955	18.7122	12.0478	8.74863	20.1825	9.92667	124.792	15.6931	9.92232
	21.0535		113.845	14.6047	16.6389	42.9725	90.7115	8.42334	37.6562	89.8029	17.8916	43.2858	34.4659	349.516	196.405	17.3371	21.8283	104.665	16.5506	11.6825	6.6604	18.5465	8.41056	12.4437	15.2485	33.1428	168.234	6.78863	7.58169	50.3381	38.2232	12.7858	158.578	26.2495	23.0874	17.5195	14.689	11.0053	62.4701	18.8708	15.8694	23.3902	15.0598	10.9358	25.2281	12.4083	155.99	19.6164	12.4029
	15.7901		151.794	19.473	22.1852	57.2966	120.949	11.2311	50.2083	119.737	23.8555	57.7143	45.9545	466.022	261.873	23.1162	29.1044	139.554	22.0674	15.5767	8.88053	24.7287	11.2141	16.5916	20.3313	44.1903	224.312	9.0515	10.1089	67.1174	50.9642	17.0477	211.437	34.9994	30.7832	23.3593	19.5853	14.6737	83.2934	25.1611	21.1592	31.187	20.0797	14.5811	33.6375	16.5444	207.986	26.1552	16.5372
	10.5268		227.691	29.2095	33.2779	85.9449	181.423	16.8467	75.3124	179.606	35.7832	86.5715	68.9318	699.032	392.81	34.6743	43.6566	209.331	33.1011	23.3651	13.3208	37.093	16.8211	24.8874	30.497	66.2855	336.468	13.5773	15.1634	100.676	76.4464	25.5716	317.155	52.4991	46.1749	35.039	29.378	22.0106	124.94	37.7416	31.7388	46.7804	30.1196	21.8716	50.4562	24.8167	311.98	39.2328	24.8058
	5.26338		455.382	58.4189	66.5557	171.89	362.846	33.6934	150.625	359.212	71.5664	173.143	137.864	1398.06	785.62	69.3486	87.3133	418.661	66.2022	46.7302	26.6416	74.186	33.6422	49.7748	60.9939	132.571	672.937	27.1545	30.3267	201.352	152.893	51.1432	634.31	104.998	92.3497	70.078	58.756	44.0211	249.88	75.4832	63.4776	93.5609	60.2392	43.7432	100.912	49.6333	623.959	78.4655	49.6116
	21.0535		113.845	14.6047	16.6389	42.9725	90.7115	8.42334	37.6562	89.8029	17.8916	43.2858	34.4659	349.516	196.405	17.3371	21.8283	104.665	16.5506	11.6825	6.6604	18.5465	8.41056	12.4437	15.2485	33.1428	168.234	6.78863	7.58169	50.3381	38.2232	12.7858	158.578	26.2495	23.0874	17.5195	14.689	11.0053	62.4701	18.8708	15.8694	23.3902	15.0598	10.9358	25.2281	12.4083	155.99	19.6164	12.4029
	16.8428		142.307	18.2559	20.7987	53.7156	113.389	10.5292	47.0703	112.254	22.3645	54.1072	43.0824	436.895	245.506	21.6714	27.2854	130.832	20.6882	14.6032	8.32549	23.1831	10.5132	15.5546	19.0606	41.4284	210.293	8.48578	9.47711	62.9226	47.779	15.9823	198.222	32.8119	28.8593	21.8994	18.3612	13.7566	78.0876	23.5885	19.8367	29.2378	18.8247	13.6697	31.5351	15.5104	194.987	24.5205	15.5036
	12.6321		189.742	24.3412	27.7316	71.6208	151.186	14.0389	62.7603	149.671	29.8194	72.1429	57.4432	582.527	327.341	28.8952	36.3805	174.442	27.5843	19.4709	11.1007	30.9108	14.0176	20.7395	25.4141	55.2379	280.39	11.3144	12.6361	83.8968	63.7053	21.3097	264.296	43.7492	38.4791	29.1992	24.4817	18.3421	104.117	31.4513	26.449	38.9837	25.0997	18.2263	42.0469	20.6806	259.983	32.694	20.6715
	8.42141		284.614	36.5118	41.5973	107.431	226.779	21.0584	94.1405	224.507	44.729	108.214	86.1648	873.79	491.012	43.3429	54.5708	261.663	41.3764	29.2064	16.651	46.3662	21.0264	31.1093	38.1212	82.8569	420.585	16.9716	18.9542	125.845	95.5579	31.9645	396.444	65.6239	57.7186	43.7987	36.7225	27.5132	156.175	47.177	39.6735	58.4755	37.6495	27.3395	63.0703	31.0208	389.975	49.0409	31.0072
	4.2107		569.227	73.0237	83.1947	214.862	453.558	42.1167	188.281	449.014	89.4581	216.429	172.33	1747.58	982.024	86.6857	109.142	523.327	82.7528	58.4127	33.302	92.7325	42.0528	62.2185	76.2424	165.714	841.171	33.9431	37.9084	251.69	191.116	63.929	792.888	131.248	115.437	87.5975	73.445	55.0264	312.35	94.354	79.3469	116.951	75.299	54.6789	126.141	62.0417	779.949	98.0819	62.0145
	15.7901		151.794	19.473	22.1852	57.2966	120.949	11.2311	50.2083	119.737	23.8555	57.7143	45.9545	466.022	261.873	23.1162	29.1044	139.554	22.0674	15.5767	8.88053	24.7287	11.2141	16.5916	20.3313	44.1903	224.312	9.0515	10.1089	67.1174	50.9642	17.0477	211.437	34.9994	30.7832	23.3593	19.5853	14.6737	83.2934	25.1611	21.1592	31.187	20.0797	14.5811	33.6375	16.5444	207.986	26.1552	16.5372
	12.6321		189.742	24.3412	27.7316	71.6208	151.186	14.0389	62.7603	149.671	29.8194	72.1429	57.4432	582.527	327.341	28.8952	36.3805	174.442	27.5843	19.4709	11.1007	30.9108	14.0176	20.7395	25.4141	55.2379	280.39	11.3144	12.6361	83.8968	63.7053	21.3097	264.296	43.7492	38.4791	29.1992	24.4817	18.3421	104.117	31.4513	26.449	38.9837	25.0997	18.2263	42.0469	20.6806	259.983	32.694	20.6715
	9.47408		252.99	32.455	36.9754	95.4944	201.581	18.7185	83.6805	199.562	39.7591	96.1906	76.5909	776.703	436.455	38.527	48.5074	232.59	36.779	25.9612	14.8009	41.2144	18.6901	27.6527	33.8855	73.6506	373.854	15.0858	16.8482	111.862	84.9404	28.4129	352.395	58.3323	51.3054	38.9322	32.6422	24.4562	138.822	41.9351	35.2653	51.9783	33.4662	24.3018	56.0625	27.5741	346.644	43.592	27.562
	6.31606		379.485	48.6824	55.4631	143.242	302.372	28.0778	125.521	299.343	59.6387	144.286	114.886	1165.05	654.683	57.7905	72.7611	348.884	55.1685	38.9418	22.2013	61.8217	28.0352	41.479	50.8283	110.476	560.78	22.6288	25.2723	167.794	127.411	42.6194	528.592	87.4985	76.9581	58.3983	48.9633	36.6843	208.234	62.9027	52.898	77.9674	50.1993	36.4526	84.0937	41.3611	519.966	65.3879	41.343
	3.15803		758.97	97.3649	110.926	286.483	604.743	56.1556	251.041	598.686	119.277	288.572	229.773	2330.11	1309.37	115.581	145.522	697.769	110.337	77.8836	44.4026	123.643	56.0704	82.9581	101.657	220.952	1121.56	45.2575	50.5446	335.587	254.821	85.2387	1057.18	174.997	153.916	116.797	97.9266	73.3685	416.467	125.805	105.796	155.935	100.399	72.9053	168.187	82.7222	1039.93	130.776	82.686
	10.5268		227.691	29.2095	33.2779	85.9449	181.423	16.8467	75.3124	179.606	35.7832	86.5715	68.9318	699.032	392.81	34.6743	43.6566	209.331	33.1011	23.3651	13.3208	37.093	16.8211	24.8874	30.497	66.2855	336.468	13.5773	15.1634	100.676	76.4464	25.5716	317.155	52.4991	46.1749	35.039	29.378	22.0106	124.94	37.7416	31.7388	46.7804	30.1196	21.8716	50.4562	24.8167	311.98	39.2328	24.8058
	8.42141		284.614	36.5118	41.5973	107.431	226.779	21.0584	94.1405	224.507	44.729	108.214	86.1648	873.79	491.012	43.3429	54.5708	261.663	41.3764	29.2064	16.651	46.3662	21.0264	31.1093	38.1212	82.8569	420.585	16.9716	18.9542	125.845	95.5579	31.9645	396.444	65.6239	57.7186	43.7987	36.7225	27.5132	156.175	47.177	39.6735	58.4755	37.6495	27.3395	63.0703	31.0208	389.975	49.0409	31.0072
	6.31606		379.485	48.6824	55.4631	143.242	302.372	28.0778	125.521	299.343	59.6387	144.286	114.886	1165.05	654.683	57.7905	72.7611	348.884	55.1685	38.9418	22.2013	61.8217	28.0352	41.479	50.8283	110.476	560.78	22.6288	25.2723	167.794	127.411	42.6194	528.592	87.4985	76.9581	58.3983	48.9633	36.6843	208.234	62.9027	52.898	77.9674	50.1993	36.4526	84.0937	41.3611	519.966	65.3879	41.343
	4.2107		569.227	73.0237	83.1947	214.862	453.558	42.1167	188.281	449.014	89.4581	216.429	172.33	1747.58	982.024	86.6857	109.142	523.327	82.7528	58.4127	33.302	92.7325	42.0528	62.2185	76.2424	165.714	841.171	33.9431	37.9084	251.69	191.116	63.929	792.888	131.248	115.437	87.5975	73.445	55.0264	312.35	94.354	79.3469	116.951	75.299	54.6789	126.141	62.0417	779.949	98.0819	62.0145
	2.10535		1138.45	146.047	166.389	429.725	907.115	84.2334	376.562	898.029	178.916	432.858	344.659	3495.16	1964.05	173.371	218.283	1046.65	165.506	116.825	66.604	185.465	84.1056	124.437	152.485	331.428	1682.34	67.8863	75.8169	503.381	382.232	127.858	1585.78	262.495	230.874	175.195	146.89	110.053	624.701	188.708	158.694	233.902	150.598	109.358	252.281	124.083	1559.9	196.164	124.029
	5.26338		455.382	58.4189	66.5557	171.89	362.846	33.6934	150.625	359.212	71.5664	173.143	137.864	1398.06	785.62	69.3486	87.3133	418.661	66.2022	46.7302	26.6416	74.186	33.6422	49.7748	60.9939	132.571	672.937	27.1545	30.3267	201.352	152.893	51.1432	634.31	104.998	92.3497	70.078	58.756	44.0211	249.88	75.4832	63.4776	93.5609	60.2392	43.7432	100.912	49.6333	623.959	78.4655	49.6116
	4.2107		569.227	73.0237	83.1947	214.862	453.558	42.1167	188.281	449.014	89.4581	216.429	172.33	1747.58	982.024	86.6857	109.142	523.327	82.7528	58.4127	33.302	92.7325	42.0528	62.2185	76.2424	165.714	841.171	33.9431	37.9084	251.69	191.116	63.929	792.888	131.248	115.437	87.5975	73.445	55.0264	312.35	94.354	79.3469	116.951	75.299	54.6789	126.141	62.0417	779.949	98.0819	62.0145
	3.15803		758.97	97.3649	110.926	286.483	604.743	56.1556	251.041	598.686	119.277	288.572	229.773	2330.11	1309.37	115.581	145.522	697.769	110.337	77.8836	44.4026	123.643	56.0704	82.9581	101.657	220.952	1121.56	45.2575	50.5446	335.587	254.821	85.2387	1057.18	174.997	153.916	116.797	97.9266	73.3685	416.467	125.805	105.796	155.935	100.399	72.9053	168.187	82.7222	1039.93	130.776	82.686
	2.10535		1138.45	146.047	166.389	429.725	907.115	84.2334	376.562	898.029	178.916	432.858	344.659	3495.16	1964.05	173.371	218.283	1046.65	165.506	116.825	66.604	185.465	84.1056	124.437	152.485	331.428	1682.34	67.8863	75.8169	503.381	382.232	127.858	1585.78	262.495	230.874	175.195	146.89	110.053	624.701	188.708	158.694	233.902	150.598	109.358	252.281	124.083	1559.9	196.164	124.029
	1.05268		2276.91	292.095	332.779	859.449	1814.23	168.467	753.124	1796.06	357.832	865.715	689.318	6990.32	3928.1	346.743	436.566	2093.31	331.011	233.651	133.208	370.93	168.211	248.874	304.97	662.855	3364.68	135.773	151.634	1006.76	764.464	255.716	3171.55	524.991	461.749	350.39	293.78	220.106	1249.4	377.416	317.388	467.804	301.196	218.716	504.562	248.167	3119.8	392.328	248.058
	13.1585		182.153	23.3676	26.6223	68.756	145.138	13.4773	60.2499	143.685	28.6266	69.2572	55.1455	559.226	314.248	27.7394	34.9253	167.465	26.4809	18.6921	10.6566	29.6744	13.4569	19.9099	24.3976	53.0284	269.175	10.8618	12.1307	80.5409	61.1571	20.4573	253.724	41.9993	36.9399	28.0312	23.5024	17.6084	99.9521	30.1933	25.391	37.4243	24.0957	17.4973	40.365	19.8533	249.584	31.3862	19.8446
	10.5268		227.691	29.2095	33.2779	85.9449	181.423	16.8467	75.3124	179.606	35.7832	86.5715	68.9318	699.032	392.81	34.6743	43.6566	209.331	33.1011	23.3651	13.3208	37.093	16.8211	24.8874	30.497	66.2855	336.468	13.5773	15.1634	100.676	76.4464	25.5716	317.155	52.4991	46.1749	35.039	29.378	22.0106	124.94	37.7416	31.7388	46.7804	30.1196	21.8716	50.4562	24.8167	311.98	39.2328	24.8058
	7.89507		303.588	38.9459	44.3705	114.593	241.897	22.4622	100.417	239.474	47.711	115.429	91.9091	932.043	523.746	46.2324	58.2088	279.108	44.1348	31.1535	17.7611	49.4573	22.4282	33.1832	40.6626	88.3807	448.624	18.103	20.2178	134.235	101.928	34.0955	422.873	69.9988	61.5665	46.7187	39.1706	29.3474	166.587	50.3221	42.3184	62.3739	40.1595	29.1621	67.275	33.0889	415.973	52.3103	33.0744
	5.26338		455.382	58.4189	66.5557	171.89	362.846	33.6934	150.625	359.212	71.5664	173.143	137.864	1398.06	785.62	69.3486	87.3133	418.661	66.2022	46.7302	26.6416	74.186	33.6422	49.7748	60.9939	132.571	672.937	27.1545	30.3267	201.352	152.893	51.1432	634.31	104.998	92.3497	70.078	58.756	44.0211	249.88	75.4832	63.4776	93.5609	60.2392	43.7432	100.912	49.6333	623.959	78.4655	49.6116
	2.63169		910.764	116.838	133.111	343.78	725.692	67.3867	301.25	718.423	143.133	346.286	275.727	2796.13	1571.24	138.697	174.627	837.323	132.404	93.4604	53.2832	148.372	67.2845	99.5497	121.988	265.142	1345.87	54.309	60.6535	402.705	305.785	102.286	1268.62	209.996	184.699	140.156	117.512	88.0422	499.761	150.966	126.955	187.122	120.478	87.4863	201.825	99.2667	1247.92	156.931	99.2232
	10.5268		227.691	29.2095	33.2779	85.9449	181.423	16.8467	75.3124	179.606	35.7832	86.5715	68.9318	699.032	392.81	34.6743	43.6566	209.331	33.1011	23.3651	13.3208	37.093	16.8211	24.8874	30.497	66.2855	336.468	13.5773	15.1634	100.676	76.4464	25.5716	317.155	52.4991	46.1749	35.039	29.378	22.0106	124.94	37.7416	31.7388	46.7804	30.1196	21.8716	50.4562	24.8167	311.98	39.2328	24.8058
	8.42141		284.614	36.5118	41.5973	107.431	226.779	21.0584	94.1405	224.507	44.729	108.214	86.1648	873.79	491.012	43.3429	54.5708	261.663	41.3764	29.2064	16.651	46.3662	21.0264	31.1093	38.1212	82.8569	420.585	16.9716	18.9542	125.845	95.5579	31.9645	396.444	65.6239	57.7186	43.7987	36.7225	27.5132	156.175	47.177	39.6735	58.4755	37.6495	27.3395	63.0703	31.0208	389.975	49.0409	31.0072
	6.31606		379.485	48.6824	55.4631	143.242	302.372	28.0778	125.521	299.343	59.6387	144.286	114.886	1165.05	654.683	57.7905	72.7611	348.884	55.1685	38.9418	22.2013	61.8217	28.0352	41.479	50.8283	110.476	560.78	22.6288	25.2723	167.794	127.411	42.6194	528.592	87.4985	76.9581	58.3983	48.9633	36.6843	208.234	62.9027	52.898	77.9674	50.1993	36.4526	84.0937	41.3611	519.966	65.3879	41.343
	4.2107		569.227	73.0237	83.1947	214.862	453.558	42.1167	188.281	449.014	89.4581	216.429	172.33	1747.58	982.024	86.6857	109.142	523.327	82.7528	58.4127	33.302	92.7325	42.0528	62.2185	76.2424	165.714	841.171	33.9431	37.9084	251.69	191.116	63.929	792.888	131.248	115.437	87.5975	73.445	55.0264	312.35	94.354	79.3469	116.951	75.299	54.6789	126.141	62.0417	779.949	98.0819	62.0145
	2.10535		1138.45	146.047	166.389	429.725	907.115	84.2334	376.562	898.029	178.916	432.858	344.659	3495.16	1964.05	173.371	218.283	1046.65	165.506	116.825	66.604	185.465	84.1056	124.437	152.485	331.428	1682.34	67.8863	75.8169	503.381	382.232	127.858	1585.78	262.495	230.874	175.195	146.89	110.053	624.701	188.708	158.694	233.902	150.598	109.358	252.281	124.083	1559.9	196.164	124.029
	7.89507		303.588	38.9459	44.3705	114.593	241.897	22.4622	100.417	239.474	47.711	115.429	91.9091	932.043	523.746	46.2324	58.2088	279.108	44.1348	31.1535	17.7611	49.4573	22.4282	33.1832	40.6626	88.3807	448.624	18.103	20.2178	134.235	101.928	34.0955	422.873	69.9988	61.5665	46.7187	39.1706	29.3474	166.587	50.3221	42.3184	62.3739	40.1595	29.1621	67.275	33.0889	415.973	52.3103	33.0744
	6.31606		379.485	48.6824	55.4631	143.242	302.372	28.0778	125.521	299.343	59.6387	144.286	114.886	1165.05	654.683	57.7905	72.7611	348.884	55.1685	38.9418	22.2013	61.8217	28.0352	41.479	50.8283	110.476	560.78	22.6288	25.2723	167.794	127.411	42.6194	528.592	87.4985	76.9581	58.3983	48.9633	36.6843	208.234	62.9027	52.898	77.9674	50.1993	36.4526	84.0937	41.3611	519.966	65.3879	41.343
	4.73704		505.98	64.9099	73.9508	190.989	403.162	37.4371	167.361	399.124	79.5183	192.381	153.182	1553.41	872.911	77.054	97.0147	465.179	73.5581	51.9224	29.6018	82.4289	37.3803	55.3054	67.771	147.301	747.707	30.1717	33.6964	223.725	169.881	56.8258	704.789	116.665	102.611	77.8644	65.2844	48.9124	277.645	83.8702	70.5306	103.957	66.9324	48.6035	112.125	55.1481	693.288	87.1839	55.124
	3.15803		758.97	97.3649	110.926	286.483	604.743	56.1556	251.041	598.686	119.277	288.572	229.773	2330.11	1309.37	115.581	145.522	697.769	110.337	77.8836	44.4026	123.643	56.0704	82.9581	101.657	220.952	1121.56	45.2575	50.5446	335.587	254.821	85.2387	1057.18	174.997	153.916	116.797	97.9266	73.3685	416.467	125.805	105.796	155.935	100.399	72.9053	168.187	82.7222	1039.93	130.776	82.686
	1.57901		1517.94	194.73	221.852	572.966	1209.49	112.311	502.083	1197.37	238.555	577.143	459.545	4660.22	2618.73	231.162	291.044	1395.54	220.674	155.767	88.8053	247.287	112.141	165.916	203.313	441.903	2243.12	90.515	101.089	671.174	509.642	170.477	2114.37	349.994	307.832	233.593	195.853	146.737	832.934	251.611	211.592	311.87	200.797	145.811	336.375	165.444	2079.86	261.552	165.372
	5.26338		455.382	58.4189	66.5557	171.89	362.846	33.6934	150.625	359.212	71.5664	173.143	137.864	1398.06	785.62	69.3486	87.3133	418.661	66.2022	46.7302	26.6416	74.186	33.6422	49.7748	60.9939	132.571	672.937	27.1545	30.3267	201.352	152.893	51.1432	634.31	104.998	92.3497	70.078	58.756	44.0211	249.88	75.4832	63.4776	93.5609	60.2392	43.7432	100.912	49.6333	623.959	78.4655	49.6116
	4.2107		569.227	73.0237	83.1947	214.862	453.558	42.1167	188.281	449.014	89.4581	216.429	172.33	1747.58	982.024	86.6857	109.142	523.327	82.7528	58.4127	33.302	92.7325	42.0528	62.2185	76.2424	165.714	841.171	33.9431	37.9084	251.69	191.116	63.929	792.888	131.248	115.437	87.5975	73.445	55.0264	312.35	94.354	79.3469	116.951	75.299	54.6789	126.141	62.0417	779.949	98.0819	62.0145
	3.15803		758.97	97.3649	110.926	286.483	604.743	56.1556	251.041	598.686	119.277	288.572	229.773	2330.11	1309.37	115.581	145.522	697.769	110.337	77.8836	44.4026	123.643	56.0704	82.9581	101.657	220.952	1121.56	45.2575	50.5446	335.587	254.821	85.2387	1057.18	174.997	153.916	116.797	97.9266	73.3685	416.467	125.805	105.796	155.935	100.399	72.9053	168.187	82.7222	1039.93	130.776	82.686
	2.10535		1138.45	146.047	166.389	429.725	907.115	84.2334	376.562	898.029	178.916	432.858	344.659	3495.16	1964.05	173.371	218.283	1046.65	165.506	116.825	66.604	185.465	84.1056	124.437	152.485	331.428	1682.34	67.8863	75.8169	503.381	382.232	127.858	1585.78	262.495	230.874	175.195	146.89	110.053	624.701	188.708	158.694	233.902	150.598	109.358	252.281	124.083	1559.9	196.164	124.029
	1.05268		2276.91	292.095	332.779	859.449	1814.23	168.467	753.124	1796.06	357.832	865.715	689.318	6990.32	3928.1	346.743	436.566	2093.31	331.011	233.651	133.208	370.93	168.211	248.874	304.97	662.855	3364.68	135.773	151.634	1006.76	764.464	255.716	3171.55	524.991	461.749	350.39	293.78	220.106	1249.4	377.416	317.388	467.804	301.196	218.716	504.562	248.167	3119.8	392.328	248.058
	2.63169		910.764	116.838	133.111	343.78	725.692	67.3867	301.25	718.423	143.133	346.286	275.727	2796.13	1571.24	138.697	174.627	837.323	132.404	93.4604	53.2832	148.372	67.2845	99.5497	121.988	265.142	1345.87	54.309	60.6535	402.705	305.785	102.286	1268.62	209.996	184.699	140.156	117.512	88.0422	499.761	150.966	126.955	187.122	120.478	87.4863	201.825	99.2667	1247.92	156.931	99.2232
	2.10535		1138.45	146.047	166.389	429.725	907.115	84.2334	376.562	898.029	178.916	432.858	344.659	3495.16	1964.05	173.371	218.283	1046.65	165.506	116.825	66.604	185.465	84.1056	124.437	152.485	331.428	1682.34	67.8863	75.8169	503.381	382.232	127.858	1585.78	262.495	230.874	175.195	146.89	110.053	624.701	188.708	158.694	233.902	150.598	109.358	252.281	124.083	1559.9	196.164	124.029
	1.57901		1517.94	194.73	221.852	572.966	1209.49	112.311	502.083	1197.37	238.555	577.143	459.545	4660.22	2618.73	231.162	291.044	1395.54	220.674	155.767	88.8053	247.287	112.141	165.916	203.313	441.903	2243.12	90.515	101.089	671.174	509.642	170.477	2114.37	349.994	307.832	233.593	195.853	146.737	832.934	251.611	211.592	311.87	200.797	145.811	336.375	165.444	2079.86	261.552	165.372
	1.05268		2276.91	292.095	332.779	859.449	1814.23	168.467	753.124	1796.06	357.832	865.715	689.318	6990.32	3928.1	346.743	436.566	2093.31	331.011	233.651	133.208	370.93	168.211	248.874	304.97	662.855	3364.68	135.773	151.634	1006.76	764.464	255.716	3171.55	524.991	461.749	350.39	293.78	220.106	1249.4	377.416	317.388	467.804	301.196	218.716	504.562	248.167	3119.8	392.328	248.058
	0.526338		4553.82	584.189	665.557	1718.9	3628.46	336.934	1506.25	3592.12	715.664	1731.43	1378.64	13980.6	7856.2	693.486	873.133	4186.61	662.022	467.302	266.416	741.86	336.422	497.748	609.939	1325.71	6729.37	271.545	303.267	2013.52	1528.93	511.432	6343.1	1049.98	923.497	700.78	587.56	440.211	2498.8	754.832	634.776	935.609	602.392	437.432	1009.12	496.333	6239.59	784.655	496.116
	52.6338		45.5382	5.84189	6.65557	17.189	36.2846	3.36934	15.0625	35.9212	7.15664	17.3143	13.7864	139.806	78.562	6.93486	8.73133	41.8661	6.62022	4.67302	2.66416	7.4186	3.36422	4.97748	6.09939	13.2571	67.2937	2.71545	3.03267	20.1352	15.2893	5.11432	63.431	10.4998	9.23497	7.0078	5.8756	4.40211	24.988	7.54832	6.34776	9.35609	6.02392	4.37432	10.0912	4.96333	62.3959	7.84655	4.96116
	42.107		56.9227	7.30237	8.31947	21.4862	45.3558	4.21167	18.8281	44.9014	8.94581	21.6429	17.233	174.758	98.2024	8.66857	10.9142	52.3327	8.27528	5.84127	3.3302	9.27325	4.20528	6.22185	7.62424	16.5714	84.1171	3.39431	3.79084	25.169	19.1116	6.3929	79.2888	13.1248	11.5437	8.75975	7.3445	5.50264	31.235	9.4354	7.93469	11.6951	7.5299	5.46789	12.6141	6.20417	77.9949	9.80819	6.20145
	31.5803		75.897	9.73649	11.0926	28.6483	60.4743	5.61556	25.1041	59.8686	11.9277	28.8572	22.9773	233.011	130.937	11.5581	14.5522	69.7769	11.0337	7.78836	4.44026	12.3643	5.60704	8.29581	10.1657	22.0952	112.156	4.52575	5.05446	33.5587	25.4821	8.52387	105.718	17.4997	15.3916	11.6797	9.79266	7.33685	41.6467	12.5805	10.5796	15.5935	10.0399	7.29053	16.8187	8.27222	103.993	13.0776	8.2686
	21.0535		113.845	14.6047	16.6389	42.9725	90.7115	8.42334	37.6562	89.8029	17.8916	43.2858	34.4659	349.516	196.405	17.3371	21.8283	104.665	16.5506	11.6825	6.6604	18.5465	8.41056	12.4437	15.2485	33.1428	168.234	6.78863	7.58169	50.3381	38.2232	12.7858	158.578	26.2495	23.0874	17.5195	14.689	11.0053	62.4701	18.8708	15.8694	23.3902	15.0598	10.9358	25.2281	12.4083	155.99	19.6164	12.4029
	10.5268		227.691	29.2095	33.2779	85.9449	181.423	16.8467	75.3124	179.606	35.7832	86.5715	68.9318	699.032	392.81	34.6743	43.6566	209.331	33.1011	23.3651	13.3208	37.093	16.8211	24.8874	30.497	66.2855	336.468	13.5773	15.1634	100.676	76.4464	25.5716	317.155	52.4991	46.1749	35.039	29.378	22.0106	124.94	37.7416	31.7388	46.7804	30.1196	21.8716	50.4562	24.8167	311.98	39.2328	24.8058
	42.107		56.9227	7.30237	8.31947	21.4862	45.3558	4.21167	18.8281	44.9014	8.94581	21.6429	17.233	174.758	98.2024	8.66857	10.9142	52.3327	8.27528	5.84127	3.3302	9.27325	4.20528	6.22185	7.62424	16.5714	84.1171	3.39431	3.79084	25.169	19.1116	6.3929	79.2888	13.1248	11.5437	8.75975	7.3445	5.50264	31.235	9.4354	7.93469	11.6951	7.5299	5.46789	12.6141	6.20417	77.9949	9.80819	6.20145
	33.6856		71.1534	9.12796	10.3993	26.8578	56.6947	5.26459	23.5351	56.1268	11.1823	27.0536	21.5412	218.448	122.753	10.8357	13.6427	65.4158	10.3441	7.30159	4.16275	11.5916	5.2566	7.77732	9.5303	20.7142	105.146	4.24289	4.73855	31.4613	23.8895	7.99113	99.111	16.406	14.4296	10.9497	9.18062	6.8783	39.0438	11.7943	9.91837	14.6189	9.41237	6.83487	15.7676	7.75521	97.4936	12.2602	7.75181
	25.2642		94.8712	12.1706	13.8658	35.8104	75.5929	7.01945	31.3802	74.8357	14.9097	36.0715	28.7216	291.263	163.671	14.4476	18.1903	87.2211	13.7921	9.73545	5.55033	15.4554	7.0088	10.3698	12.7071	27.619	140.195	5.65719	6.31807	41.9484	31.8526	10.6548	132.148	21.8746	19.2395	14.5996	12.2408	9.17107	52.0584	15.7257	13.2245	19.4918	12.5498	9.11316	21.0234	10.3403	129.992	16.347	10.3357
	16.8428		142.307	18.2559	20.7987	53.7156	113.389	10.5292	47.0703	112.254	22.3645	54.1072	43.0824	436.895	245.506	21.6714	27.2854	130.832	20.6882	14.6032	8.32549	23.1831	10.5132	15.5546	19.0606	41.4284	210.293	8.48578	9.47711	62.9226	47.779	15.9823	198.222	32.8119	28.8593	21.8994	18.3612	13.7566	78.0876	23.5885	19.8367	29.2378	18.8247	13.6697	31.5351	15.5104	194.987	24.5205	15.5036
	8.42141		284.614	36.5118	41.5973	107.431	226.779	21.0584	94.1405	224.507	44.729	108.214	86.1648	873.79	491.012	43.3429	54.5708	261.663	41.3764	29.2064	16.651	46.3662	21.0264	31.1093	38.1212	82.8569	420.585	16.9716	18.9542	125.845	95.5579	31.9645	396.444	65.6239	57.7186	43.7987	36.7225	27.5132	156.175	47.177	39.6735	58.4755	37.6495	27.3395	63.0703	31.0208	389.975	49.0409	31.0072
	31.5803		75.897	9.73649	11.0926	28.6483	60.4743	5.61556	25.1041	59.8686	11.9277	28.8572	22.9773	233.011	130.937	11.5581	14.5522	69.7769	11.0337	7.78836	4.44026	12.3643	5.60704	8.29581	10.1657	22.0952	112.156	4.52575	5.05446	33.5587	25.4821	8.52387	105.718	17.4997	15.3916	11.6797	9.79266	7.33685	41.6467	12.5805	10.5796	15.5935	10.0399	7.29053	16.8187	8.27222	103.993	13.0776	8.2686
	25.2642		94.8712	12.1706	13.8658	35.8104	75.5929	7.01945	31.3802	74.8357	14.9097	36.0715	28.7216	291.263	163.671	14.4476	18.1903	87.2211	13.7921	9.73545	5.55033	15.4554	7.0088	10.3698	12.7071	27.619	140.195	5.65719	6.31807	41.9484	31.8526	10.6548	132.148	21.8746	19.2395	14.5996	12.2408	9.17107	52.0584	15.7257	13.2245	19.4918	12.5498	9.11316	21.0234	10.3403	129.992	16.347	10.3357
	18.9482		126.495	16.2275	18.4877	47.7472	100.791	9.35927	41.8402	99.781	19.8796	48.0953	38.2955	388.351	218.228	19.2635	24.2537	116.295	18.3895	12.9806	7.40044	20.6072	9.34506	13.8263	16.9428	36.8253	186.927	7.54292	8.4241	55.9312	42.4702	14.2065	176.197	29.1662	25.6527	19.4661	16.3211	12.2281	69.4112	20.9676	17.6327	25.9891	16.7331	12.1509	28.0312	13.787	173.322	21.796	13.781
	12.6321		189.742	24.3412	27.7316	71.6208	151.186	14.0389	62.7603	149.671	29.8194	72.1429	57.4432	582.527	327.341	28.8952	36.3805	174.442	27.5843	19.4709	11.1007	30.9108	14.0176	20.7395	25.4141	55.2379	280.39	11.3144	12.6361	83.8968	63.7053	21.3097	264.296	43.7492	38.4791	29.1992	24.4817	18.3421	104.117	31.4513	26.449	38.9837	25.0997	18.2263	42.0469	20.6806	259.983	32.694	20.6715
	6.31606		379.485	48.6824	55.4631	143.242	302.372	28.0778	125.521	299.343	59.6387	144.286	114.886	1165.05	654.683	57.7905	72.7611	348.884	55.1685	38.9418	22.2013	61.8217	28.0352	41.479	50.8283	110.476	560.78	22.6288	25.2723	167.794	127.411	42.6194	528.592	87.4985	76.9581	58.3983	48.9633	36.6843	208.234	62.9027	52.898	77.9674	50.1993	36.4526	84.0937	41.3611	519.966	65.3879	41.343
	21.0535		113.845	14.6047	16.6389	42.9725	90.7115	8.42334	37.6562	89.8029	17.8916	43.2858	34.4659	349.516	196.405	17.3371	21.8283	104.665	16.5506	11.6825	6.6604	18.5465	8.41056	12.4437	15.2485	33.1428	168.234	6.78863	7.58169	50.3381	38.2232	12.7858	158.578	26.2495	23.0874	17.5195	14.689	11.0053	62.4701	18.8708	15.8694	23.3902	15.0598	10.9358	25.2281	12.4083	155.99	19.6164	12.4029
	16.8428		142.307	18.2559	20.7987	53.7156	113.389	10.5292	47.0703	112.254	22.3645	54.1072	43.0824	436.895	245.506	21.6714	27.2854	130.832	20.6882	14.6032	8.32549	23.1831	10.5132	15.5546	19.0606	41.4284	210.293	8.48578	9.47711	62.9226	47.779	15.9823	198.222	32.8119	28.8593	21.8994	18.3612	13.7566	78.0876	23.5885	19.8367	29.2378	18.8247	13.6697	31.5351	15.5104	194.987	24.5205	15.5036
	12.6321		189.742	24.3412	27.7316	71.6208	151.186	14.0389	62.7603	149.671	29.8194	72.1429	57.4432	582.527	327.341	28.8952	36.3805	174.442	27.5843	19.4709	11.1007	30.9108	14.0176	20.7395	25.4141	55.2379	280.39	11.3144	12.6361	83.8968	63.7053	21.3097	264.296	43.7492	38.4791	29.1992	24.4817	18.3421	104.117	31.4513	26.449	38.9837	25.0997	18.2263	42.0469	20.6806	259.983	32.694	20.6715
	8.42141		284.614	36.5118	41.5973	107.431	226.779	21.0584	94.1405	224.507	44.729	108.214	86.1648	873.79	491.012	43.3429	54.5708	261.663	41.3764	29.2064	16.651	46.3662	21.0264	31.1093	38.1212	82.8569	420.585	16.9716	18.9542	125.845	95.5579	31.9645	396.444	65.6239	57.7186	43.7987	36.7225	27.5132	156.175	47.177	39.6735	58.4755	37.6495	27.3395	63.0703	31.0208	389.975	49.0409	31.0072
	4.2107		569.227	73.0237	83.1947	214.862	453.558	42.1167	188.281	449.014	89.4581	216.429	172.33	1747.58	982.024	86.6857	109.142	523.327	82.7528	58.4127	33.302	92.7325	42.0528	62.2185	76.2424	165.714	841.171	33.9431	37.9084	251.69	191.116	63.929	792.888	131.248	115.437	87.5975	73.445	55.0264	312.35	94.354	79.3469	116.951	75.299	54.6789	126.141	62.0417	779.949	98.0819	62.0145
	10.5268		227.691	29.2095	33.2779	85.9449	181.423	16.8467	75.3124	179.606	35.7832	86.5715	68.9318	699.032	392.81	34.6743	43.6566	209.331	33.1011	23.3651	13.3208	37.093	16.8211	24.8874	30.497	66.2855	336.468	13.5773	15.1634	100.676	76.4464	25.5716	317.155	52.4991	46.1749	35.039	29.378	22.0106	124.94	37.7416	31.7388	46.7804	30.1196	21.8716	50.4562	24.8167	311.98	39.2328	24.8058
	8.42141		284.614	36.5118	41.5973	107.431	226.779	21.0584	94.1405	224.507	44.729	108.214	86.1648	873.79	491.012	43.3429	54.5708	261.663	41.3764	29.2064	16.651	46.3662	21.0264	31.1093	38.1212	82.8569	420.585	16.9716	18.9542	125.845	95.5579	31.9645	396.444	65.6239	57.7186	43.7987	36.7225	27.5132	156.175	47.177	39.6735	58.4755	37.6495	27.3395	63.0703	31.0208	389.975	49.0409	31.0072
	6.31606		379.485	48.6824	55.4631	143.242	302.372	28.0778	125.521	299.343	59.6387	144.286	114.886	1165.05	654.683	57.7905	72.7611	348.884	55.1685	38.9418	22.2013	61.8217	28.0352	41.479	50.8283	110.476	560.78	22.6288	25.2723	167.794	127.411	42.6194	528.592	87.4985	76.9581	58.3983	48.9633	36.6843	208.234	62.9027	52.898	77.9674	50.1993	36.4526	84.0937	41.3611	519.966	65.3879	41.343
	4.2107		569.227	73.0237	83.1947	214.862	453.558	42.1167	188.281	449.014	89.4581	216.429	172.33	1747.58	982.024	86.6857	109.142	523.327	82.7528	58.4127	33.302	92.7325	42.0528	62.2185	76.2424	165.714	841.171	33.9431	37.9084	251.69	191.116	63.929	792.888	131.248	115.437	87.5975	73.445	55.0264	312.35	94.354	79.3469	116.951	75.299	54.6789	126.141	62.0417	779.949	98.0819	62.0145
	2.10535		1138.45	146.047	166.389	429.725	907.115	84.2334	376.562	898.029	178.916	432.858	344.659	3495.16	1964.05	173.371	218.283	1046.65	165.506	116.825	66.604	185.465	84.1056	124.437	152.485	331.428	1682.34	67.8863	75.8169	503.381	382.232	127.858	1585.78	262.495	230.874	175.195	146.89	110.053	624.701	188.708	158.694	233.902	150.598	109.358	252.281	124.083	1559.9	196.164	124.029
	42.107		56.9227	7.30237	8.31947	21.4862	45.3558	4.21167	18.8281	44.9014	8.94581	21.6429	17.233	174.758	98.2024	8.66857	10.9142	52.3327	8.27528	5.84127	3.3302	9.27325	4.20528	6.22185	7.62424	16.5714	84.1171	3.39431	3.79084	25.169	19.1116	6.3929	79.2888	13.1248	11.5437	8.75975	7.3445	5.50264	31.235	9.4354	7.93469	11.6951	7.5299	5.46789	12.6141	6.20417	77.9949	9.80819	6.20145
	33.6856		71.1534	9.12796	10.3993	26.8578	56.6947	5.26459	23.5351	56.1268	11.1823	27.0536	21.5412	218.448	122.753	10.8357	13.6427	65.4158	10.3441	7.30159	4.16275	11.5916	5.2566	7.77732	9.5303	20.7142	105.146	4.24289	4.73855	31.4613	23.8895	7.99113	99.111	16.406	14.4296	10.9497	9.18062	6.8783	39.0438	11.7943	9.91837	14.6189	9.41237	6.83487	15.7676	7.75521	97.4936	12.2602	7.75181
	25.2642		94.8712	12.1706	13.8658	35.8104	75.5929	7.01945	31.3802	74.8357	14.9097	36.0715	28.7216	291.263	163.671	14.4476	18.1903	87.2211	13.7921	9.73545	5.55033	15.4554	7.0088	10.3698	12.7071	27.619	140.195	5.65719	6.31807	41.9484	31.8526	10.6548	132.148	21.8746	19.2395	14.5996	12.2408	9.17107	52.0584	15.7257	13.2245	19.4918	12.5498	9.11316	21.0234	10.3403	129.992	16.347	10.3357
	16.8428		142.307	18.2559	20.7987	53.7156	113.389	10.5292	47.0703	112.254	22.3645	54.1072	43.0824	436.895	245.506	21.6714	27.2854	130.832	20.6882	14.6032	8.32549	23.1831	10.5132	15.5546	19.0606	41.4284	210.293	8.48578	9.47711	62.9226	47.779	15.9823	198.222	32.8119	28.8593	21.8994	18.3612	13.7566	78.0876	23.5885	19.8367	29.2378	18.8247	13.6697	31.5351	15.5104	194.987	24.5205	15.5036
	8.42141		284.614	36.5118	41.5973	107.431	226.779	21.0584	94.1405	224.507	44.729	108.214	86.1648	873.79	491.012	43.3429	54.5708	261.663	41.3764	29.2064	16.651	46.3662	21.0264	31.1093	38.1212	82.8569	420.585	16.9716	18.9542	125.845	95.5579	31.9645	396.444	65.6239	57.7186	43.7987	36.7225	27.5132	156.175	47.177	39.6735	58.4755	37.6495	27.3395	63.0703	31.0208	389.975	49.0409	31.0072
	33.6856		71.1534	9.12796	10.3993	26.8578	56.6947	5.26459	23.5351	56.1268	11.1823	27.0536	21.5412	218.448	122.753	10.8357	13.6427	65.4158	10.3441	7.30159	4.16275	11.5916	5.2566	7.77732	9.5303	20.7142	105.146	4.24289	4.73855	31.4613	23.8895	7.99113	99.111	16.406	14.4296	10.9497	9.18062	6.8783	39.0438	11.7943	9.91837	14.6189	9.41237	6.83487	15.7676	7.75521	97.4936	12.2602	7.75181
	26.9485		88.9418	11.4099	12.9992	33.5722	70.8684	6.58074	29.4189	70.1585	13.9778	33.817	26.9265	273.06	153.441	13.5446	17.0534	81.7698	12.9301	9.12699	5.20343	14.4895	6.57075	9.72165	11.9129	25.8928	131.433	5.30362	5.92319	39.3266	29.8619	9.98891	123.889	20.5075	18.0371	13.6871	11.4758	8.59787	48.8047	14.7428	12.398	18.2736	11.7655	8.54359	19.7095	9.69401	121.867	15.3253	9.68976
	20.2114		118.589	15.2133	17.3322	44.763	94.4912	8.77431	39.2252	93.5447	18.6371	45.0893	35.902	364.079	204.588	18.0595	22.7378	109.026	17.2402	12.1693	6.93791	19.3193	8.761	12.9622	15.8838	34.5237	175.244	7.07149	7.89759	52.4355	39.8158	13.3185	165.185	27.3433	24.0494	18.2495	15.301	11.4638	65.073	19.6571	16.5306	24.3648	15.6873	11.3914	26.2793	12.9253	162.489	20.4337	12.9197
	13.4743		177.884	22.8199	25.9983	67.1445	141.737	13.1615	58.8378	140.317	27.9556	67.634	53.853	546.119	306.883	27.0893	34.1067	163.54	25.8603	18.254	10.4069	28.9789	13.1415	19.4433	23.8258	51.7856	262.866	10.6072	11.8464	78.6533	59.7237	19.9778	247.777	41.0149	36.0741	27.3742	22.9515	17.1957	97.6095	29.4856	24.7959	36.5472	23.5309	17.0872	39.4189	19.388	243.734	30.6506	19.3795
	6.73713		355.767	45.6398	51.9967	134.289	283.473	26.3229	117.676	280.634	55.9113	135.268	107.706	1092.24	613.765	54.1786	68.2135	327.079	51.7205	36.508	20.8137	57.9578	26.283	38.8866	47.6515	103.571	525.732	21.2145	23.6928	157.307	119.447	39.9556	495.555	82.0298	72.1482	54.7484	45.9031	34.3915	195.219	58.9713	49.5918	73.0944	47.0619	34.1743	78.8379	38.776	487.468	61.3012	38.759
	25.2642		94.8712	12.1706	13.8658	35.8104	75.5929	7.01945	31.3802	74.8357	14.9097	36.0715	28.7216	291.263	163.671	14.4476	18.1903	87.2211	13.7921	9.73545	5.55033	15.4554	7.0088	10.3698	12.7071	27.619	140.195	5.65719	6.31807	41.9484	31.8526	10.6548	132.148	21.8746	19.2395	14.5996	12.2408	9.17107	52.0584	15.7257	13.2245	19.4918	12.5498	9.11316	21.0234	10.3403	129.992	16.347	10.3357
	20.2114		118.589	15.2133	17.3322	44.763	94.4912	8.77431	39.2252	93.5447	18.6371	45.0893	35.902	364.079	204.588	18.0595	22.7378	109.026	17.2402	12.1693	6.93791	19.3193	8.761	12.9622	15.8838	34.5237	175.244	7.07149	7.89759	52.4355	39.8158	13.3185	165.185	27.3433	24.0494	18.2495	15.301	11.4638	65.073	19.6571	16.5306	24.3648	15.6873	11.3914	26.2793	12.9253	162.489	20.4337	12.9197
	15.1585		158.119	20.2843	23.1096	59.684	125.988	11.6991	52.3003	124.726	24.8495	60.1191	47.8693	485.439	272.785	24.0794	30.3171	145.369	22.9869	16.2258	9.25055	25.759	11.6813	17.2829	21.1784	46.0316	233.659	9.42865	10.5301	69.914	53.0877	17.7581	220.247	36.4577	32.0659	24.3326	20.4014	15.2851	86.764	26.2094	22.0408	32.4864	20.9164	15.1886	35.039	17.2338	216.653	27.245	17.2262
	10.1057		237.178	30.4265	34.6644	89.526	188.982	17.5486	78.4504	187.089	37.2742	90.1787	71.804	728.159	409.177	36.119	45.4757	218.053	34.4803	24.3386	13.8758	38.6385	17.522	25.9244	31.7677	69.0474	350.488	14.143	15.7952	104.871	79.6316	26.6371	330.37	54.6865	48.0988	36.4989	30.6021	22.9277	130.146	39.3142	33.0612	48.7296	31.3746	22.7829	52.5586	25.8507	324.979	40.8675	25.8394
	5.05284		474.356	60.853	69.3289	179.052	377.965	35.0973	156.901	374.179	74.5484	180.357	143.608	1456.32	818.354	72.2381	90.9513	436.106	68.9607	48.6773	27.7516	77.2771	35.044	51.8488	63.5353	138.095	700.976	28.2859	31.5904	209.742	159.263	53.2742	660.74	109.373	96.1976	72.9979	61.2041	45.8553	260.292	78.6283	66.1225	97.4592	62.7492	45.5658	105.117	51.7014	649.958	81.7349	51.6787
	16.8428		142.307	18.2559	20.7987	53.7156	113.389	10.5292	47.0703	112.254	22.3645	54.1072	43.0824	436.895	245.506	21.6714	27.2854	130.832	20.6882	14.6032	8.32549	23.1831	10.5132	15.5546	19.0606	41.4284	210.293	8.48578	9.47711	62.9226	47.779	15.9823	198.222	32.8119	28.8593	21.8994	18.3612	13.7566	78.0876	23.5885	19.8367	29.2378	18.8247	13.6697	31.5351	15.5104	194.987	24.5205	15.5036
	13.4743		177.884	22.8199	25.9983	67.1445	141.737	13.1615	58.8378	140.317	27.9556	67.634	53.853	546.119	306.883	27.0893	34.1067	163.54	25.8603	18.254	10.4069	28.9789	13.1415	19.4433	23.8258	51.7856	262.866	10.6072	11.8464	78.6533	59.7237	19.9778	247.777	41.0149	36.0741	27.3742	22.9515	17.1957	97.6095	29.4856	24.7959	36.5472	23.5309	17.0872	39.4189	19.388	243.734	30.6506	19.3795
	10.1057		237.178	30.4265	34.6644	89.526	188.982	17.5486	78.4504	187.089	37.2742	90.1787	71.804	728.159	409.177	36.119	45.4757	218.053	34.4803	24.3386	13.8758	38.6385	17.522	25.9244	31.7677	69.0474	350.488	14.143	15.7952	104.871	79.6316	26.6371	330.37	54.6865	48.0988	36.4989	30.6021	22.9277	130.146	39.3142	33.0612	48.7296	31.3746	22.7829	52.5586	25.8507	324.979	40.8675	25.8394
	6.73713		355.767	45.6398	51.9967	134.289	283.473	26.3229	117.676	280.634	55.9113	135.268	107.706	1092.24	613.765	54.1786	68.2135	327.079	51.7205	36.508	20.8137	57.9578	26.283	38.8866	47.6515	103.571	525.732	21.2145	23.6928	157.307	119.447	39.9556	495.555	82.0298	72.1482	54.7484	45.9031	34.3915	195.219	58.9713	49.5918	73.0944	47.0619	34.1743	78.8379	38.776	487.468	61.3012	38.759
	3.36856		711.534	91.2796	103.993	268.578	566.947	52.6459	235.351	561.268	111.823	270.536	215.412	2184.48	1227.53	108.357	136.427	654.158	103.441	73.0159	41.6275	115.916	52.566	77.7732	95.303	207.142	1051.46	42.4289	47.3855	314.613	238.895	79.9113	991.11	164.06	144.296	109.497	91.8062	68.783	390.438	117.943	99.1837	146.189	94.1237	68.3487	157.676	77.5521	974.936	122.602	77.5181
	8.42141		284.614	36.5118	41.5973	107.431	226.779	21.0584	94.1405	224.507	44.729	108.214	86.1648	873.79	491.012	43.3429	54.5708	261.663	41.3764	29.2064	16.651	46.3662	21.0264	31.1093	38.1212	82.8569	420.585	16.9716	18.9542	125.845	95.5579	31.9645	396.444	65.6239	57.7186	43.7987	36.7225	27.5132	156.175	47.177	39.6735	58.4755	37.6495	27.3395	63.0703	31.0208	389.975	49.0409	31.0072
	6.73713		355.767	45.6398	51.9967	134.289	283.473	26.3229	117.676	280.634	55.9113	135.268	107.706	1092.24	613.765	54.1786	68.2135	327.079	51.7205	36.508	20.8137	57.9578	26.283	38.8866	47.6515	103.571	525.732	21.2145	23.6928	157.307	119.447	39.9556	495.555	82.0298	72.1482	54.7484	45.9031	34.3915	195.219	58.9713	49.5918	73.0944	47.0619	34.1743	78.8379	38.776	487.468	61.3012	38.759
	5.05284		474.356	60.853	69.3289	179.052	377.965	35.0973	156.901	374.179	74.5484	180.357	143.608	1456.32	818.354	72.2381	90.9513	436.106	68.9607	48.6773	27.7516	77.2771	35.044	51.8488	63.5353	138.095	700.976	28.2859	31.5904	209.742	159.263	53.2742	660.74	109.373	96.1976	72.9979	61.2041	45.8553	260.292	78.6283	66.1225	97.4592	62.7492	45.5658	105.117	51.7014	649.958	81.7349	51.6787
	3.36856		711.534	91.2796	103.993	268.578	566.947	52.6459	235.351	561.268	111.823	270.536	215.412	2184.48	1227.53	108.357	136.427	654.158	103.441	73.0159	41.6275	115.916	52.566	77.7732	95.303	207.142	1051.46	42.4289	47.3855	314.613	238.895	79.9113	991.11	164.06	144.296	109.497	91.8062	68.783	390.438	117.943	99.1837	146.189	94.1237	68.3487	157.676	77.5521	974.936	122.602	77.5181
	1.68428		1423.07	182.559	207.987	537.156	1133.89	105.292	470.703	1122.54	223.645	541.072	430.824	4368.95	2455.06	216.714	272.854	1308.32	206.882	146.032	83.2549	231.831	105.132	155.546	190.606	414.284	2102.93	84.8578	94.7711	629.226	477.79	159.823	1982.22	328.119	288.593	218.994	183.612	137.566	780.876	235.885	198.367	292.378	188.247	136.697	315.351	155.104	1949.87	245.205	155.036
	31.5803		75.897	9.73649	11.0926	28.6483	60.4743	5.61556	25.1041	59.8686	11.9277	28.8572	22.9773	233.011	130.937	11.5581	14.5522	69.7769	11.0337	7.78836	4.44026	12.3643	5.60704	8.29581	10.1657	22.0952	112.156	4.52575	5.05446	33.5587	25.4821	8.52387	105.718	17.4997	15.3916	11.6797	9.79266	7.33685	41.6467	12.5805	10.5796	15.5935	10.0399	7.29053	16.8187	8.27222	103.993	13.0776	8.2686
	25.2642		94.8712	12.1706	13.8658	35.8104	75.5929	7.01945	31.3802	74.8357	14.9097	36.0715	28.7216	291.263	163.671	14.4476	18.1903	87.2211	13.7921	9.73545	5.55033	15.4554	7.0088	10.3698	12.7071	27.619	140.195	5.65719	6.31807	41.9484	31.8526	10.6548	132.148	21.8746	19.2395	14.5996	12.2408	9.17107	52.0584	15.7257	13.2245	19.4918	12.5498	9.11316	21.0234	10.3403	129.992	16.347	10.3357
	18.9482		126.495	16.2275	18.4877	47.7472	100.791	9.35927	41.8402	99.781	19.8796	48.0953	38.2955	388.351	218.228	19.2635	24.2537	116.295	18.3895	12.9806	7.40044	20.6072	9.34506	13.8263	16.9428	36.8253	186.927	7.54292	8.4241	55.9312	42.4702	14.2065	176.197	29.1662	25.6527	19.4661	16.3211	12.2281	69.4112	20.9676	17.6327	25.9891	16.7331	12.1509	28.0312	13.787	173.322	21.796	13.781
	12.6321		189.742	24.3412	27.7316	71.6208	151.186	14.0389	62.7603	149.671	29.8194	72.1429	57.4432	582.527	327.341	28.8952	36.3805	174.442	27.5843	19.4709	11.1007	30.9108	14.0176	20.7395	25.4141	55.2379	280.39	11.3144	12.6361	83.8968	63.7053	21.3097	264.296	43.7492	38.4791	29.1992	24.4817	18.3421	104.117	31.4513	26.449	38.9837	25.0997	18.2263	42.0469	20.6806	259.983	32.694	20.6715
	6.31606		379.485	48.6824	55.4631	143.242	302.372	28.0778	125.521	299.343	59.6387	144.286	114.886	1165.05	654.683	57.7905	72.7611	348.884	55.1685	38.9418	22.2013	61.8217	28.0352	41.479	50.8283	110.476	560.78	22.6288	25.2723	167.794	127.411	42.6194	528.592	87.4985	76.9581	58.3983	48.9633	36.6843	208.234	62.9027	52.898	77.9674	50.1993	36.4526	84.0937	41.3611	519.966	65.3879	41.343
	25.2642		94.8712	12.1706	13.8658	35.8104	75.5929	7.01945	31.3802	74.8357	14.9097	36.0715	28.7216	291.263	163.671	14.4476	18.1903	87.2211	13.7921	9.73545	5.55033	15.4554	7.0088	10.3698	12.7071	27.619	140.195	5.65719	6.31807	41.9484	31.8526	10.6548	132.148	21.8746	19.2395	14.5996	12.2408	9.17107	52.0584	15.7257	13.2245	19.4918	12.5498	9.11316	21.0234	10.3403	129.992	16.347	10.3357
	20.2114		118.589	15.2133	17.3322	44.763	94.4912	8.77431	39.2252	93.5447	18.6371	45.0893	35.902	364.079	204.588	18.0595	22.7378	109.026	17.2402	12.1693	6.93791	19.3193	8.761	12.9622	15.8838	34.5237	175.244	7.07149	7.89759	52.4355	39.8158	13.3185	165.185	27.3433	24.0494	18.2495	15.301	11.4638	65.073	19.6571	16.5306	24.3648	15.6873	11.3914	26.2793	12.9253	162.489	20.4337	12.9197
	15.1585		158.119	20.2843	23.1096	59.684	125.988	11.6991	52.3003	124.726	24.8495	60.1191	47.8693	485.439	272.785	24.0794	30.3171	145.369	22.9869	16.2258	9.25055	25.759	11.6813	17.2829	21.1784	46.0316	233.659	9.42865	10.5301	69.914	53.0877	17.7581	220.247	36.4577	32.0659	24.3326	20.4014	15.2851	86.764	26.2094	22.0408	32.4864	20.9164	15.1886	35.039	17.2338	216.653	27.245	17.2262
	10.1057		237.178	30.4265	34.6644	89.526	188.982	17.5486	78.4504	187.089	37.2742	90.1787	71.804	728.159	409.177	36.119	45.4757	218.053	34.4803	24.3386	13.8758	38.6385	17.522	25.9244	31.7677	69.0474	350.488	14.143	15.7952	104.871	79.6316	26.6371	330.37	54.6865	48.0988	36.4989	30.6021	22.9277	130.146	39.3142	33.0612	48.7296	31.3746	22.7829	52.5586	25.8507	324.979	40.8675	25.8394
	5.05284		474.356	60.853	69.3289	179.052	377.965	35.0973	156.901	374.179	74.5484	180.357	143.608	1456.32	818.354	72.2381	90.9513	436.106	68.9607	48.6773	27.7516	77.2771	35.044	51.8488	63.5353	138.095	700.976	28.2859	31.5904	209.742	159.263	53.2742	660.74	109.373	96.1976	72.9979	61.2041	45.8553	260.292	78.6283	66.1225	97.4592	62.7492	45.5658	105.117	51.7014	649.958	81.7349	51.6787
	18.9482		126.495	16.2275	18.4877	47.7472	100.791	9.35927	41.8402	99.781	19.8796	48.0953	38.2955	388.351	218.228	19.2635	24.2537	116.295	18.3895	12.9806	7.40044	20.6072	9.34506	13.8263	16.9428	36.8253	186.927	7.54292	8.4241	55.9312	42.4702	14.2065	176.197	29.1662	25.6527	19.4661	16.3211	12.2281	69.4112	20.9676	17.6327	25.9891	16.7331	12.1509	28.0312	13.787	173.322	21.796	13.781
	15.1585		158.119	20.2843	23.1096	59.684	125.988	11.6991	52.3003	124.726	24.8495	60.1191	47.8693	485.439	272.785	24.0794	30.3171	145.369	22.9869	16.2258	9.25055	25.759	11.6813	17.2829	21.1784	46.0316	233.659	9.42865	10.5301	69.914	53.0877	17.7581	220.247	36.4577	32.0659	24.3326	20.4014	15.2851	86.764	26.2094	22.0408	32.4864	20.9164	15.1886	35.039	17.2338	216.653	27.245	17.2262
	11.3689		210.825	27.0458	30.8128	79.5787	167.984	15.5988	69.7337	166.302	33.1326	80.1588	63.8258	647.252	363.713	32.1058	40.4228	193.825	30.6492	21.6343	12.3341	34.3454	15.5751	23.0439	28.2379	61.3755	311.545	12.5715	14.0402	93.2187	70.7837	23.6774	293.662	48.6103	42.7545	32.4435	27.2018	20.3801	115.685	34.9459	29.3878	43.3152	27.8885	20.2515	46.7187	22.9784	288.87	36.3266	22.9683
	7.57927		316.237	40.5687	46.2193	119.368	251.976	23.3982	104.601	249.452	49.6989	120.238	95.7386	970.878	545.569	48.1587	60.6342	290.737	45.9738	32.4515	18.5011	51.5181	23.3627	34.5659	42.3569	92.0632	467.317	18.8573	21.0602	139.828	106.175	35.5161	440.493	72.9154	64.1318	48.6653	40.8028	30.5702	173.528	52.4189	44.0816	64.9728	41.8328	30.3772	70.0781	34.4676	433.305	54.4899	34.4525
	3.78963		632.475	81.1374	92.4385	238.736	503.953	46.7963	209.201	498.905	99.3978	240.476	191.477	1941.76	1091.14	96.3174	121.268	581.474	91.9476	64.903	37.0022	103.036	46.7253	69.1317	84.7138	184.126	934.634	37.7146	42.1205	279.656	212.351	71.0323	880.986	145.831	128.264	97.3305	81.6055	61.1404	347.056	104.838	88.1633	129.946	83.6655	60.7544	140.156	68.9352	866.61	108.98	68.905
	12.6321		189.742	24.3412	27.7316	71.6208	151.186	14.0389	62.7603	149.671	29.8194	72.1429	57.4432	582.527	327.341	28.8952	36.3805	174.442	27.5843	19.4709	11.1007	30.9108	14.0176	20.7395	25.4141	55.2379	280.39	11.3144	12.6361	83.8968	63.7053	21.3097	264.296	43.7492	38.4791	29.1992	24.4817	18.3421	104.117	31.4513	26.449	38.9837	25.0997	18.2263	42.0469	20.6806	259.983	32.694	20.6715
	10.1057		237.178	30.4265	34.6644	89.526	188.982	17.5486	78.4504	187.089	37.2742	90.1787	71.804	728.159	409.177	36.119	45.4757	218.053	34.4803	24.3386	13.8758	38.6385	17.522	25.9244	31.7677	69.0474	350.488	14.143	15.7952	104.871	79.6316	26.6371	330.37	54.6865	48.0988	36.4989	30.6021	22.9277	130.146	39.3142	33.0612	48.7296	31.3746	22.7829	52.5586	25.8507	324.979	40.8675	25.8394
	7.57927		316.237	40.5687	46.2193	119.368	251.976	23.3982	104.601	249.452	49.6989	120.238	95.7386	970.878	545.569	48.1587	60.6342	290.737	45.9738	32.4515	18.5011	51.5181	23.3627	34.5659	42.3569	92.0632	467.317	18.8573	21.0602	139.828	106.175	35.5161	440.493	72.9154	64.1318	48.6653	40.8028	30.5702	173.528	52.4189	44.0816	64.9728	41.8328	30.3772	70.0781	34.4676	433.305	54.4899	34.4525
	5.05284		474.356	60.853	69.3289	179.052	377.965	35.0973	156.901	374.179	74.5484	180.357	143.608	1456.32	818.354	72.2381	90.9513	436.106	68.9607	48.6773	27.7516	77.2771	35.044	51.8488	63.5353	138.095	700.976	28.2859	31.5904	209.742	159.263	53.2742	660.74	109.373	96.1976	72.9979	61.2041	45.8553	260.292	78.6283	66.1225	97.4592	62.7492	45.5658	105.117	51.7014	649.958	81.7349	51.6787
	2.52642		948.712	121.706	138.658	358.104	755.929	70.1945	313.802	748.357	149.097	360.715	287.216	2912.63	1636.71	144.476	181.903	872.211	137.921	97.3545	55.5033	154.554	70.088	103.698	127.071	276.19	1401.95	56.5719	63.1807	419.484	318.526	106.548	1321.48	218.746	192.395	145.996	122.408	91.7107	520.584	157.257	132.245	194.918	125.498	91.1316	210.234	103.403	1299.92	163.47	103.357
	6.31606		379.485	48.6824	55.4631	143.242	302.372	28.0778	125.521	299.343	59.6387	144.286	114.886	1165.05	654.683	57.7905	72.7611	348.884	55.1685	38.9418	22.2013	61.8217	28.0352	41.479	50.8283	110.476	560.78	22.6288	25.2723	167.794	127.411	42.6194	528.592	87.4985	76.9581	58.3983	48.9633	36.6843	208.234	62.9027	52.898	77.9674	50.1993	36.4526	84.0937	41.3611	519.966	65.3879	41.343
	5.05284		474.356	60.853	69.3289	179.052	377.965	35.0973	156.901	374.179	74.5484	180.357	143.608	1456.32	818.354	72.2381	90.9513	436.106	68.9607	48.6773	27.7516	77.2771	35.044	51.8488	63.5353	138.095	700.976	28.2859	31.5904	209.742	159.263	53.2742	660.74	109.373	96.1976	72.9979	61.2041	45.8553	260.292	78.6283	66.1225	97.4592	62.7492	45.5658	105.117	51.7014	649.958	81.7349	51.6787
	3.78963		632.475	81.1374	92.4385	238.736	503.953	46.7963	209.201	498.905	99.3978	240.476	191.477	1941.76	1091.14	96.3174	121.268	581.474	91.9476	64.903	37.0022	103.036	46.7253	69.1317	84.7138	184.126	934.634	37.7146	42.1205	279.656	212.351	71.0323	880.986	145.831	128.264	97.3305	81.6055	61.1404	347.056	104.838	88.1633	129.946	83.6655	60.7544	140.156	68.9352	866.61	108.98	68.905
	2.52642		948.712	121.706	138.658	358.104	755.929	70.1945	313.802	748.357	149.097	360.715	287.216	2912.63	1636.71	144.476	181.903	872.211	137.921	97.3545	55.5033	154.554	70.088	103.698	127.071	276.19	1401.95	56.5719	63.1807	419.484	318.526	106.548	1321.48	218.746	192.395	145.996	122.408	91.7107	520.584	157.257	132.245	194.918	125.498	91.1316	210.234	103.403	1299.92	163.47	103.357
	1.26321		1897.42	243.412	277.316	716.208	1511.86	140.389	627.603	1496.71	298.194	721.429	574.432	5825.27	3273.41	288.952	363.805	1744.42	275.843	194.709	111.007	309.108	140.176	207.395	254.141	552.379	2803.9	113.144	126.361	838.968	637.053	213.097	2642.96	437.492	384.791	291.992	244.817	183.421	1041.17	314.513	264.49	389.837	250.997	182.263	420.469	206.806	2599.83	326.94	206.715
	21.0535		113.845	14.6047	16.6389	42.9725	90.7115	8.42334	37.6562	89.8029	17.8916	43.2858	34.4659	349.516	196.405	17.3371	21.8283	104.665	16.5506	11.6825	6.6604	18.5465	8.41056	12.4437	15.2485	33.1428	168.234	6.78863	7.58169	50.3381	38.2232	12.7858	158.578	26.2495	23.0874	17.5195	14.689	11.0053	62.4701	18.8708	15.8694	23.3902	15.0598	10.9358	25.2281	12.4083	155.99	19.6164	12.4029
	16.8428		142.307	18.2559	20.7987	53.7156	113.389	10.5292	47.0703	112.254	22.3645	54.1072	43.0824	436.895	245.506	21.6714	27.2854	130.832	20.6882	14.6032	8.32549	23.1831	10.5132	15.5546	19.0606	41.4284	210.293	8.48578	9.47711	62.9226	47.779	15.9823	198.222	32.8119	28.8593	21.8994	18.3612	13.7566	78.0876	23.5885	19.8367	29.2378	18.8247	13.6697	31.5351	15.5104	194.987	24.5205	15.5036
	12.6321		189.742	24.3412	27.7316	71.6208	151.186	14.0389	62.7603	149.671	29.8194	72.1429	57.4432	582.527	327.341	28.8952	36.3805	174.442	27.5843	19.4709	11.1007	30.9108	14.0176	20.7395	25.4141	55.2379	280.39	11.3144	12.6361	83.8968	63.7053	21.3097	264.296	43.7492	38.4791	29.1992	24.4817	18.3421	104.117	31.4513	26.449	38.9837	25.0997	18.2263	42.0469	20.6806	259.983	32.694	20.6715
	8.42141		284.614	36.5118	41.5973	107.431	226.779	21.0584	94.1405	224.507	44.729	108.214	86.1648	873.79	491.012	43.3429	54.5708	261.663	41.3764	29.2064	16.651	46.3662	21.0264	31.1093	38.1212	82.8569	420.585	16.9716	18.9542	125.845	95.5579	31.9645	396.444	65.6239	57.7186	43.7987	36.7225	27.5132	156.175	47.177	39.6735	58.4755	37.6495	27.3395	63.0703	31.0208	389.975	49.0409	31.0072
	4.2107		569.227	73.0237	83.1947	214.862	453.558	42.1167	188.281	449.014	89.4581	216.429	172.33	1747.58	982.024	86.6857	109.142	523.327	82.7528	58.4127	33.302	92.7325	42.0528	62.2185	76.2424	165.714	841.171	33.9431	37.9084	251.69	191.116	63.929	792.888	131.248	115.437	87.5975	73.445	55.0264	312.35	94.354	79.3469	116.951	75.299	54.6789	126.141	62.0417	779.949	98.0819	62.0145
	16.8428		142.307	18.2559	20.7987	53.7156	113.389	10.5292	47.0703	112.254	22.3645	54.1072	43.0824	436.895	245.506	21.6714	27.2854	130.832	20.6882	14.6032	8.32549	23.1831	10.5132	15.5546	19.0606	41.4284	210.293	8.48578	9.47711	62.9226	47.779	15.9823	198.222	32.8119	28.8593	21.8994	18.3612	13.7566	78.0876	23.5885	19.8367	29.2378	18.8247	13.6697	31.5351	15.5104	194.987	24.5205	15.5036
	13.4743		177.884	22.8199	25.9983	67.1445	141.737	13.1615	58.8378	140.317	27.9556	67.634	53.853	546.119	306.883	27.0893	34.1067	163.54	25.8603	18.254	10.4069	28.9789	13.1415	19.4433	23.8258	51.7856	262.866	10.6072	11.8464	78.6533	59.7237	19.9778	247.777	41.0149	36.0741	27.3742	22.9515	17.1957	97.6095	29.4856	24.7959	36.5472	23.5309	17.0872	39.4189	19.388	243.734	30.6506	19.3795
	10.1057		237.178	30.4265	34.6644	89.526	188.982	17.5486	78.4504	187.089	37.2742	90.1787	71.804	728.159	409.177	36.119	45.4757	218.053	34.4803	24.3386	13.8758	38.6385	17.522	25.9244	31.7677	69.0474	350.488	14.143	15.7952	104.871	79.6316	26.6371	330.37	54.6865	48.0988	36.4989	30.6021	22.9277	130.146	39.3142	33.0612	48.7296	31.3746	22.7829	52.5586	25.8507	324.979	40.8675	25.8394
	6.73713		355.767	45.6398	51.9967	134.289	283.473	26.3229	117.676	280.634	55.9113	135.268	107.706	1092.24	613.765	54.1786	68.2135	327.079	51.7205	36.508	20.8137	57.9578	26.283	38.8866	47.6515	103.571	525.732	21.2145	23.6928	157.307	119.447	39.9556	495.555	82.0298	72.1482	54.7484	45.9031	34.3915	195.219	58.9713	49.5918	73.0944	47.0619	34.1743	78.8379	38.776	487.468	61.3012	38.759
	3.36856		711.534	91.2796	103.993	268.578	566.947	52.6459	235.351	561.268	111.823	270.536	215.412	2184.48	1227.53	108.357	136.427	654.158	103.441	73.0159	41.6275	115.916	52.566	77.7732	95.303	207.142	1051.46	42.4289	47.3855	314.613	238.895	79.9113	991.11	164.06	144.296	109.497	91.8062	68.783	390.438	117.943	99.1837	146.189	94.1237	68.3487	157.676	77.5521	974.936	122.602	77.5181
	12.6321		189.742	24.3412	27.7316	71.6208	151.186	14.0389	62.7603	149.671	29.8194	72.1429	57.4432	582.527	327.341	28.8952	36.3805	174.442	27.5843	19.4709	11.1007	30.9108	14.0176	20.7395	25.4141	55.2379	280.39	11.3144	12.6361	83.8968	63.7053	21.3097	264.296	43.7492	38.4791	29.1992	24.4817	18.3421	104.117	31.4513	26.449	38.9837	25.0997	18.2263	42.0469	20.6806	259.983	32.694	20.6715
	10.1057		237.178	30.4265	34.6644	89.526	188.982	17.5486	78.4504	187.089	37.2742	90.1787	71.804	728.159	409.177	36.119	45.4757	218.053	34.4803	24.3386	13.8758	38.6385	17.522	25.9244	31.7677	69.0474	350.488	14.143	15.7952	104.871	79.6316	26.6371	330.37	54.6865	48.0988	36.4989	30.6021	22.9277	130.146	39.3142	33.0612	48.7296	31.3746	22.7829	52.5586	25.8507	324.979	40.8675	25.8394
	7.57927		316.237	40.5687	46.2193	119.368	251.976	23.3982	104.601	249.452	49.6989	120.238	95.7386	970.878	545.569	48.1587	60.6342	290.737	45.9738	32.4515	18.5011	51.5181	23.3627	34.5659	42.3569	92.0632	467.317	18.8573	21.0602	139.828	106.175	35.5161	440.493	72.9154	64.1318	48.6653	40.8028	30.5702	173.528	52.4189	44.0816	64.9728	41.8328	30.3772	70.0781	34.4676	433.305	54.4899	34.4525
	5.05284		474.356	60.853	69.3289	179.052	377.965	35.0973	156.901	374.179	74.5484	180.357	143.608	1456.32	818.354	72.2381	90.9513	436.106	68.9607	48.6773	27.7516	77.2771	35.044	51.8488	63.5353	138.095	700.976	28.2859	31.5904	209.742	159.263	53.2742	660.74	109.373	96.1976	72.9979	61.2041	45.8553	260.292	78.6283	66.1225	97.4592	62.7492	45.5658	105.117	51.7014	649.958	81.7349	51.6787
	2.52642		948.712	121.706	138.658	358.104	755.929	70.1945	313.802	748.357	149.097	360.715	287.216	2912.63	1636.71	144.476	181.903	872.211	137.921	97.3545	55.5033	154.554	70.088	103.698	127.071	276.19	1401.95	56.5719	63.1807	419.484	318.526	106.548	1321.48	218.746	192.395	145.996	122.408	91.7107	520.584	157.257	132.245	194.918	125.498	91.1316	210.234	103.403	1299.92	163.47	103.357
	8.42141		284.614	36.5118	41.5973	107.431	226.779	21.0584	94.1405	224.507	44.729	108.214	86.1648	873.79	491.012	43.3429	54.5708	261.663	41.3764	29.2064	16.651	46.3662	21.0264	31.1093	38.1212	82.8569	420.585	16.9716	18.9542	125.845	95.5579	31.9645	396.444	65.6239	57.7186	43.7987	36.7225	27.5132	156.175	47.177	39.6735	58.4755	37.6495	27.3395	63.0703	31.0208	389.975	49.0409	31.0072
	6.73713		355.767	45.6398	51.9967	134.289	283.473	26.3229	117.676	280.634	55.9113	135.268	107.706	1092.24	613.765	54.1786	68.2135	327.079	51.7205	36.508	20.8137	57.9578	26.283	38.8866	47.6515	103.571	525.732	21.2145	23.6928	157.307	119.447	39.9556	495.555	82.0298	72.1482	54.7484	45.9031	34.3915	195.219	58.9713	49.5918	73.0944	47.0619	34.1743	78.8379	38.776	487.468	61.3012	38.759
	5.05284		474.356	60.853	69.3289	179.052	377.965	35.0973	156.901	374.179	74.5484	180.357	143.608	1456.32	818.354	72.2381	90.9513	436.106	68.9607	48.6773	27.7516	77.2771	35.044	51.8488	63.5353	138.095	700.976	28.2859	31.5904	209.742	159.263	53.2742	660.74	109.373	96.1976	72.9979	61.2041	45.8553	260.292	78.6283	66.1225	97.4592	62.7492	45.5658	105.117	51.7014	649.958	81.7349	51.6787
	3.36856		711.534	91.2796	103.993	268.578	566.947	52.6459	235.351	561.268	111.823	270.536	215.412	2184.48	1227.53	108.357	136.427	654.158	103.441	73.0159	41.6275	115.916	52.566	77.7732	95.303	207.142	1051.46	42.4289	47.3855	314.613	238.895	79.9113	991.11	164.06	144.296	109.497	91.8062	68.783	390.438	117.943	99.1837	146.189	94.1237	68.3487	157.676	77.5521	974.936	122.602	77.5181
	1.68428		1423.07	182.559	207.987	537.156	1133.89	105.292	470.703	1122.54	223.645	541.072	430.824	4368.95	2455.06	216.714	272.854	1308.32	206.882	146.032	83.2549	231.831	105.132	155.546	190.606	414.284	2102.93	84.8578	94.7711	629.226	477.79	159.823	1982.22	328.119	288.593	218.994	183.612	137.566	780.876	235.885	198.367	292.378	188.247	136.697	315.351	155.104	1949.87	245.205	155.036
	4.2107		569.227	73.0237	83.1947	214.862	453.558	42.1167	188.281	449.014	89.4581	216.429	172.33	1747.58	982.024	86.6857	109.142	523.327	82.7528	58.4127	33.302	92.7325	42.0528	62.2185	76.2424	165.714	841.171	33.9431	37.9084	251.69	191.116	63.929	792.888	131.248	115.437	87.5975	73.445	55.0264	312.35	94.354	79.3469	116.951	75.299	54.6789	126.141	62.0417	779.949	98.0819	62.0145
	3.36856		711.534	91.2796	103.993	268.578	566.947	52.6459	235.351	561.268	111.823	270.536	215.412	2184.48	1227.53	108.357	136.427	654.158	103.441	73.0159	41.6275	115.916	52.566	77.7732	95.303	207.142	1051.46	42.4289	47.3855	314.613	238.895	79.9113	991.11	164.06	144.296	109.497	91.8062	68.783	390.438	117.943	99.1837	146.189	94.1237	68.3487	157.676	77.5521	974.936	122.602	77.5181
	2.52642		948.712	121.706	138.658	358.104	755.929	70.1945	313.802	748.357	149.097	360.715	287.216	2912.63	1636.71	144.476	181.903	872.211	137.921	97.3545	55.5033	154.554	70.088	103.698	127.071	276.19	1401.95	56.5719	63.1807	419.484	318.526	106.548	1321.48	218.746	192.395	145.996	122.408	91.7107	520.584	157.257	132.245	194.918	125.498	91.1316	210.234	103.403	1299.92	163.47	103.357
	1.68428		1423.07	182.559	207.987	537.156	1133.89	105.292	470.703	1122.54	223.645	541.072	430.824	4368.95	2455.06	216.714	272.854	1308.32	206.882	146.032	83.2549	231.831	105.132	155.546	190.606	414.284	2102.93	84.8578	94.7711	629.226	477.79	159.823	1982.22	328.119	288.593	218.994	183.612	137.566	780.876	235.885	198.367	292.378	188.247	136.697	315.351	155.104	1949.87	245.205	155.036
	0.842141		2846.14	365.118	415.973	1074.31	2267.79	210.584	941.405	2245.07	447.29	1082.14	861.648	8737.9	4910.12	433.429	545.708	2616.63	413.764	292.064	166.51	463.662	210.264	311.093	381.212	828.569	4205.85	169.716	189.542	1258.45	955.579	319.645	3964.44	656.239	577.186	437.987	367.225	275.132	1561.75	471.77	396.735	584.755	376.495	273.395	630.703	310.208	3899.75	490.409	310.072
	10.5268		227.691	29.2095	33.2779	85.9449	181.423	16.8467	75.3124	179.606	35.7832	86.5715	68.9318	699.032	392.81	34.6743	43.6566	209.331	33.1011	23.3651	13.3208	37.093	16.8211	24.8874	30.497	66.2855	336.468	13.5773	15.1634	100.676	76.4464	25.5716	317.155	52.4991	46.1749	35.039	29.378	22.0106	124.94	37.7416	31.7388	46.7804	30.1196	21.8716	50.4562	24.8167	311.98	39.2328	24.8058
	8.42141		284.614	36.5118	41.5973	107.431	226.779	21.0584	94.1405	224.507	44.729	108.214	86.1648	873.79	491.012	43.3429	54.5708	261.663	41.3764	29.2064	16.651	46.3662	21.0264	31.1093	38.1212	82.8569	420.585	16.9716	18.9542	125.845	95.5579	31.9645	396.444	65.6239	57.7186	43.7987	36.7225	27.5132	156.175	47.177	39.6735	58.4755	37.6495	27.3395	63.0703	31.0208	389.975	49.0409	31.0072
	6.31606		379.485	48.6824	55.4631	143.242	302.372	28.0778	125.521	299.343	59.6387	144.286	114.886	1165.05	654.683	57.7905	72.7611	348.884	55.1685	38.9418	22.2013	61.8217	28.0352	41.479	50.8283	110.476	560.78	22.6288	25.2723	167.794	127.411	42.6194	528.592	87.4985	76.9581	58.3983	48.9633	36.6843	208.234	62.9027	52.898	77.9674	50.1993	36.4526	84.0937	41.3611	519.966	65.3879	41.343
	4.2107		569.227	73.0237	83.1947	214.862	453.558	42.1167	188.281	449.014	89.4581	216.429	172.33	1747.58	982.024	86.6857	109.142	523.327	82.7528	58.4127	33.302	92.7325	42.0528	62.2185	76.2424	165.714	841.171	33.9431	37.9084	251.69	191.116	63.929	792.888	131.248	115.437	87.5975	73.445	55.0264	312.35	94.354	79.3469	116.951	75.299	54.6789	126.141	62.0417	779.949	98.0819	62.0145
	2.10535		1138.45	146.047	166.389	429.725	907.115	84.2334	376.562	898.029	178.916	432.858	344.659	3495.16	1964.05	173.371	218.283	1046.65	165.506	116.825	66.604	185.465	84.1056	124.437	152.485	331.428	1682.34	67.8863	75.8169	503.381	382.232	127.858	1585.78	262.495	230.874	175.195	146.89	110.053	624.701	188.708	158.694	233.902	150.598	109.358	252.281	124.083	1559.9	196.164	124.029
	8.42141		284.614	36.5118	41.5973	107.431	226.779	21.0584	94.1405	224.507	44.729	108.214	86.1648	873.79	491.012	43.3429	54.5708	261.663	41.3764	29.2064	16.651	46.3662	21.0264	31.1093	38.1212	82.8569	420.585	16.9716	18.9542	125.845	95.5579	31.9645	396.444	65.6239	57.7186	43.7987	36.7225	27.5132	156.175	47.177	39.6735	58.4755	37.6495	27.3395	63.0703	31.0208	389.975	49.0409	31.0072
	6.73713		355.767	45.6398	51.9967	134.289	283.473	26.3229	117.676	280.634	55.9113	135.268	107.706	1092.24	613.765	54.1786	68.2135	327.079	51.7205	36.508	20.8137	57.9578	26.283	38.8866	47.6515	103.571	525.732	21.2145	23.6928	157.307	119.447	39.9556	495.555	82.0298	72.1482	54.7484	45.9031	34.3915	195.219	58.9713	49.5918	73.0944	47.0619	34.1743	78.8379	38.776	487.468	61.3012	38.759
	5.05284		474.356	60.853	69.3289	179.052	377.965	35.0973	156.901	374.179	74.5484	180.357	143.608	1456.32	818.354	72.2381	90.9513	436.106	68.9607	48.6773	27.7516	77.2771	35.044	51.8488	63.5353	138.095	700.976	28.2859	31.5904	209.742	159.263	53.2742	660.74	109.373	96.1976	72.9979	61.2041	45.8553	260.292	78.6283	66.1225	97.4592	62.7492	45.5658	105.117	51.7014	649.958	81.7349	51.6787
	3.36856		711.534	91.2796	103.993	268.578	566.947	52.6459	235.351	561.268	111.823	270.536	215.412	2184.48	1227.53	108.357	136.427	654.158	103.441	73.0159	41.6275	115.916	52.566	77.7732	95.303	207.142	1051.46	42.4289	47.3855	314.613	238.895	79.9113	991.11	164.06	144.296	109.497	91.8062	68.783	390.438	117.943	99.1837	146.189	94.1237	68.3487	157.676	77.5521	974.936	122.602	77.5181
	1.68428		1423.07	182.559	207.987	537.156	1133.89	105.292	470.703	1122.54	223.645	541.072	430.824	4368.95	2455.06	216.714	272.854	1308.32	206.882	146.032	83.2549	231.831	105.132	155.546	190.606	414.284	2102.93	84.8578	94.7711	629.226	477.79	159.823	1982.22	328.119	288.593	218.994	183.612	137.566	780.876	235.885	198.367	292.378	188.247	136.697	315.351	155.104	1949.87	245.205	155.036
	6.31606		379.485	48.6824	55.4631	143.242	302.372	28.0778	125.521	299.343	59.6387	144.286	114.886	1165.05	654.683	57.7905	72.7611	348.884	55.1685	38.9418	22.2013	61.8217	28.0352	41.479	50.8283	110.476	560.78	22.6288	25.2723	167.794	127.411	42.6194	528.592	87.4985	76.9581	58.3983	48.9633	36.6843	208.234	62.9027	52.898	77.9674	50.1993	36.4526	84.0937	41.3611	519.966	65.3879	41.343
	5.05284		474.356	60.853	69.3289	179.052	377.965	35.0973	156.901	374.179	74.5484	180.357	143.608	1456.32	818.354	72.2381	90.9513	436.106	68.9607	48.6773	27.7516	77.2771	35.044	51.8488	63.5353	138.095	700.976	28.2859	31.5904	209.742	159.263	53.2742	660.74	109.373	96.1976	72.9979	61.2041	45.8553	260.292	78.6283	66.1225	97.4592	62.7492	45.5658	105.117	51.7014	649.958	81.7349	51.6787
	3.78963		632.475	81.1374	92.4385	238.736	503.953	46.7963	209.201	498.905	99.3978	240.476	191.477	1941.76	1091.14	96.3174	121.268	581.474	91.9476	64.903	37.0022	103.036	46.7253	69.1317	84.7138	184.126	934.634	37.7146	42.1205	279.656	212.351	71.0323	880.986	145.831	128.264	97.3305	81.6055	61.1404	347.056	104.838	88.1633	129.946	83.6655	60.7544	140.156	68.9352	866.61	108.98	68.905
	2.52642		948.712	121.706	138.658	358.104	755.929	70.1945	313.802	748.357	149.097	360.715	287.216	2912.63	1636.71	144.476	181.903	872.211	137.921	97.3545	55.5033	154.554	70.088	103.698	127.071	276.19	1401.95	56.5719	63.1807	419.484	318.526	106.548	1321.48	218.746	192.395	145.996	122.408	91.7107	520.584	157.257	132.245	194.918	125.498	91.1316	210.234	103.403	1299.92	163.47	103.357
	1.26321		1897.42	243.412	277.316	716.208	1511.86	140.389	627.603	1496.71	298.194	721.429	574.432	5825.27	3273.41	288.952	363.805	1744.42	275.843	194.709	111.007	309.108	140.176	207.395	254.141	552.379	2803.9	113.144	126.361	838.968	637.053	213.097	2642.96	437.492	384.791	291.992	244.817	183.421	1041.17	314.513	264.49	389.837	250.997	182.263	420.469	206.806	2599.83	326.94	206.715
	4.2107		569.227	73.0237	83.1947	214.862	453.558	42.1167	188.281	449.014	89.4581	216.429	172.33	1747.58	982.024	86.6857	109.142	523.327	82.7528	58.4127	33.302	92.7325	42.0528	62.2185	76.2424	165.714	841.171	33.9431	37.9084	251.69	191.116	63.929	792.888	131.248	115.437	87.5975	73.445	55.0264	312.35	94.354	79.3469	116.951	75.299	54.6789	126.141	62.0417	779.949	98.0819	62.0145
	3.36856		711.534	91.2796	103.993	268.578	566.947	52.6459	235.351	561.268	111.823	270.536	215.412	2184.48	1227.53	108.357	136.427	654.158	103.441	73.0159	41.6275	115.916	52.566	77.7732	95.303	207.142	1051.46	42.4289	47.3855	314.613	238.895	79.9113	991.11	164.06	144.296	109.497	91.8062	68.783	390.438	117.943	99.1837	146.189	94.1237	68.3487	157.676	77.5521	974.936	122.602	77.5181
	2.52642		948.712	121.706	138.658	358.104	755.929	70.1945	313.802	748.357	149.097	360.715	287.216	2912.63	1636.71	144.476	181.903	872.211	137.921	97.3545	55.5033	154.554	70.088	103.698	127.071	276.19	1401.95	56.5719	63.1807	419.484	318.526	106.548	1321.48	218.746	192.395	145.996	122.408	91.7107	520.584	157.257	132.245	194.918	125.498	91.1316	210.234	103.403	1299.92	163.47	103.357
	1.68428		1423.07	182.559	207.987	537.156	1133.89	105.292	470.703	1122.54	223.645	541.072	430.824	4368.95	2455.06	216.714	272.854	1308.32	206.882	146.032	83.2549	231.831	105.132	155.546	190.606	414.284	2102.93	84.8578	94.7711	629.226	477.79	159.823	1982.22	328.119	288.593	218.994	183.612	137.566	780.876	235.885	198.367	292.378	188.247	136.697	315.351	155.104	1949.87	245.205	155.036
	0.842141		2846.14	365.118	415.973	1074.31	2267.79	210.584	941.405	2245.07	447.29	1082.14	861.648	8737.9	4910.12	433.429	545.708	2616.63	413.764	292.064	166.51	463.662	210.264	311.093	381.212	828.569	4205.85	169.716	189.542	1258.45	955.579	319.645	3964.44	656.239	577.186	437.987	367.225	275.132	1561.75	471.77	396.735	584.755	376.495	273.395	630.703	310.208	3899.75	490.409	310.072
	2.10535		1138.45	146.047	166.389	429.725	907.115	84.2334	376.562	898.029	178.916	432.858	344.659	3495.16	1964.05	173.371	218.283	1046.65	165.506	116.825	66.604	185.465	84.1056	124.437	152.485	331.428	1682.34	67.8863	75.8169	503.381	382.232	127.858	1585.78	262.495	230.874	175.195	146.89	110.053	624.701	188.708	158.694	233.902	150.598	109.358	252.281	124.083	1559.9	196.164	124.029
	1.68428		1423.07	182.559	207.987	537.156	1133.89	105.292	470.703	1122.54	223.645	541.072	430.824	4368.95	2455.06	216.714	272.854	1308.32	206.882	146.032	83.2549	231.831	105.132	155.546	190.606	414.284	2102.93	84.8578	94.7711	629.226	477.79	159.823	1982.22	328.119	288.593	218.994	183.612	137.566	780.876	235.885	198.367	292.378	188.247	136.697	315.351	155.104	1949.87	245.205	155.036
	1.26321		1897.42	243.412	277.316	716.208	1511.86	140.389	627.603	1496.71	298.194	721.429	574.432	5825.27	3273.41	288.952	363.805	1744.42	275.843	194.709	111.007	309.108	140.176	207.395	254.141	552.379	2803.9	113.144	126.361	838.968	637.053	213.097	2642.96	437.492	384.791	291.992	244.817	183.421	1041.17	314.513	264.49	389.837	250.997	182.263	420.469	206.806	2599.83	326.94	206.715
	0.842141		2846.14	365.118	415.973	1074.31	2267.79	210.584	941.405	2245.07	447.29	1082.14	861.648	8737.9	4910.12	433.429	545.708	2616.63	413.764	292.064	166.51	463.662	210.264	311.093	381.212	828.569	4205.85	169.716	189.542	1258.45	955.579	319.645	3964.44	656.239	577.186	437.987	367.225	275.132	1561.75	471.77	396.735	584.755	376.495	273.395	630.703	310.208	3899.75	490.409	310.072
	0.42107		5692.27	730.237	831.947	2148.62	4535.58	421.167	1882.81	4490.14	894.581	2164.29	1723.3	17475.8	9820.24	866.857	1091.42	5233.27	827.528	584.127	333.02	927.325	420.528	622.185	762.424	1657.14	8411.71	339.431	379.084	2516.9	1911.16	639.29	7928.88	1312.48	1154.37	875.975	734.45	550.264	3123.5	943.54	793.469	1169.51	752.99	546.789	1261.41	620.417	7799.49	980.819	620.145
	39.4753		60.7176	7.78919	8.8741	22.9187	48.3795	4.49245	20.0833	47.8949	9.54219	23.0857	18.3818	186.409	104.749	9.24648	11.6418	55.8215	8.82697	6.23069	3.55221	9.89147	4.48563	6.63664	8.13252	17.6761	89.7249	3.6206	4.04357	26.847	20.3857	6.8191	84.5747	13.9998	12.3133	9.34373	7.83413	5.86948	33.3174	10.0644	8.46367	12.4748	8.03189	5.83242	13.455	6.61778	83.1946	10.4621	6.61488
	31.5803		75.897	9.73649	11.0926	28.6483	60.4743	5.61556	25.1041	59.8686	11.9277	28.8572	22.9773	233.011	130.937	11.5581	14.5522	69.7769	11.0337	7.78836	4.44026	12.3643	5.60704	8.29581	10.1657	22.0952	112.156	4.52575	5.05446	33.5587	25.4821	8.52387	105.718	17.4997	15.3916	11.6797	9.79266	7.33685	41.6467	12.5805	10.5796	15.5935	10.0399	7.29053	16.8187	8.27222	103.993	13.0776	8.2686
	23.6852		101.196	12.982	14.7902	38.1978	80.6325	7.48741	33.4722	79.8248	15.9037	38.4762	30.6364	310.681	174.582	15.4108	19.4029	93.0359	14.7116	10.3845	5.92035	16.4858	7.47605	11.0611	13.5542	29.4602	149.541	6.03434	6.73928	44.745	33.9762	11.3652	140.958	23.3329	20.5222	15.5729	13.0569	9.78247	55.529	16.774	14.1061	20.7913	13.3865	9.7207	22.425	11.0296	138.658	17.4368	11.0248
	15.7901		151.794	19.473	22.1852	57.2966	120.949	11.2311	50.2083	119.737	23.8555	57.7143	45.9545	466.022	261.873	23.1162	29.1044	139.554	22.0674	15.5767	8.88053	24.7287	11.2141	16.5916	20.3313	44.1903	224.312	9.0515	10.1089	67.1174	50.9642	17.0477	211.437	34.9994	30.7832	23.3593	19.5853	14.6737	83.2934	25.1611	21.1592	31.187	20.0797	14.5811	33.6375	16.5444	207.986	26.1552	16.5372
	7.89507		303.588	38.9459	44.3705	114.593	241.897	22.4622	100.417	239.474	47.711	115.429	91.9091	932.043	523.746	46.2324	58.2088	279.108	44.1348	31.1535	17.7611	49.4573	22.4282	33.1832	40.6626	88.3807	448.624	18.103	20.2178	134.235	101.928	34.0955	422.873	69.9988	61.5665	46.7187	39.1706	29.3474	166.587	50.3221	42.3184	62.3739	40.1595	29.1621	67.275	33.0889	415.973	52.3103	33.0744
	31.5803		75.897	9.73649	11.0926	28.6483	60.4743	5.61556	25.1041	59.8686	11.9277	28.8572	22.9773	233.011	130.937	11.5581	14.5522	69.7769	11.0337	7.78836	4.44026	12.3643	5.60704	8.29581	10.1657	22.0952	112.156	4.52575	5.05446	33.5587	25.4821	8.52387	105.718	17.4997	15.3916	11.6797	9.79266	7.33685	41.6467	12.5805	10.5796	15.5935	10.0399	7.29053	16.8187	8.27222	103.993	13.0776	8.2686
	25.2642		94.8712	12.1706	13.8658	35.8104	75.5929	7.01945	31.3802	74.8357	14.9097	36.0715	28.7216	291.263	163.671	14.4476	18.1903	87.2211	13.7921	9.73545	5.55033	15.4554	7.0088	10.3698	12.7071	27.619	140.195	5.65719	6.31807	41.9484	31.8526	10.6548	132.148	21.8746	19.2395	14.5996	12.2408	9.17107	52.0584	15.7257	13.2245	19.4918	12.5498	9.11316	21.0234	10.3403	129.992	16.347	10.3357
	18.9482		126.495	16.2275	18.4877	47.7472	100.791	9.35927	41.8402	99.781	19.8796	48.0953	38.2955	388.351	218.228	19.2635	24.2537	116.295	18.3895	12.9806	7.40044	20.6072	9.34506	13.8263	16.9428	36.8253	186.927	7.54292	8.4241	55.9312	42.4702	14.2065	176.197	29.1662	25.6527	19.4661	16.3211	12.2281	69.4112	20.9676	17.6327	25.9891	16.7331	12.1509	28.0312	13.787	173.322	21.796	13.781
	12.6321		189.742	24.3412	27.7316	71.6208	151.186	14.0389	62.7603	149.671	29.8194	72.1429	57.4432	582.527	327.341	28.8952	36.3805	174.442	27.5843	19.4709	11.1007	30.9108	14.0176	20.7395	25.4141	55.2379	280.39	11.3144	12.6361	83.8968	63.7053	21.3097	264.296	43.7492	38.4791	29.1992	24.4817	18.3421	104.117	31.4513	26.449	38.9837	25.0997	18.2263	42.0469	20.6806	259.983	32.694	20.6715
	6.31606		379.485	48.6824	55.4631	143.242	302.372	28.0778	125.521	299.343	59.6387	144.286	114.886	1165.05	654.683	57.7905	72.7611	348.884	55.1685	38.9418	22.2013	61.8217	28.0352	41.479	50.8283	110.476	560.78	22.6288	25.2723	167.794	127.411	42.6194	528.592	87.4985	76.9581	58.3983	48.9633	36.6843	208.234	62.9027	52.898	77.9674	50.1993	36.4526	84.0937	41.3611	519.966	65.3879	41.343
	23.6852		101.196	12.982	14.7902	38.1978	80.6325	7.48741	33.4722	79.8248	15.9037	38.4762	30.6364	310.681	174.582	15.4108	19.4029	93.0359	14.7116	10.3845	5.92035	16.4858	7.47605	11.0611	13.5542	29.4602	149.541	6.03434	6.73928	44.745	33.9762	11.3652	140.958	23.3329	20.5222	15.5729	13.0569	9.78247	55.529	16.774	14.1061	20.7913	13.3865	9.7207	22.425	11.0296	138.658	17.4368	11.0248
	18.9482		126.495	16.2275	18.4877	47.7472	100.791	9.35927	41.8402	99.781	19.8796	48.0953	38.2955	388.351	218.228	19.2635	24.2537	116.295	18.3895	12.9806	7.40044	20.6072	9.34506	13.8263	16.9428	36.8253	186.927	7.54292	8.4241	55.9312	42.4702	14.2065	176.197	29.1662	25.6527	19.4661	16.3211	12.2281	69.4112	20.9676	17.6327	25.9891	16.7331	12.1509	28.0312	13.787	173.322	21.796	13.781
	14.2111		168.66	21.6366	24.6503	63.6629	134.387	12.479	55.787	133.041	26.5061	64.127	51.0606	517.802	290.97	25.6847	32.3382	155.06	24.5194	17.3075	9.86725	27.4763	12.4601	18.4351	22.5903	49.1004	249.236	10.0572	11.2321	74.5749	56.6269	18.9419	234.93	38.8882	34.2036	25.9548	21.7615	16.3041	92.5483	27.9567	23.5102	34.6522	22.3108	16.2012	37.375	18.3827	231.096	29.0613	18.3747
	9.47408		252.99	32.455	36.9754	95.4944	201.581	18.7185	83.6805	199.562	39.7591	96.1906	76.5909	776.703	436.455	38.527	48.5074	232.59	36.779	25.9612	14.8009	41.2144	18.6901	27.6527	33.8855	73.6506	373.854	15.0858	16.8482	111.862	84.9404	28.4129	352.395	58.3323	51.3054	38.9322	32.6422	24.4562	138.822	41.9351	35.2653	51.9783	33.4662	24.3018	56.0625	27.5741	346.644	43.592	27.562
	4.73704		505.98	64.9099	73.9508	190.989	403.162	37.4371	167.361	399.124	79.5183	192.381	153.182	1553.41	872.911	77.054	97.0147	465.179	73.5581	51.9224	29.6018	82.4289	37.3803	55.3054	67.771	147.301	747.707	30.1717	33.6964	223.725	169.881	56.8258	704.789	116.665	102.611	77.8644	65.2844	48.9124	277.645	83.8702	70.5306	103.957	66.9324	48.6035	112.125	55.1481	693.288	87.1839	55.124
	15.7901		151.794	19.473	22.1852	57.2966	120.949	11.2311	50.2083	119.737	23.8555	57.7143	45.9545	466.022	261.873	23.1162	29.1044	139.554	22.0674	15.5767	8.88053	24.7287	11.2141	16.5916	20.3313	44.1903	224.312	9.0515	10.1089	67.1174	50.9642	17.0477	211.437	34.9994	30.7832	23.3593	19.5853	14.6737	83.2934	25.1611	21.1592	31.187	20.0797	14.5811	33.6375	16.5444	207.986	26.1552	16.5372
	12.6321		189.742	24.3412	27.7316	71.6208	151.186	14.0389	62.7603	149.671	29.8194	72.1429	57.4432	582.527	327.341	28.8952	36.3805	174.442	27.5843	19.4709	11.1007	30.9108	14.0176	20.7395	25.4141	55.2379	280.39	11.3144	12.6361	83.8968	63.7053	21.3097	264.296	43.7492	38.4791	29.1992	24.4817	18.3421	104.117	31.4513	26.449	38.9837	25.0997	18.2263	42.0469	20.6806	259.983	32.694	20.6715
	9.47408		252.99	32.455	36.9754	95.4944	201.581	18.7185	83.6805	199.562	39.7591	96.1906	76.5909	776.703	436.455	38.527	48.5074	232.59	36.779	25.9612	14.8009	41.2144	18.6901	27.6527	33.8855	73.6506	373.854	15.0858	16.8482	111.862	84.9404	28.4129	352.395	58.3323	51.3054	38.9322	32.6422	24.4562	138.822	41.9351	35.2653	51.9783	33.4662	24.3018	56.0625	27.5741	346.644	43.592	27.562
	6.31606		379.485	48.6824	55.4631	143.242	302.372	28.0778	125.521	299.343	59.6387	144.286	114.886	1165.05	654.683	57.7905	72.7611	348.884	55.1685	38.9418	22.2013	61.8217	28.0352	41.479	50.8283	110.476	560.78	22.6288	25.2723	167.794	127.411	42.6194	528.592	87.4985	76.9581	58.3983	48.9633	36.6843	208.234	62.9027	52.898	77.9674	50.1993	36.4526	84.0937	41.3611	519.966	65.3879	41.343
	3.15803		758.97	97.3649	110.926	286.483	604.743	56.1556	251.041	598.686	119.277	288.572	229.773	2330.11	1309.37	115.581	145.522	697.769	110.337	77.8836	44.4026	123.643	56.0704	82.9581	101.657	220.952	1121.56	45.2575	50.5446	335.587	254.821	85.2387	1057.18	174.997	153.916	116.797	97.9266	73.3685	416.467	125.805	105.796	155.935	100.399	72.9053	168.187	82.7222	1039.93	130.776	82.686
	7.89507		303.588	38.9459	44.3705	114.593	241.897	22.4622	100.417	239.474	47.711	115.429	91.9091	932.043	523.746	46.2324	58.2088	279.108	44.1348	31.1535	17.7611	49.4573	22.4282	33.1832	40.6626	88.3807	448.624	18.103	20.2178	134.235	101.928	34.0955	422.873	69.9988	61.5665	46.7187	39.1706	29.3474	166.587	50.3221	42.3184	62.3739	40.1595	29.1621	67.275	33.0889	415.973	52.3103	33.0744
	6.31606		379.485	48.6824	55.4631	143.242	302.372	28.0778	125.521	299.343	59.6387	144.286	114.886	1165.05	654.683	57.7905	72.7611	348.884	55.1685	38.9418	22.2013	61.8217	28.0352	41.479	50.8283	110.476	560.78	22.6288	25.2723	167.794	127.411	42.6194	528.592	87.4985	76.9581	58.3983	48.9633	36.6843	208.234	62.9027	52.898	77.9674	50.1993	36.4526	84.0937	41.3611	519.966	65.3879	41.343
	4.73704		505.98	64.9099	73.9508	190.989	403.162	37.4371	167.361	399.124	79.5183	192.381	153.182	1553.41	872.911	77.054	97.0147	465.179	73.5581	51.9224	29.6018	82.4289	37.3803	55.3054	67.771	147.301	747.707	30.1717	33.6964	223.725	169.881	56.8258	704.789	116.665	102.611	77.8644	65.2844	48.9124	277.645	83.8702	70.5306	103.957	66.9324	48.6035	112.125	55.1481	693.288	87.1839	55.124
	3.15803		758.97	97.3649	110.926	286.483	604.743	56.1556	251.041	598.686	119.277	288.572	229.773	2330.11	1309.37	115.581	145.522	697.769	110.337	77.8836	44.4026	123.643	56.0704	82.9581	101.657	220.952	1121.56	45.2575	50.5446	335.587	254.821	85.2387	1057.18	174.997	153.916	116.797	97.9266	73.3685	416.467	125.805	105.796	155.935	100.399	72.9053	168.187	82.7222	1039.93	130.776	82.686
	1.57901		1517.94	194.73	221.852	572.966	1209.49	112.311	502.083	1197.37	238.555	577.143	459.545	4660.22	2618.73	231.162	291.044	1395.54	220.674	155.767	88.8053	247.287	112.141	165.916	203.313	441.903	2243.12	90.515	101.089	671.174	509.642	170.477	2114.37	349.994	307.832	233.593	195.853	146.737	832.934	251.611	211.592	311.87	200.797	145.811	336.375	165.444	2079.86	261.552	165.372
	31.5803		75.897	9.73649	11.0926	28.6483	60.4743	5.61556	25.1041	59.8686	11.9277	28.8572	22.9773	233.011	130.937	11.5581	14.5522	69.7769	11.0337	7.78836	4.44026	12.3643	5.60704	8.29581	10.1657	22.0952	112.156	4.52575	5.05446	33.5587	25.4821	8.52387	105.718	17.4997	15.3916	11.6797	9.79266	7.33685	41.6467	12.5805	10.5796	15.5935	10.0399	7.29053	16.8187	8.27222	103.993	13.0776	8.2686
	25.2642		94.8712	12.1706	13.8658	35.8104	75.5929	7.01945	31.3802	74.8357	14.9097	36.0715	28.7216	291.263	163.671	14.4476	18.1903	87.2211	13.7921	9.73545	5.55033	15.4554	7.0088	10.3698	12.7071	27.619	140.195	5.65719	6.31807	41.9484	31.8526	10.6548	132.148	21.8746	19.2395	14.5996	12.2408	9.17107	52.0584	15.7257	13.2245	19.4918	12.5498	9.11316	21.0234	10.3403	129.992	16.347	10.3357
	18.9482		126.495	16.2275	18.4877	47.7472	100.791	9.35927	41.8402	99.781	19.8796	48.0953	38.2955	388.351	218.228	19.2635	24.2537	116.295	18.3895	12.9806	7.40044	20.6072	9.34506	13.8263	16.9428	36.8253	186.927	7.54292	8.4241	55.9312	42.4702	14.2065	176.197	29.1662	25.6527	19.4661	16.3211	12.2281	69.4112	20.9676	17.6327	25.9891	16.7331	12.1509	28.0312	13.787	173.322	21.796	13.781
	12.6321		189.742	24.3412	27.7316	71.6208	151.186	14.0389	62.7603	149.671	29.8194	72.1429	57.4432	582.527	327.341	28.8952	36.3805	174.442	27.5843	19.4709	11.1007	30.9108	14.0176	20.7395	25.4141	55.2379	280.39	11.3144	12.6361	83.8968	63.7053	21.3097	264.296	43.7492	38.4791	29.1992	24.4817	18.3421	104.117	31.4513	26.449	38.9837	25.0997	18.2263	42.0469	20.6806	259.983	32.694	20.6715
	6.31606		379.485	48.6824	55.4631	143.242	302.372	28.0778	125.521	299.343	59.6387	144.286	114.886	1165.05	654.683	57.7905	72.7611	348.884	55.1685	38.9418	22.2013	61.8217	28.0352	41.479	50.8283	110.476	560.78	22.6288	25.2723	167.794	127.411	42.6194	528.592	87.4985	76.9581	58.3983	48.9633	36.6843	208.234	62.9027	52.898	77.9674	50.1993	36.4526	84.0937	41.3611	519.966	65.3879	41.343
	25.2642		94.8712	12.1706	13.8658	35.8104	75.5929	7.01945	31.3802	74.8357	14.9097	36.0715	28.7216	291.263	163.671	14.4476	18.1903	87.2211	13.7921	9.73545	5.55033	15.4554	7.0088	10.3698	12.7071	27.619	140.195	5.65719	6.31807	41.9484	31.8526	10.6548	132.148	21.8746	19.2395	14.5996	12.2408	9.17107	52.0584	15.7257	13.2245	19.4918	12.5498	9.11316	21.0234	10.3403	129.992	16.347	10.3357
	20.2114		118.589	15.2133	17.3322	44.763	94.4912	8.77431	39.2252	93.5447	18.6371	45.0893	35.902	364.079	204.588	18.0595	22.7378	109.026	17.2402	12.1693	6.93791	19.3193	8.761	12.9622	15.8838	34.5237	175.244	7.07149	7.89759	52.4355	39.8158	13.3185	165.185	27.3433	24.0494	18.2495	15.301	11.4638	65.073	19.6571	16.5306	24.3648	15.6873	11.3914	26.2793	12.9253	162.489	20.4337	12.9197
	15.1585		158.119	20.2843	23.1096	59.684	125.988	11.6991	52.3003	124.726	24.8495	60.1191	47.8693	485.439	272.785	24.0794	30.3171	145.369	22.9869	16.2258	9.25055	25.759	11.6813	17.2829	21.1784	46.0316	233.659	9.42865	10.5301	69.914	53.0877	17.7581	220.247	36.4577	32.0659	24.3326	20.4014	15.2851	86.764	26.2094	22.0408	32.4864	20.9164	15.1886	35.039	17.2338	216.653	27.245	17.2262
	10.1057		237.178	30.4265	34.6644	89.526	188.982	17.5486	78.4504	187.089	37.2742	90.1787	71.804	728.159	409.177	36.119	45.4757	218.053	34.4803	24.3386	13.8758	38.6385	17.522	25.9244	31.7677	69.0474	350.488	14.143	15.7952	104.871	79.6316	26.6371	330.37	54.6865	48.0988	36.4989	30.6021	22.9277	130.146	39.3142	33.0612	48.7296	31.3746	22.7829	52.5586	25.8507	324.979	40.8675	25.8394
	5.05284		474.356	60.853	69.3289	179.052	377.965	35.0973	156.901	374.179	74.5484	180.357	143.608	1456.32	818.354	72.2381	90.9513	436.106	68.9607	48.6773	27.7516	77.2771	35.044	51.8488	63.5353	138.095	700.976	28.2859	31.5904	209.742	159.263	53.2742	660.74	109.373	96.1976	72.9979	61.2041	45.8553	260.292	78.6283	66.1225	97.4592	62.7492	45.5658	105.117	51.7014	649.958	81.7349	51.6787
	18.9482		126.495	16.2275	18.4877	47.7472	100.791	9.35927	41.8402	99.781	19.8796	48.0953	38.2955	388.351	218.228	19.2635	24.2537	116.295	18.3895	12.9806	7.40044	20.6072	9.34506	13.8263	16.9428	36.8253	186.927	7.54292	8.4241	55.9312	42.4702	14.2065	176.197	29.1662	25.6527	19.4661	16.3211	12.2281	69.4112	20.9676	17.6327	25.9891	16.7331	12.1509	28.0312	13.787	173.322	21.796	13.781
	15.1585		158.119	20.2843	23.1096	59.684	125.988	11.6991	52.3003	124.726	24.8495	60.1191	47.8693	485.439	272.785	24.0794	30.3171	145.369	22.9869	16.2258	9.25055	25.759	11.6813	17.2829	21.1784	46.0316	233.659	9.42865	10.5301	69.914	53.0877	17.7581	220.247	36.4577	32.0659	24.3326	20.4014	15.2851	86.764	26.2094	22.0408	32.4864	20.9164	15.1886	35.039	17.2338	216.653	27.245	17.2262
	11.3689		210.825	27.0458	30.8128	79.5787	167.984	15.5988	69.7337	166.302	33.1326	80.1588	63.8258	647.252	363.713	32.1058	40.4228	193.825	30.6492	21.6343	12.3341	34.3454	15.5751	23.0439	28.2379	61.3755	311.545	12.5715	14.0402	93.2187	70.7837	23.6774	293.662	48.6103	42.7545	32.4435	27.2018	20.3801	115.685	34.9459	29.3878	43.3152	27.8885	20.2515	46.7187	22.9784	288.87	36.3266	22.9683
	7.57927		316.237	40.5687	46.2193	119.368	251.976	23.3982	104.601	249.452	49.6989	120.238	95.7386	970.878	545.569	48.1587	60.6342	290.737	45.9738	32.4515	18.5011	51.5181	23.3627	34.5659	42.3569	92.0632	467.317	18.8573	21.0602	139.828	106.175	35.5161	440.493	72.9154	64.1318	48.6653	40.8028	30.5702	173.528	52.4189	44.0816	64.9728	41.8328	30.3772	70.0781	34.4676	433.305	54.4899	34.4525
	3.78963		632.475	81.1374	92.4385	238.736	503.953	46.7963	209.201	498.905	99.3978	240.476	191.477	1941.76	1091.14	96.3174	121.268	581.474	91.9476	64.903	37.0022	103.036	46.7253	69.1317	84.7138	184.126	934.634	37.7146	42.1205	279.656	212.351	71.0323	880.986	145.831	128.264	97.3305	81.6055	61.1404	347.056	104.838	88.1633	129.946	83.6655	60.7544	140.156	68.9352	866.61	108.98	68.905
	12.6321		189.742	24.3412	27.7316	71.6208	151.186	14.0389	62.7603	149.671	29.8194	72.1429	57.4432	582.527	327.341	28.8952	36.3805	174.442	27.5843	19.4709	11.1007	30.9108	14.0176	20.7395	25.4141	55.2379	280.39	11.3144	12.6361	83.8968	63.7053	21.3097	264.296	43.7492	38.4791	29.1992	24.4817	18.3421	104.117	31.4513	26.449	38.9837	25.0997	18.2263	42.0469	20.6806	259.983	32.694	20.6715
	10.1057		237.178	30.4265	34.6644	89.526	188.982	17.5486	78.4504	187.089	37.2742	90.1787	71.804	728.159	409.177	36.119	45.4757	218.053	34.4803	24.3386	13.8758	38.6385	17.522	25.9244	31.7677	69.0474	350.488	14.143	15.7952	104.871	79.6316	26.6371	330.37	54.6865	48.0988	36.4989	30.6021	22.9277	130.146	39.3142	33.0612	48.7296	31.3746	22.7829	52.5586	25.8507	324.979	40.8675	25.8394
	7.57927		316.237	40.5687	46.2193	119.368	251.976	23.3982	104.601	249.452	49.6989	120.238	95.7386	970.878	545.569	48.1587	60.6342	290.737	45.9738	32.4515	18.5011	51.5181	23.3627	34.5659	42.3569	92.0632	467.317	18.8573	21.0602	139.828	106.175	35.5161	440.493	72.9154	64.1318	48.6653	40.8028	30.5702	173.528	52.4189	44.0816	64.9728	41.8328	30.3772	70.0781	34.4676	433.305	54.4899	34.4525
	5.05284		474.356	60.853	69.3289	179.052	377.965	35.0973	156.901	374.179	74.5484	180.357	143.608	1456.32	818.354	72.2381	90.9513	436.106	68.9607	48.6773	27.7516	77.2771	35.044	51.8488	63.5353	138.095	700.976	28.2859	31.5904	209.742	159.263	53.2742	660.74	109.373	96.1976	72.9979	61.2041	45.8553	260.292	78.6283	66.1225	97.4592	62.7492	45.5658	105.117	51.7014	649.958	81.7349	51.6787
	2.52642		948.712	121.706	138.658	358.104	755.929	70.1945	313.802	748.357	149.097	360.715	287.216	2912.63	1636.71	144.476	181.903	872.211	137.921	97.3545	55.5033	154.554	70.088	103.698	127.071	276.19	1401.95	56.5719	63.1807	419.484	318.526	106.548	1321.48	218.746	192.395	145.996	122.408	91.7107	520.584	157.257	132.245	194.918	125.498	91.1316	210.234	103.403	1299.92	163.47	103.357
	6.31606		379.485	48.6824	55.4631	143.242	302.372	28.0778	125.521	299.343	59.6387	144.286	114.886	1165.05	654.683	57.7905	72.7611	348.884	55.1685	38.9418	22.2013	61.8217	28.0352	41.479	50.8283	110.476	560.78	22.6288	25.2723	167.794	127.411	42.6194	528.592	87.4985	76.9581	58.3983	48.9633	36.6843	208.234	62.9027	52.898	77.9674	50.1993	36.4526	84.0937	41.3611	519.966	65.3879	41.343
	5.05284		474.356	60.853	69.3289	179.052	377.965	35.0973	156.901	374.179	74.5484	180.357	143.608	1456.32	818.354	72.2381	90.9513	436.106	68.9607	48.6773	27.7516	77.2771	35.044	51.8488	63.5353	138.095	700.976	28.2859	31.5904	209.742	159.263	53.2742	660.74	109.373	96.1976	72.9979	61.2041	45.8553	260.292	78.6283	66.1225	97.4592	62.7492	45.5658	105.117	51.7014	649.958	81.7349	51.6787
	3.78963		632.475	81.1374	92.4385	238.736	503.953	46.7963	209.201	498.905	99.3978	240.476	191.477	1941.76	1091.14	96.3174	121.268	581.474	91.9476	64.903	37.0022	103.036	46.7253	69.1317	84.7138	184.126	934.634	37.7146	42.1205	279.656	212.351	71.0323	880.986	145.831	128.264	97.3305	81.6055	61.1404	347.056	104.838	88.1633	129.946	83.6655	60.7544	140.156	68.9352	866.61	108.98	68.905
	2.52642		948.712	121.706	138.658	358.104	755.929	70.1945	313.802	748.357	149.097	360.715	287.216	2912.63	1636.71	144.476	181.903	872.211	137.921	97.3545	55.5033	154.554	70.088	103.698	127.071	276.19	1401.95	56.5719	63.1807	419.484	318.526	106.548	1321.48	218.746	192.395	145.996	122.408	91.7107	520.584	157.257	132.245	194.918	125.498	91.1316	210.234	103.403	1299.92	163.47	103.357
	1.26321		1897.42	243.412	277.316	716.208	1511.86	140.389	627.603	1496.71	298.194	721.429	574.432	5825.27	3273.41	288.952	363.805	1744.42	275.843	194.709	111.007	309.108	140.176	207.395	254.141	552.379	2803.9	113.144	126.361	838.968	637.053	213.097	2642.96	437.492	384.791	291.992	244.817	183.421	1041.17	314.513	264.49	389.837	250.997	182.263	420.469	206.806	2599.83	326.94	206.715
	23.6852		101.196	12.982	14.7902	38.1978	80.6325	7.48741	33.4722	79.8248	15.9037	38.4762	30.6364	310.681	174.582	15.4108	19.4029	93.0359	14.7116	10.3845	5.92035	16.4858	7.47605	11.0611	13.5542	29.4602	149.541	6.03434	6.73928	44.745	33.9762	11.3652	140.958	23.3329	20.5222	15.5729	13.0569	9.78247	55.529	16.774	14.1061	20.7913	13.3865	9.7207	22.425	11.0296	138.658	17.4368	11.0248
	18.9482		126.495	16.2275	18.4877	47.7472	100.791	9.35927	41.8402	99.781	19.8796	48.0953	38.2955	388.351	218.228	19.2635	24.2537	116.295	18.3895	12.9806	7.40044	20.6072	9.34506	13.8263	16.9428	36.8253	186.927	7.54292	8.4241	55.9312	42.4702	14.2065	176.197	29.1662	25.6527	19.4661	16.3211	12.2281	69.4112	20.9676	17.6327	25.9891	16.7331	12.1509	28.0312	13.787	173.322	21.796	13.781
	14.2111		168.66	21.6366	24.6503	63.6629	134.387	12.479	55.787	133.041	26.5061	64.127	51.0606	517.802	290.97	25.6847	32.3382	155.06	24.5194	17.3075	9.86725	27.4763	12.4601	18.4351	22.5903	49.1004	249.236	10.0572	11.2321	74.5749	56.6269	18.9419	234.93	38.8882	34.2036	25.9548	21.7615	16.3041	92.5483	27.9567	23.5102	34.6522	22.3108	16.2012	37.375	18.3827	231.096	29.0613	18.3747
	9.47408		252.99	32.455	36.9754	95.4944	201.581	18.7185	83.6805	199.562	39.7591	96.1906	76.5909	776.703	436.455	38.527	48.5074	232.59	36.779	25.9612	14.8009	41.2144	18.6901	27.6527	33.8855	73.6506	373.854	15.0858	16.8482	111.862	84.9404	28.4129	352.395	58.3323	51.3054	38.9322	32.6422	24.4562	138.822	41.9351	35.2653	51.9783	33.4662	24.3018	56.0625	27.5741	346.644	43.592	27.562
	4.73704		505.98	64.9099	73.9508	190.989	403.162	37.4371	167.361	399.124	79.5183	192.381	153.182	1553.41	872.911	77.054	97.0147	465.179	73.5581	51.9224	29.6018	82.4289	37.3803	55.3054	67.771	147.301	747.707	30.1717	33.6964	223.725	169.881	56.8258	704.789	116.665	102.611	77.8644	65.2844	48.9124	277.645	83.8702	70.5306	103.957	66.9324	48.6035	112.125	55.1481	693.288	87.1839	55.124
	18.9482		126.495	16.2275	18.4877	47.7472	100.791	9.35927	41.8402	99.781	19.8796	48.0953	38.2955	388.351	218.228	19.2635	24.2537	116.295	18.3895	12.9806	7.40044	20.6072	9.34506	13.8263	16.9428	36.8253	186.927	7.54292	8.4241	55.9312	42.4702	14.2065	176.197	29.1662	25.6527	19.4661	16.3211	12.2281	69.4112	20.9676	17.6327	25.9891	16.7331	12.1509	28.0312	13.787	173.322	21.796	13.781
	15.1585		158.119	20.2843	23.1096	59.684	125.988	11.6991	52.3003	124.726	24.8495	60.1191	47.8693	485.439	272.785	24.0794	30.3171	145.369	22.9869	16.2258	9.25055	25.759	11.6813	17.2829	21.1784	46.0316	233.659	9.42865	10.5301	69.914	53.0877	17.7581	220.247	36.4577	32.0659	24.3326	20.4014	15.2851	86.764	26.2094	22.0408	32.4864	20.9164	15.1886	35.039	17.2338	216.653	27.245	17.2262
	11.3689		210.825	27.0458	30.8128	79.5787	167.984	15.5988	69.7337	166.302	33.1326	80.1588	63.8258	647.252	363.713	32.1058	40.4228	193.825	30.6492	21.6343	12.3341	34.3454	15.5751	23.0439	28.2379	61.3755	311.545	12.5715	14.0402	93.2187	70.7837	23.6774	293.662	48.6103	42.7545	32.4435	27.2018	20.3801	115.685	34.9459	29.3878	43.3152	27.8885	20.2515	46.7187	22.9784	288.87	36.3266	22.9683
	7.57927		316.237	40.5687	46.2193	119.368	251.976	23.3982	104.601	249.452	49.6989	120.238	95.7386	970.878	545.569	48.1587	60.6342	290.737	45.9738	32.4515	18.5011	51.5181	23.3627	34.5659	42.3569	92.0632	467.317	18.8573	21.0602	139.828	106.175	35.5161	440.493	72.9154	64.1318	48.6653	40.8028	30.5702	173.528	52.4189	44.0816	64.9728	41.8328	30.3772	70.0781	34.4676	433.305	54.4899	34.4525
	3.78963		632.475	81.1374	92.4385	238.736	503.953	46.7963	209.201	498.905	99.3978	240.476	191.477	1941.76	1091.14	96.3174	121.268	581.474	91.9476	64.903	37.0022	103.036	46.7253	69.1317	84.7138	184.126	934.634	37.7146	42.1205	279.656	212.351	71.0323	880.986	145.831	128.264	97.3305	81.6055	61.1404	347.056	104.838	88.1633	129.946	83.6655	60.7544	140.156	68.9352	866.61	108.98	68.905
	14.2111		168.66	21.6366	24.6503	63.6629	134.387	12.479	55.787	133.041	26.5061	64.127	51.0606	517.802	290.97	25.6847	32.3382	155.06	24.5194	17.3075	9.86725	27.4763	12.4601	18.4351	22.5903	49.1004	249.236	10.0572	11.2321	74.5749	56.6269	18.9419	234.93	38.8882	34.2036	25.9548	21.7615	16.3041	92.5483	27.9567	23.5102	34.6522	22.3108	16.2012	37.375	18.3827	231.096	29.0613	18.3747
	11.3689		210.825	27.0458	30.8128	79.5787	167.984	15.5988	69.7337	166.302	33.1326	80.1588	63.8258	647.252	363.713	32.1058	40.4228	193.825	30.6492	21.6343	12.3341	34.3454	15.5751	23.0439	28.2379	61.3755	311.545	12.5715	14.0402	93.2187	70.7837	23.6774	293.662	48.6103	42.7545	32.4435	27.2018	20.3801	115.685	34.9459	29.3878	43.3152	27.8885	20.2515	46.7187	22.9784	288.87	36.3266	22.9683
	8.52668		281.1	36.0611	41.0838	106.105	223.979	20.7984	92.9783	221.735	44.1768	106.878	85.101	863.003	484.95	42.8078	53.8971	258.433	40.8656	28.8458	16.4454	45.7938	20.7668	30.7252	37.6506	81.834	415.393	16.762	18.7202	124.292	94.3782	31.5699	391.549	64.8137	57.006	43.258	36.2691	27.1735	154.247	46.5946	39.1837	57.7536	37.1847	27.0019	62.2916	30.6379	385.16	48.4355	30.6244
	5.68445		421.65	54.0916	61.6257	159.157	335.969	31.1976	139.467	332.603	66.2652	160.318	127.652	1294.5	727.426	64.2116	80.8456	387.649	61.2984	43.2687	24.6681	68.6907	31.1502	46.0878	56.4759	122.751	623.089	25.1431	28.0803	186.437	141.567	47.3548	587.324	97.2205	85.509	64.887	54.4037	40.7603	231.371	69.8919	58.7755	86.6304	55.777	40.5029	93.4375	45.9568	577.74	72.6533	45.9367
	2.84223		843.3	108.183	123.251	318.315	671.937	62.3951	278.935	665.206	132.53	320.635	255.303	2589.01	1454.85	128.423	161.691	775.299	122.597	86.5374	49.3363	137.381	62.3004	92.1756	112.952	245.502	1246.18	50.2861	56.1606	372.875	283.135	94.7097	1174.65	194.441	171.018	129.774	108.807	81.5206	462.741	139.784	117.551	173.261	111.554	81.0058	186.875	91.9136	1155.48	145.307	91.8733
	9.47408		252.99	32.455	36.9754	95.4944	201.581	18.7185	83.6805	199.562	39.7591	96.1906	76.5909	776.703	436.455	38.527	48.5074	232.59	36.779	25.9612	14.8009	41.2144	18.6901	27.6527	33.8855	73.6506	373.854	15.0858	16.8482	111.862	84.9404	28.4129	352.395	58.3323	51.3054	38.9322	32.6422	24.4562	138.822	41.9351	35.2653	51.9783	33.4662	24.3018	56.0625	27.5741	346.644	43.592	27.562
	7.57927		316.237	40.5687	46.2193	119.368	251.976	23.3982	104.601	249.452	49.6989	120.238	95.7386	970.878	545.569	48.1587	60.6342	290.737	45.9738	32.4515	18.5011	51.5181	23.3627	34.5659	42.3569	92.0632	467.317	18.8573	21.0602	139.828	106.175	35.5161	440.493	72.9154	64.1318	48.6653	40.8028	30.5702	173.528	52.4189	44.0816	64.9728	41.8328	30.3772	70.0781	34.4676	433.305	54.4899	34.4525
	5.68445		421.65	54.0916	61.6257	159.157	335.969	31.1976	139.467	332.603	66.2652	160.318	127.652	1294.5	727.426	64.2116	80.8456	387.649	61.2984	43.2687	24.6681	68.6907	31.1502	46.0878	56.4759	122.751	623.089	25.1431	28.0803	186.437	141.567	47.3548	587.324	97.2205	85.509	64.887	54.4037	40.7603	231.371	69.8919	58.7755	86.6304	55.777	40.5029	93.4375	45.9568	577.74	72.6533	45.9367
	3.78963		632.475	81.1374	92.4385	238.736	503.953	46.7963	209.201	498.905	99.3978	240.476	191.477	1941.76	1091.14	96.3174	121.268	581.474	91.9476	64.903	37.0022	103.036	46.7253	69.1317	84.7138	184.126	934.634	37.7146	42.1205	279.656	212.351	71.0323	880.986	145.831	128.264	97.3305	81.6055	61.1404	347.056	104.838	88.1633	129.946	83.6655	60.7544	140.156	68.9352	866.61	108.98	68.905
	1.89482		1264.95	162.275	184.877	477.472	1007.91	93.5927	418.402	997.81	198.796	480.953	382.955	3883.51	2182.28	192.635	242.537	1162.95	183.895	129.806	74.0044	206.072	93.4506	138.263	169.428	368.253	1869.27	75.4292	84.241	559.312	424.702	142.065	1761.97	291.662	256.527	194.661	163.211	122.281	694.112	209.676	176.327	259.891	167.331	121.509	280.312	137.87	1733.22	217.96	137.81
	4.73704		505.98	64.9099	73.9508	190.989	403.162	37.4371	167.361	399.124	79.5183	192.381	153.182	1553.41	872.911	77.054	97.0147	465.179	73.5581	51.9224	29.6018	82.4289	37.3803	55.3054	67.771	147.301	747.707	30.1717	33.6964	223.725	169.881	56.8258	704.789	116.665	102.611	77.8644	65.2844	48.9124	277.645	83.8702	70.5306	103.957	66.9324	48.6035	112.125	55.1481	693.288	87.1839	55.124
	3.78963		632.475	81.1374	92.4385	238.736	503.953	46.7963	209.201	498.905	99.3978	240.476	191.477	1941.76	1091.14	96.3174	121.268	581.474	91.9476	64.903	37.0022	103.036	46.7253	69.1317	84.7138	184.126	934.634	37.7146	42.1205	279.656	212.351	71.0323	880.986	145.831	128.264	97.3305	81.6055	61.1404	347.056	104.838	88.1633	129.946	83.6655	60.7544	140.156	68.9352	866.61	108.98	68.905
	2.84223		843.3	108.183	123.251	318.315	671.937	62.3951	278.935	665.206	132.53	320.635	255.303	2589.01	1454.85	128.423	161.691	775.299	122.597	86.5374	49.3363	137.381	62.3004	92.1756	112.952	245.502	1246.18	50.2861	56.1606	372.875	283.135	94.7097	1174.65	194.441	171.018	129.774	108.807	81.5206	462.741	139.784	117.551	173.261	111.554	81.0058	186.875	91.9136	1155.48	145.307	91.8733
	1.89482		1264.95	162.275	184.877	477.472	1007.91	93.5927	418.402	997.81	198.796	480.953	382.955	3883.51	2182.28	192.635	242.537	1162.95	183.895	129.806	74.0044	206.072	93.4506	138.263	169.428	368.253	1869.27	75.4292	84.241	559.312	424.702	142.065	1761.97	291.662	256.527	194.661	163.211	122.281	694.112	209.676	176.327	259.891	167.331	121.509	280.312	137.87	1733.22	217.96	137.81
	0.947408		2529.9	324.55	369.754	954.944	2015.81	187.185	836.805	1995.62	397.591	961.906	765.909	7767.03	4364.55	385.27	485.074	2325.9	367.79	259.612	148.009	412.144	186.901	276.527	338.855	736.506	3738.54	150.858	168.482	1118.62	849.404	284.129	3523.95	583.323	513.054	389.322	326.422	244.562	1388.22	419.351	352.653	519.783	334.662	243.018	560.625	275.741	3466.44	435.92	275.62
	15.7901		151.794	19.473	22.1852	57.2966	120.949	11.2311	50.2083	119.737	23.8555	57.7143	45.9545	466.022	261.873	23.1162	29.1044	139.554	22.0674	15.5767	8.88053	24.7287	11.2141	16.5916	20.3313	44.1903	224.312	9.0515	10.1089	67.1174	50.9642	17.0477	211.437	34.9994	30.7832	23.3593	19.5853	14.6737	83.2934	25.1611	21.1592	31.187	20.0797	14.5811	33.6375	16.5444	207.986	26.1552	16.5372
	12.6321		189.742	24.3412	27.7316	71.6208	151.186	14.0389	62.7603	149.671	29.8194	72.1429	57.4432	582.527	327.341	28.8952	36.3805	174.442	27.5843	19.4709	11.1007	30.9108	14.0176	20.7395	25.4141	55.2379	280.39	11.3144	12.6361	83.8968	63.7053	21.3097	264.296	43.7492	38.4791	29.1992	24.4817	18.3421	104.117	31.4513	26.449	38.9837	25.0997	18.2263	42.0469	20.6806	259.983	32.694	20.6715
	9.47408		252.99	32.455	36.9754	95.4944	201.581	18.7185	83.6805	199.562	39.7591	96.1906	76.5909	776.703	436.455	38.527	48.5074	232.59	36.779	25.9612	14.8009	41.2144	18.6901	27.6527	33.8855	73.6506	373.854	15.0858	16.8482	111.862	84.9404	28.4129	352.395	58.3323	51.3054	38.9322	32.6422	24.4562	138.822	41.9351	35.2653	51.9783	33.4662	24.3018	56.0625	27.5741	346.644	43.592	27.562
	6.31606		379.485	48.6824	55.4631	143.242	302.372	28.0778	125.521	299.343	59.6387	144.286	114.886	1165.05	654.683	57.7905	72.7611	348.884	55.1685	38.9418	22.2013	61.8217	28.0352	41.479	50.8283	110.476	560.78	22.6288	25.2723	167.794	127.411	42.6194	528.592	87.4985	76.9581	58.3983	48.9633	36.6843	208.234	62.9027	52.898	77.9674	50.1993	36.4526	84.0937	41.3611	519.966	65.3879	41.343
	3.15803		758.97	97.3649	110.926	286.483	604.743	56.1556	251.041	598.686	119.277	288.572	229.773	2330.11	1309.37	115.581	145.522	697.769	110.337	77.8836	44.4026	123.643	56.0704	82.9581	101.657	220.952	1121.56	45.2575	50.5446	335.587	254.821	85.2387	1057.18	174.997	153.916	116.797	97.9266	73.3685	416.467	125.805	105.796	155.935	100.399	72.9053	168.187	82.7222	1039.93	130.776	82.686
	12.6321		189.742	24.3412	27.7316	71.6208	151.186	14.0389	62.7603	149.671	29.8194	72.1429	57.4432	582.527	327.341	28.8952	36.3805	174.442	27.5843	19.4709	11.1007	30.9108	14.0176	20.7395	25.4141	55.2379	280.39	11.3144	12.6361	83.8968	63.7053	21.3097	264.296	43.7492	38.4791	29.1992	24.4817	18.3421	104.117	31.4513	26.449	38.9837	25.0997	18.2263	42.0469	20.6806	259.983	32.694	20.6715
	10.1057		237.178	30.4265	34.6644	89.526	188.982	17.5486	78.4504	187.089	37.2742	90.1787	71.804	728.159	409.177	36.119	45.4757	218.053	34.4803	24.3386	13.8758	38.6385	17.522	25.9244	31.7677	69.0474	350.488	14.143	15.7952	104.871	79.6316	26.6371	330.37	54.6865	48.0988	36.4989	30.6021	22.9277	130.146	39.3142	33.0612	48.7296	31.3746	22.7829	52.5586	25.8507	324.979	40.8675	25.8394
	7.57927		316.237	40.5687	46.2193	119.368	251.976	23.3982	104.601	249.452	49.6989	120.238	95.7386	970.878	545.569	48.1587	60.6342	290.737	45.9738	32.4515	18.5011	51.5181	23.3627	34.5659	42.3569	92.0632	467.317	18.8573	21.0602	139.828	106.175	35.5161	440.493	72.9154	64.1318	48.6653	40.8028	30.5702	173.528	52.4189	44.0816	64.9728	41.8328	30.3772	70.0781	34.4676	433.305	54.4899	34.4525
	5.05284		474.356	60.853	69.3289	179.052	377.965	35.0973	156.901	374.179	74.5484	180.357	143.608	1456.32	818.354	72.2381	90.9513	436.106	68.9607	48.6773	27.7516	77.2771	35.044	51.8488	63.5353	138.095	700.976	28.2859	31.5904	209.742	159.263	53.2742	660.74	109.373	96.1976	72.9979	61.2041	45.8553	260.292	78.6283	66.1225	97.4592	62.7492	45.5658	105.117	51.7014	649.958	81.7349	51.6787
	2.52642		948.712	121.706	138.658	358.104	755.929	70.1945	313.802	748.357	149.097	360.715	287.216	2912.63	1636.71	144.476	181.903	872.211	137.921	97.3545	55.5033	154.554	70.088	103.698	127.071	276.19	1401.95	56.5719	63.1807	419.484	318.526	106.548	1321.48	218.746	192.395	145.996	122.408	91.7107	520.584	157.257	132.245	194.918	125.498	91.1316	210.234	103.403	1299.92	163.47	103.357
	9.47408		252.99	32.455	36.9754	95.4944	201.581	18.7185	83.6805	199.562	39.7591	96.1906	76.5909	776.703	436.455	38.527	48.5074	232.59	36.779	25.9612	14.8009	41.2144	18.6901	27.6527	33.8855	73.6506	373.854	15.0858	16.8482	111.862	84.9404	28.4129	352.395	58.3323	51.3054	38.9322	32.6422	24.4562	138.822	41.9351	35.2653	51.9783	33.4662	24.3018	56.0625	27.5741	346.644	43.592	27.562
	7.57927		316.237	40.5687	46.2193	119.368	251.976	23.3982	104.601	249.452	49.6989	120.238	95.7386	970.878	545.569	48.1587	60.6342	290.737	45.9738	32.4515	18.5011	51.5181	23.3627	34.5659	42.3569	92.0632	467.317	18.8573	21.0602	139.828	106.175	35.5161	440.493	72.9154	64.1318	48.6653	40.8028	30.5702	173.528	52.4189	44.0816	64.9728	41.8328	30.3772	70.0781	34.4676	433.305	54.4899	34.4525
	5.68445		421.65	54.0916	61.6257	159.157	335.969	31.1976	139.467	332.603	66.2652	160.318	127.652	1294.5	727.426	64.2116	80.8456	387.649	61.2984	43.2687	24.6681	68.6907	31.1502	46.0878	56.4759	122.751	623.089	25.1431	28.0803	186.437	141.567	47.3548	587.324	97.2205	85.509	64.887	54.4037	40.7603	231.371	69.8919	58.7755	86.6304	55.777	40.5029	93.4375	45.9568	577.74	72.6533	45.9367
	3.78963		632.475	81.1374	92.4385	238.736	503.953	46.7963	209.201	498.905	99.3978	240.476	191.477	1941.76	1091.14	96.3174	121.268	581.474	91.9476	64.903	37.0022	103.036	46.7253	69.1317	84.7138	184.126	934.634	37.7146	42.1205	279.656	212.351	71.0323	880.986	145.831	128.264	97.3305	81.6055	61.1404	347.056	104.838	88.1633	129.946	83.6655	60.7544	140.156	68.9352	866.61	108.98	68.905
	1.89482		1264.95	162.275	184.877	477.472	1007.91	93.5927	418.402	997.81	198.796	480.953	382.955	3883.51	2182.28	192.635	242.537	1162.95	183.895	129.806	74.0044	206.072	93.4506	138.263	169.428	368.253	1869.27	75.4292	84.241	559.312	424.702	142.065	1761.97	291.662	256.527	194.661	163.211	122.281	694.112	209.676	176.327	259.891	167.331	121.509	280.312	137.87	1733.22	217.96	137.81
	6.31606		379.485	48.6824	55.4631	143.242	302.372	28.0778	125.521	299.343	59.6387	144.286	114.886	1165.05	654.683	57.7905	72.7611	348.884	55.1685	38.9418	22.2013	61.8217	28.0352	41.479	50.8283	110.476	560.78	22.6288	25.2723	167.794	127.411	42.6194	528.592	87.4985	76.9581	58.3983	48.9633	36.6843	208.234	62.9027	52.898	77.9674	50.1993	36.4526	84.0937	41.3611	519.966	65.3879	41.343
	5.05284		474.356	60.853	69.3289	179.052	377.965	35.0973	156.901	374.179	74.5484	180.357	143.608	1456.32	818.354	72.2381	90.9513	436.106	68.9607	48.6773	27.7516	77.2771	35.044	51.8488	63.5353	138.095	700.976	28.2859	31.5904	209.742	159.263	53.2742	660.74	109.373	96.1976	72.9979	61.2041	45.8553	260.292	78.6283	66.1225	97.4592	62.7492	45.5658	105.117	51.7014	649.958	81.7349	51.6787
	3.78963		632.475	81.1374	92.4385	238.736	503.953	46.7963	209.201	498.905	99.3978	240.476	191.477	1941.76	1091.14	96.3174	121.268	581.474	91.9476	64.903	37.0022	103.036	46.7253	69.1317	84.7138	184.126	934.634	37.7146	42.1205	279.656	212.351	71.0323	880.986	145.831	128.264	97.3305	81.6055	61.1404	347.056	104.838	88.1633	129.946	83.6655	60.7544	140.156	68.9352	866.61	108.98	68.905
	2.52642		948.712	121.706	138.658	358.104	755.929	70.1945	313.802	748.357	149.097	360.715	287.216	2912.63	1636.71	144.476	181.903	872.211	137.921	97.3545	55.5033	154.554	70.088	103.698	127.071	276.19	1401.95	56.5719	63.1807	419.484	318.526	106.548	1321.48	218.746	192.395	145.996	122.408	91.7107	520.584	157.257	132.245	194.918	125.498	91.1316	210.234	103.403	1299.92	163.47	103.357
	1.26321		1897.42	243.412	277.316	716.208	1511.86	140.389	627.603	1496.71	298.194	721.429	574.432	5825.27	3273.41	288.952	363.805	1744.42	275.843	194.709	111.007	309.108	140.176	207.395	254.141	552.379	2803.9	113.144	126.361	838.968	637.053	213.097	2642.96	437.492	384.791	291.992	244.817	183.421	1041.17	314.513	264.49	389.837	250.997	182.263	420.469	206.806	2599.83	326.94	206.715
	3.15803		758.97	97.3649	110.926	286.483	604.743	56.1556	251.041	598.686	119.277	288.572	229.773	2330.11	1309.37	115.581	145.522	697.769	110.337	77.8836	44.4026	123.643	56.0704	82.9581	101.657	220.952	1121.56	45.2575	50.5446	335.587	254.821	85.2387	1057.18	174.997	153.916	116.797	97.9266	73.3685	416.467	125.805	105.796	155.935	100.399	72.9053	168.187	82.7222	1039.93	130.776	82.686
	2.52642		948.712	121.706	138.658	358.104	755.929	70.1945	313.802	748.357	149.097	360.715	287.216	2912.63	1636.71	144.476	181.903	872.211	137.921	97.3545	55.5033	154.554	70.088	103.698	127.071	276.19	1401.95	56.5719	63.1807	419.484	318.526	106.548	1321.48	218.746	192.395	145.996	122.408	91.7107	520.584	157.257	132.245	194.918	125.498	91.1316	210.234	103.403	1299.92	163.47	103.357
	1.89482		1264.95	162.275	184.877	477.472	1007.91	93.5927	418.402	997.81	198.796	480.953	382.955	3883.51	2182.28	192.635	242.537	1162.95	183.895	129.806	74.0044	206.072	93.4506	138.263	169.428	368.253	1869.27	75.4292	84.241	559.312	424.702	142.065	1761.97	291.662	256.527	194.661	163.211	122.281	694.112	209.676	176.327	259.891	167.331	121.509	280.312	137.87	1733.22	217.96	137.81
	1.26321		1897.42	243.412	277.316	716.208	1511.86	140.389	627.603	1496.71	298.194	721.429	574.432	5825.27	3273.41	288.952	363.805	1744.42	275.843	194.709	111.007	309.108	140.176	207.395	254.141	552.379	2803.9	113.144	126.361	838.968	637.053	213.097	2642.96	437.492	384.791	291.992	244.817	183.421	1041.17	314.513	264.49	389.837	250.997	182.263	420.469	206.806	2599.83	326.94	206.715
	0.631606		3794.85	486.824	554.631	1432.42	3023.72	280.778	1255.21	2993.43	596.387	1442.86	1148.86	11650.5	6546.83	577.905	727.611	3488.84	551.685	389.418	222.013	618.217	280.352	414.79	508.283	1104.76	5607.8	226.288	252.723	1677.94	1274.11	426.194	5285.92	874.985	769.581	583.983	489.633	366.843	2082.34	629.027	528.98	779.674	501.993	364.526	840.937	413.611	5199.66	653.879	413.43
	7.89507		303.588	38.9459	44.3705	114.593	241.897	22.4622	100.417	239.474	47.711	115.429	91.9091	932.043	523.746	46.2324	58.2088	279.108	44.1348	31.1535	17.7611	49.4573	22.4282	33.1832	40.6626	88.3807	448.624	18.103	20.2178	134.235	101.928	34.0955	422.873	69.9988	61.5665	46.7187	39.1706	29.3474	166.587	50.3221	42.3184	62.3739	40.1595	29.1621	67.275	33.0889	415.973	52.3103	33.0744
	6.31606		379.485	48.6824	55.4631	143.242	302.372	28.0778	125.521	299.343	59.6387	144.286	114.886	1165.05	654.683	57.7905	72.7611	348.884	55.1685	38.9418	22.2013	61.8217	28.0352	41.479	50.8283	110.476	560.78	22.6288	25.2723	167.794	127.411	42.6194	528.592	87.4985	76.9581	58.3983	48.9633	36.6843	208.234	62.9027	52.898	77.9674	50.1993	36.4526	84.0937	41.3611	519.966	65.3879	41.343
	4.73704		505.98	64.9099	73.9508	190.989	403.162	37.4371	167.361	399.124	79.5183	192.381	153.182	1553.41	872.911	77.054	97.0147	465.179	73.5581	51.9224	29.6018	82.4289	37.3803	55.3054	67.771	147.301	747.707	30.1717	33.6964	223.725	169.881	56.8258	704.789	116.665	102.611	77.8644	65.2844	48.9124	277.645	83.8702	70.5306	103.957	66.9324	48.6035	112.125	55.1481	693.288	87.1839	55.124
	3.15803		758.97	97.3649	110.926	286.483	604.743	56.1556	251.041	598.686	119.277	288.572	229.773	2330.11	1309.37	115.581	145.522	697.769	110.337	77.8836	44.4026	123.643	56.0704	82.9581	101.657	220.952	1121.56	45.2575	50.5446	335.587	254.821	85.2387	1057.18	174.997	153.916	116.797	97.9266	73.3685	416.467	125.805	105.796	155.935	100.399	72.9053	168.187	82.7222	1039.93	130.776	82.686
	1.57901		1517.94	194.73	221.852	572.966	1209.49	112.311	502.083	1197.37	238.555	577.143	459.545	4660.22	2618.73	231.162	291.044	1395.54	220.674	155.767	88.8053	247.287	112.141	165.916	203.313	441.903	2243.12	90.515	101.089	671.174	509.642	170.477	2114.37	349.994	307.832	233.593	195.853	146.737	832.934	251.611	211.592	311.87	200.797	145.811	336.375	165.444	2079.86	261.552	165.372
	6.31606		379.485	48.6824	55.4631	143.242	302.372	28.0778	125.521	299.343	59.6387	144.286	114.886	1165.05	654.683	57.7905	72.7611	348.884	55.1685	38.9418	22.2013	61.8217	28.0352	41.479	50.8283	110.476	560.78	22.6288	25.2723	167.794	127.411	42.6194	528.592	87.4985	76.9581	58.3983	48.9633	36.6843	208.234	62.9027	52.898	77.9674	50.1993	36.4526	84.0937	41.3611	519.966	65.3879	41.343
	5.05284		474.356	60.853	69.3289	179.052	377.965	35.0973	156.901	374.179	74.5484	180.357	143.608	1456.32	818.354	72.2381	90.9513	436.106	68.9607	48.6773	27.7516	77.2771	35.044	51.8488	63.5353	138.095	700.976	28.2859	31.5904	209.742	159.263	53.2742	660.74	109.373	96.1976	72.9979	61.2041	45.8553	260.292	78.6283	66.1225	97.4592	62.7492	45.5658	105.117	51.7014	649.958	81.7349	51.6787
	3.78963		632.475	81.1374	92.4385	238.736	503.953	46.7963	209.201	498.905	99.3978	240.476	191.477	1941.76	1091.14	96.3174	121.268	581.474	91.9476	64.903	37.0022	103.036	46.7253	69.1317	84.7138	184.126	934.634	37.7146	42.1205	279.656	212.351	71.0323	880.986	145.831	128.264	97.3305	81.6055	61.1404	347.056	104.838	88.1633	129.946	83.6655	60.7544	140.156	68.9352	866.61	108.98	68.905
	2.52642		948.712	121.706	138.658	358.104	755.929	70.1945	313.802	748.357	149.097	360.715	287.216	2912.63	1636.71	144.476	181.903	872.211	137.921	97.3545	55.5033	154.554	70.088	103.698	127.071	276.19	1401.95	56.5719	63.1807	419.484	318.526	106.548	1321.48	218.746	192.395	145.996	122.408	91.7107	520.584	157.257	132.245	194.918	125.498	91.1316	210.234	103.403	1299.92	163.47	103.357
	1.26321		1897.42	243.412	277.316	716.208	1511.86	140.389	627.603	1496.71	298.194	721.429	574.432	5825.27	3273.41	288.952	363.805	1744.42	275.843	194.709	111.007	309.108	140.176	207.395	254.141	552.379	2803.9	113.144	126.361	838.968	637.053	213.097	2642.96	437.492	384.791	291.992	244.817	183.421	1041.17	314.513	264.49	389.837	250.997	182.263	420.469	206.806	2599.83	326.94	206.715
	4.73704		505.98	64.9099	73.9508	190.989	403.162	37.4371	167.361	399.124	79.5183	192.381	153.182	1553.41	872.911	77.054	97.0147	465.179	73.5581	51.9224	29.6018	82.4289	37.3803	55.3054	67.771	147.301	747.707	30.1717	33.6964	223.725	169.881	56.8258	704.789	116.665	102.611	77.8644	65.2844	48.9124	277.645	83.8702	70.5306	103.957	66.9324	48.6035	112.125	55.1481	693.288	87.1839	55.124
	3.78963		632.475	81.1374	92.4385	238.736	503.953	46.7963	209.201	498.905	99.3978	240.476	191.477	1941.76	1091.14	96.3174	121.268	581.474	91.9476	64.903	37.0022	103.036	46.7253	69.1317	84.7138	184.126	934.634	37.7146	42.1205	279.656	212.351	71.0323	880.986	145.831	128.264	97.3305	81.6055	61.1404	347.056	104.838	88.1633	129.946	83.6655	60.7544	140.156	68.9352	866.61	108.98	68.905
	2.84223		843.3	108.183	123.251	318.315	671.937	62.3951	278.935	665.206	132.53	320.635	255.303	2589.01	1454.85	128.423	161.691	775.299	122.597	86.5374	49.3363	137.381	62.3004	92.1756	112.952	245.502	1246.18	50.2861	56.1606	372.875	283.135	94.7097	1174.65	194.441	171.018	129.774	108.807	81.5206	462.741	139.784	117.551	173.261	111.554	81.0058	186.875	91.9136	1155.48	145.307	91.8733
	1.89482		1264.95	162.275	184.877	477.472	1007.91	93.5927	418.402	997.81	198.796	480.953	382.955	3883.51	2182.28	192.635	242.537	1162.95	183.895	129.806	74.0044	206.072	93.4506	138.263	169.428	368.253	1869.27	75.4292	84.241	559.312	424.702	142.065	1761.97	291.662	256.527	194.661	163.211	122.281	694.112	209.676	176.327	259.891	167.331	121.509	280.312	137.87	1733.22	217.96	137.81
	0.947408		2529.9	324.55	369.754	954.944	2015.81	187.185	836.805	1995.62	397.591	961.906	765.909	7767.03	4364.55	385.27	485.074	2325.9	367.79	259.612	148.009	412.144	186.901	276.527	338.855	736.506	3738.54	150.858	168.482	1118.62	849.404	284.129	3523.95	583.323	513.054	389.322	326.422	244.562	1388.22	419.351	352.653	519.783	334.662	243.018	560.625	275.741	3466.44	435.92	275.62
	3.15803		758.97	97.3649	110.926	286.483	604.743	56.1556	251.041	598.686	119.277	288.572	229.773	2330.11	1309.37	115.581	145.522	697.769	110.337	77.8836	44.4026	123.643	56.0704	82.9581	101.657	220.952	1121.56	45.2575	50.5446	335.587	254.821	85.2387	1057.18	174.997	153.916	116.797	97.9266	73.3685	416.467	125.805	105.796	155.935	100.399	72.9053	168.187	82.7222	1039.93	130.776	82.686
	2.52642		948.712	121.706	138.658	358.104	755.929	70.1945	313.802	748.357	149.097	360.715	287.216	2912.63	1636.71	144.476	181.903	872.211	137.921	97.3545	55.5033	154.554	70.088	103.698	127.071	276.19	1401.95	56.5719	63.1807	419.484	318.526	106.548	1321.48	218.746	192.395	145.996	122.408	91.7107	520.584	157.257	132.245	194.918	125.498	91.1316	210.234	103.403	1299.92	163.47	103.357
	1.89482		1264.95	162.275	184.877	477.472	1007.91	93.5927	418.402	997.81	198.796	480.953	382.955	3883.51	2182.28	192.635	242.537	1162.95	183.895	129.806	74.0044	206.072	93.4506	138.263	169.428	368.253	1869.27	75.4292	84.241	559.312	424.702	142.065	1761.97	291.662	256.527	194.661	163.211	122.281	694.112	209.676	176.327	259.891	167.331	121.509	280.312	137.87	1733.22	217.96	137.81
	1.26321		1897.42	243.412	277.316	716.208	1511.86	140.389	627.603	1496.71	298.194	721.429	574.432	5825.27	3273.41	288.952	363.805	1744.42	275.843	194.709	111.007	309.108	140.176	207.395	254.141	552.379	2803.9	113.144	126.361	838.968	637.053	213.097	2642.96	437.492	384.791	291.992	244.817	183.421	1041.17	314.513	264.49	389.837	250.997	182.263	420.469	206.806	2599.83	326.94	206.715
	0.631606		3794.85	486.824	554.631	1432.42	3023.72	280.778	1255.21	2993.43	596.387	1442.86	1148.86	11650.5	6546.83	577.905	727.611	3488.84	551.685	389.418	222.013	618.217	280.352	414.79	508.283	1104.76	5607.8	226.288	252.723	1677.94	1274.11	426.194	5285.92	874.985	769.581	583.983	489.633	366.843	2082.34	629.027	528.98	779.674	501.993	364.526	840.937	413.611	5199.66	653.879	413.43
	1.57901		1517.94	194.73	221.852	572.966	1209.49	112.311	502.083	1197.37	238.555	577.143	459.545	4660.22	2618.73	231.162	291.044	1395.54	220.674	155.767	88.8053	247.287	112.141	165.916	203.313	441.903	2243.12	90.515	101.089	671.174	509.642	170.477	2114.37	349.994	307.832	233.593	195.853	146.737	832.934	251.611	211.592	311.87	200.797	145.811	336.375	165.444	2079.86	261.552	165.372
	1.26321		1897.42	243.412	277.316	716.208	1511.86	140.389	627.603	1496.71	298.194	721.429	574.432	5825.27	3273.41	288.952	363.805	1744.42	275.843	194.709	111.007	309.108	140.176	207.395	254.141	552.379	2803.9	113.144	126.361	838.968	637.053	213.097	2642.96	437.492	384.791	291.992	244.817	183.421	1041.17	314.513	264.49	389.837	250.997	182.263	420.469	206.806	2599.83	326.94	206.715
	0.947408		2529.9	324.55	369.754	954.944	2015.81	187.185	836.805	1995.62	397.591	961.906	765.909	7767.03	4364.55	385.27	485.074	2325.9	367.79	259.612	148.009	412.144	186.901	276.527	338.855	736.506	3738.54	150.858	168.482	1118.62	849.404	284.129	3523.95	583.323	513.054	389.322	326.422	244.562	1388.22	419.351	352.653	519.783	334.662	243.018	560.625	275.741	3466.44	435.92	275.62
	0.631606		3794.85	486.824	554.631	1432.42	3023.72	280.778	1255.21	2993.43	596.387	1442.86	1148.86	11650.5	6546.83	577.905	727.611	3488.84	551.685	389.418	222.013	618.217	280.352	414.79	508.283	1104.76	5607.8	226.288	252.723	1677.94	1274.11	426.194	5285.92	874.985	769.581	583.983	489.633	366.843	2082.34	629.027	528.98	779.674	501.993	364.526	840.937	413.611	5199.66	653.879	413.43
	0.315803		7589.7	973.649	1109.26	2864.83	6047.43	561.556	2510.41	5986.86	1192.77	2885.72	2297.73	23301.1	13093.7	1155.81	1455.22	6977.69	1103.37	778.836	444.026	1236.43	560.704	829.581	1016.57	2209.52	11215.6	452.575	505.446	3355.87	2548.21	852.387	10571.8	1749.97	1539.16	1167.97	979.266	733.685	4164.67	1258.05	1057.96	1559.35	1003.99	729.053	1681.87	827.222	10399.3	1307.76	826.86
	26.3169		91.0764	11.6838	13.3111	34.378	72.5692	6.73867	30.125	71.8423	14.3133	34.6286	27.5727	279.613	157.124	13.8697	17.4627	83.7323	13.2404	9.34604	5.32832	14.8372	6.72845	9.95497	12.1988	26.5142	134.587	5.4309	6.06535	40.2705	30.5785	10.2286	126.862	20.9996	18.4699	14.0156	11.7512	8.80422	49.9761	15.0966	12.6955	18.7122	12.0478	8.74863	20.1825	9.92667	124.792	15.6931	9.92232
	21.0535		113.845	14.6047	16.6389	42.9725	90.7115	8.42334	37.6562	89.8029	17.8916	43.2858	34.4659	349.516	196.405	17.3371	21.8283	104.665	16.5506	11.6825	6.6604	18.5465	8.41056	12.4437	15.2485	33.1428	168.234	6.78863	7.58169	50.3381	38.2232	12.7858	158.578	26.2495	23.0874	17.5195	14.689	11.0053	62.4701	18.8708	15.8694	23.3902	15.0598	10.9358	25.2281	12.4083	155.99	19.6164	12.4029
	15.7901		151.794	19.473	22.1852	57.2966	120.949	11.2311	50.2083	119.737	23.8555	57.7143	45.9545	466.022	261.873	23.1162	29.1044	139.554	22.0674	15.5767	8.88053	24.7287	11.2141	16.5916	20.3313	44.1903	224.312	9.0515	10.1089	67.1174	50.9642	17.0477	211.437	34.9994	30.7832	23.3593	19.5853	14.6737	83.2934	25.1611	21.1592	31.187	20.0797	14.5811	33.6375	16.5444	207.986	26.1552	16.5372
	10.5268		227.691	29.2095	33.2779	85.9449	181.423	16.8467	75.3124	179.606	35.7832	86.5715	68.9318	699.032	392.81	34.6743	43.6566	209.331	33.1011	23.3651	13.3208	37.093	16.8211	24.8874	30.497	66.2855	336.468	13.5773	15.1634	100.676	76.4464	25.5716	317.155	52.4991	46.1749	35.039	29.378	22.0106	124.94	37.7416	31.7388	46.7804	30.1196	21.8716	50.4562	24.8167	311.98	39.2328	24.8058
	5.26338		455.382	58.4189	66.5557	171.89	362.846	33.6934	150.625	359.212	71.5664	173.143	137.864	1398.06	785.62	69.3486	87.3133	418.661	66.2022	46.7302	26.6416	74.186	33.6422	49.7748	60.9939	132.571	672.937	27.1545	30.3267	201.352	152.893	51.1432	634.31	104.998	92.3497	70.078	58.756	44.0211	249.88	75.4832	63.4776	93.5609	60.2392	43.7432	100.912	49.6333	623.959	78.4655	49.6116
	21.0535		113.845	14.6047	16.6389	42.9725	90.7115	8.42334	37.6562	89.8029	17.8916	43.2858	34.4659	349.516	196.405	17.3371	21.8283	104.665	16.5506	11.6825	6.6604	18.5465	8.41056	12.4437	15.2485	33.1428	168.234	6.78863	7.58169	50.3381	38.2232	12.7858	158.578	26.2495	23.0874	17.5195	14.689	11.0053	62.4701	18.8708	15.8694	23.3902	15.0598	10.9358	25.2281	12.4083	155.99	19.6164	12.4029
	16.8428		142.307	18.2559	20.7987	53.7156	113.389	10.5292	47.0703	112.254	22.3645	54.1072	43.0824	436.895	245.506	21.6714	27.2854	130.832	20.6882	14.6032	8.32549	23.1831	10.5132	15.5546	19.0606	41.4284	210.293	8.48578	9.47711	62.9226	47.779	15.9823	198.222	32.8119	28.8593	21.8994	18.3612	13.7566	78.0876	23.5885	19.8367	29.2378	18.8247	13.6697	31.5351	15.5104	194.987	24.5205	15.5036
	12.6321		189.742	24.3412	27.7316	71.6208	151.186	14.0389	62.7603	149.671	29.8194	72.1429	57.4432	582.527	327.341	28.8952	36.3805	174.442	27.5843	19.4709	11.1007	30.9108	14.0176	20.7395	25.4141	55.2379	280.39	11.3144	12.6361	83.8968	63.7053	21.3097	264.296	43.7492	38.4791	29.1992	24.4817	18.3421	104.117	31.4513	26.449	38.9837	25.0997	18.2263	42.0469	20.6806	259.983	32.694	20.6715
	8.42141		284.614	36.5118	41.5973	107.431	226.779	21.0584	94.1405	224.507	44.729	108.214	86.1648	873.79	491.012	43.3429	54.5708	261.663	41.3764	29.2064	16.651	46.3662	21.0264	31.1093	38.1212	82.8569	420.585	16.9716	18.9542	125.845	95.5579	31.9645	396.444	65.6239	57.7186	43.7987	36.7225	27.5132	156.175	47.177	39.6735	58.4755	37.6495	27.3395	63.0703	31.0208	389.975	49.0409	31.0072
	4.2107		569.227	73.0237	83.1947	214.862	453.558	42.1167	188.281	449.014	89.4581	216.429	172.33	1747.58	982.024	86.6857	109.142	523.327	82.7528	58.4127	33.302	92.7325	42.0528	62.2185	76.2424	165.714	841.171	33.9431	37.9084	251.69	191.116	63.929	792.888	131.248	115.437	87.5975	73.445	55.0264	312.35	94.354	79.3469	116.951	75.299	54.6789	126.141	62.0417	779.949	98.0819	62.0145
	15.7901		151.794	19.473	22.1852	57.2966	120.949	11.2311	50.2083	119.737	23.8555	57.7143	45.9545	466.022	261.873	23.1162	29.1044	139.554	22.0674	15.5767	8.88053	24.7287	11.2141	16.5916	20.3313	44.1903	224.312	9.0515	10.1089	67.1174	50.9642	17.0477	211.437	34.9994	30.7832	23.3593	19.5853	14.6737	83.2934	25.1611	21.1592	31.187	20.0797	14.5811	33.6375	16.5444	207.986	26.1552	16.5372
	12.6321		189.742	24.3412	27.7316	71.6208	151.186	14.0389	62.7603	149.671	29.8194	72.1429	57.4432	582.527	327.341	28.8952	36.3805	174.442	27.5843	19.4709	11.1007	30.9108	14.0176	20.7395	25.4141	55.2379	280.39	11.3144	12.6361	83.8968	63.7053	21.3097	264.296	43.7492	38.4791	29.1992	24.4817	18.3421	104.117	31.4513	26.449	38.9837	25.0997	18.2263	42.0469	20.6806	259.983	32.694	20.6715
	9.47408		252.99	32.455	36.9754	95.4944	201.581	18.7185	83.6805	199.562	39.7591	96.1906	76.5909	776.703	436.455	38.527	48.5074	232.59	36.779	25.9612	14.8009	41.2144	18.6901	27.6527	33.8855	73.6506	373.854	15.0858	16.8482	111.862	84.9404	28.4129	352.395	58.3323	51.3054	38.9322	32.6422	24.4562	138.822	41.9351	35.2653	51.9783	33.4662	24.3018	56.0625	27.5741	346.644	43.592	27.562
	6.31606		379.485	48.6824	55.4631	143.242	302.372	28.0778	125.521	299.343	59.6387	144.286	114.886	1165.05	654.683	57.7905	72.7611	348.884	55.1685	38.9418	22.2013	61.8217	28.0352	41.479	50.8283	110.476	560.78	22.6288	25.2723	167.794	127.411	42.6194	528.592	87.4985	76.9581	58.3983	48.9633	36.6843	208.234	62.9027	52.898	77.9674	50.1993	36.4526	84.0937	41.3611	519.966	65.3879	41.343
	3.15803		758.97	97.3649	110.926	286.483	604.743	56.1556	251.041	598.686	119.277	288.572	229.773	2330.11	1309.37	115.581	145.522	697.769	110.337	77.8836	44.4026	123.643	56.0704	82.9581	101.657	220.952	1121.56	45.2575	50.5446	335.587	254.821	85.2387	1057.18	174.997	153.916	116.797	97.9266	73.3685	416.467	125.805	105.796	155.935	100.399	72.9053	168.187	82.7222	1039.93	130.776	82.686
	10.5268		227.691	29.2095	33.2779	85.9449	181.423	16.8467	75.3124	179.606	35.7832	86.5715	68.9318	699.032	392.81	34.6743	43.6566	209.331	33.1011	23.3651	13.3208	37.093	16.8211	24.8874	30.497	66.2855	336.468	13.5773	15.1634	100.676	76.4464	25.5716	317.155	52.4991	46.1749	35.039	29.378	22.0106	124.94	37.7416	31.7388	46.7804	30.1196	21.8716	50.4562	24.8167	311.98	39.2328	24.8058
	8.42141		284.614	36.5118	41.5973	107.431	226.779	21.0584	94.1405	224.507	44.729	108.214	86.1648	873.79	491.012	43.3429	54.5708	261.663	41.3764	29.2064	16.651	46.3662	21.0264	31.1093	38.1212	82.8569	420.585	16.9716	18.9542	125.845	95.5579	31.9645	396.444	65.6239	57.7186	43.7987	36.7225	27.5132	156.175	47.177	39.6735	58.4755	37.6495	27.3395	63.0703	31.0208	389.975	49.0409	31.0072
	6.31606		379.485	48.6824	55.4631	143.242	302.372	28.0778	125.521	299.343	59.6387	144.286	114.886	1165.05	654.683	57.7905	72.7611	348.884	55.1685	38.9418	22.2013	61.8217	28.0352	41.479	50.8283	110.476	560.78	22.6288	25.2723	167.794	127.411	42.6194	528.592	87.4985	76.9581	58.3983	48.9633	36.6843	208.234	62.9027	52.898	77.9674	50.1993	36.4526	84.0937	41.3611	519.966	65.3879	41.343
	4.2107		569.227	73.0237	83.1947	214.862	453.558	42.1167	188.281	449.014	89.4581	216.429	172.33	1747.58	982.024	86.6857	109.142	523.327	82.7528	58.4127	33.302	92.7325	42.0528	62.2185	76.2424	165.714	841.171	33.9431	37.9084	251.69	191.116	63.929	792.888	131.248	115.437	87.5975	73.445	55.0264	312.35	94.354	79.3469	116.951	75.299	54.6789	126.141	62.0417	779.949	98.0819	62.0145
	2.10535		1138.45	146.047	166.389	429.725	907.115	84.2334	376.562	898.029	178.916	432.858	344.659	3495.16	1964.05	173.371	218.283	1046.65	165.506	116.825	66.604	185.465	84.1056	124.437	152.485	331.428	1682.34	67.8863	75.8169	503.381	382.232	127.858	1585.78	262.495	230.874	175.195	146.89	110.053	624.701	188.708	158.694	233.902	150.598	109.358	252.281	124.083	1559.9	196.164	124.029
	5.26338		455.382	58.4189	66.5557	171.89	362.846	33.6934	150.625	359.212	71.5664	173.143	137.864	1398.06	785.62	69.3486	87.3133	418.661	66.2022	46.7302	26.6416	74.186	33.6422	49.7748	60.9939	132.571	672.937	27.1545	30.3267	201.352	152.893	51.1432	634.31	104.998	92.3497	70.078	58.756	44.0211	249.88	75.4832	63.4776	93.5609	60.2392	43.7432	100.912	49.6333	623.959	78.4655	49.6116
	4.2107		569.227	73.0237	83.1947	214.862	453.558	42.1167	188.281	449.014	89.4581	216.429	172.33	1747.58	982.024	86.6857	109.142	523.327	82.7528	58.4127	33.302	92.7325	42.0528	62.2185	76.2424	165.714	841.171	33.9431	37.9084	251.69	191.116	63.929	792.888	131.248	115.437	87.5975	73.445	55.0264	312.35	94.354	79.3469	116.951	75.299	54.6789	126.141	62.0417	779.949	98.0819	62.0145
	3.15803		758.97	97.3649	110.926	286.483	604.743	56.1556	251.041	598.686	119.277	288.572	229.773	2330.11	1309.37	115.581	145.522	697.769	110.337	77.8836	44.4026	123.643	56.0704	82.9581	101.657	220.952	1121.56	45.2575	50.5446	335.587	254.821	85.2387	1057.18	174.997	153.916	116.797	97.9266	73.3685	416.467	125.805	105.796	155.935	100.399	72.9053	168.187	82.7222	1039.93	130.776	82.686
	2.10535		1138.45	146.047	166.389	429.725	907.115	84.2334	376.562	898.029	178.916	432.858	344.659	3495.16	1964.05	173.371	218.283	1046.65	165.506	116.825	66.604	185.465	84.1056	124.437	152.485	331.428	1682.34	67.8863	75.8169	503.381	382.232	127.858	1585.78	262.495	230.874	175.195	146.89	110.053	624.701	188.708	158.694	233.902	150.598	109.358	252.281	124.083	1559.9	196.164	124.029
	1.05268		2276.91	292.095	332.779	859.449	1814.23	168.467	753.124	1796.06	357.832	865.715	689.318	6990.32	3928.1	346.743	436.566	2093.31	331.011	233.651	133.208	370.93	168.211	248.874	304.97	662.855	3364.68	135.773	151.634	1006.76	764.464	255.716	3171.55	524.991	461.749	350.39	293.78	220.106	1249.4	377.416	317.388	467.804	301.196	218.716	504.562	248.167	3119.8	392.328	248.058
	21.0535		113.845	14.6047	16.6389	42.9725	90.7115	8.42334	37.6562	89.8029	17.8916	43.2858	34.4659	349.516	196.405	17.3371	21.8283	104.665	16.5506	11.6825	6.6604	18.5465	8.41056	12.4437	15.2485	33.1428	168.234	6.78863	7.58169	50.3381	38.2232	12.7858	158.578	26.2495	23.0874	17.5195	14.689	11.0053	62.4701	18.8708	15.8694	23.3902	15.0598	10.9358	25.2281	12.4083	155.99	19.6164	12.4029
	16.8428		142.307	18.2559	20.7987	53.7156	113.389	10.5292	47.0703	112.254	22.3645	54.1072	43.0824	436.895	245.506	21.6714	27.2854	130.832	20.6882	14.6032	8.32549	23.1831	10.5132	15.5546	19.0606	41.4284	210.293	8.48578	9.47711	62.9226	47.779	15.9823	198.222	32.8119	28.8593	21.8994	18.3612	13.7566	78.0876	23.5885	19.8367	29.2378	18.8247	13.6697	31.5351	15.5104	194.987	24.5205	15.5036
	12.6321		189.742	24.3412	27.7316	71.6208	151.186	14.0389	62.7603	149.671	29.8194	72.1429	57.4432	582.527	327.341	28.8952	36.3805	174.442	27.5843	19.4709	11.1007	30.9108	14.0176	20.7395	25.4141	55.2379	280.39	11.3144	12.6361	83.8968	63.7053	21.3097	264.296	43.7492	38.4791	29.1992	24.4817	18.3421	104.117	31.4513	26.449	38.9837	25.0997	18.2263	42.0469	20.6806	259.983	32.694	20.6715
	8.42141		284.614	36.5118	41.5973	107.431	226.779	21.0584	94.1405	224.507	44.729	108.214	86.1648	873.79	491.012	43.3429	54.5708	261.663	41.3764	29.2064	16.651	46.3662	21.0264	31.1093	38.1212	82.8569	420.585	16.9716	18.9542	125.845	95.5579	31.9645	396.444	65.6239	57.7186	43.7987	36.7225	27.5132	156.175	47.177	39.6735	58.4755	37.6495	27.3395	63.0703	31.0208	389.975	49.0409	31.0072
	4.2107		569.227	73.0237	83.1947	214.862	453.558	42.1167	188.281	449.014	89.4581	216.429	172.33	1747.58	982.024	86.6857	109.142	523.327	82.7528	58.4127	33.302	92.7325	42.0528	62.2185	76.2424	165.714	841.171	33.9431	37.9084	251.69	191.116	63.929	792.888	131.248	115.437	87.5975	73.445	55.0264	312.35	94.354	79.3469	116.951	75.299	54.6789	126.141	62.0417	779.949	98.0819	62.0145
	16.8428		142.307	18.2559	20.7987	53.7156	113.389	10.5292	47.0703	112.254	22.3645	54.1072	43.0824	436.895	245.506	21.6714	27.2854	130.832	20.6882	14.6032	8.32549	23.1831	10.5132	15.5546	19.0606	41.4284	210.293	8.48578	9.47711	62.9226	47.779	15.9823	198.222	32.8119	28.8593	21.8994	18.3612	13.7566	78.0876	23.5885	19.8367	29.2378	18.8247	13.6697	31.5351	15.5104	194.987	24.5205	15.5036
	13.4743		177.884	22.8199	25.9983	67.1445	141.737	13.1615	58.8378	140.317	27.9556	67.634	53.853	546.119	306.883	27.0893	34.1067	163.54	25.8603	18.254	10.4069	28.9789	13.1415	19.4433	23.8258	51.7856	262.866	10.6072	11.8464	78.6533	59.7237	19.9778	247.777	41.0149	36.0741	27.3742	22.9515	17.1957	97.6095	29.4856	24.7959	36.5472	23.5309	17.0872	39.4189	19.388	243.734	30.6506	19.3795
	10.1057		237.178	30.4265	34.6644	89.526	188.982	17.5486	78.4504	187.089	37.2742	90.1787	71.804	728.159	409.177	36.119	45.4757	218.053	34.4803	24.3386	13.8758	38.6385	17.522	25.9244	31.7677	69.0474	350.488	14.143	15.7952	104.871	79.6316	26.6371	330.37	54.6865	48.0988	36.4989	30.6021	22.9277	130.146	39.3142	33.0612	48.7296	31.3746	22.7829	52.5586	25.8507	324.979	40.8675	25.8394
	6.73713		355.767	45.6398	51.9967	134.289	283.473	26.3229	117.676	280.634	55.9113	135.268	107.706	1092.24	613.765	54.1786	68.2135	327.079	51.7205	36.508	20.8137	57.9578	26.283	38.8866	47.6515	103.571	525.732	21.2145	23.6928	157.307	119.447	39.9556	495.555	82.0298	72.1482	54.7484	45.9031	34.3915	195.219	58.9713	49.5918	73.0944	47.0619	34.1743	78.8379	38.776	487.468	61.3012	38.759
	3.36856		711.534	91.2796	103.993	268.578	566.947	52.6459	235.351	561.268	111.823	270.536	215.412	2184.48	1227.53	108.357	136.427	654.158	103.441	73.0159	41.6275	115.916	52.566	77.7732	95.303	207.142	1051.46	42.4289	47.3855	314.613	238.895	79.9113	991.11	164.06	144.296	109.497	91.8062	68.783	390.438	117.943	99.1837	146.189	94.1237	68.3487	157.676	77.5521	974.936	122.602	77.5181
	12.6321		189.742	24.3412	27.7316	71.6208	151.186	14.0389	62.7603	149.671	29.8194	72.1429	57.4432	582.527	327.341	28.8952	36.3805	174.442	27.5843	19.4709	11.1007	30.9108	14.0176	20.7395	25.4141	55.2379	280.39	11.3144	12.6361	83.8968	63.7053	21.3097	264.296	43.7492	38.4791	29.1992	24.4817	18.3421	104.117	31.4513	26.449	38.9837	25.0997	18.2263	42.0469	20.6806	259.983	32.694	20.6715
	10.1057		237.178	30.4265	34.6644	89.526	188.982	17.5486	78.4504	187.089	37.2742	90.1787	71.804	728.159	409.177	36.119	45.4757	218.053	34.4803	24.3386	13.8758	38.6385	17.522	25.9244	31.7677	69.0474	350.488	14.143	15.7952	104.871	79.6316	26.6371	330.37	54.6865	48.0988	36.4989	30.6021	22.9277	130.146	39.3142	33.0612	48.7296	31.3746	22.7829	52.5586	25.8507	324.979	40.8675	25.8394
	7.57927		316.237	40.5687	46.2193	119.368	251.976	23.3982	104.601	249.452	49.6989	120.238	95.7386	970.878	545.569	48.1587	60.6342	290.737	45.9738	32.4515	18.5011	51.5181	23.3627	34.5659	42.3569	92.0632	467.317	18.8573	21.0602	139.828	106.175	35.5161	440.493	72.9154	64.1318	48.6653	40.8028	30.5702	173.528	52.4189	44.0816	64.9728	41.8328	30.3772	70.0781	34.4676	433.305	54.4899	34.4525
	5.05284		474.356	60.853	69.3289	179.052	377.965	35.0973	156.901	374.179	74.5484	180.357	143.608	1456.32	818.354	72.2381	90.9513	436.106	68.9607	48.6773	27.7516	77.2771	35.044	51.8488	63.5353	138.095	700.976	28.2859	31.5904	209.742	159.263	53.2742	660.74	109.373	96.1976	72.9979	61.2041	45.8553	260.292	78.6283	66.1225	97.4592	62.7492	45.5658	105.117	51.7014	649.958	81.7349	51.6787
	2.52642		948.712	121.706	138.658	358.104	755.929	70.1945	313.802	748.357	149.097	360.715	287.216	2912.63	1636.71	144.476	181.903	872.211	137.921	97.3545	55.5033	154.554	70.088	103.698	127.071	276.19	1401.95	56.5719	63.1807	419.484	318.526	106.548	1321.48	218.746	192.395	145.996	122.408	91.7107	520.584	157.257	132.245	194.918	125.498	91.1316	210.234	103.403	1299.92	163.47	103.357
	8.42141		284.614	36.5118	41.5973	107.431	226.779	21.0584	94.1405	224.507	44.729	108.214	86.1648	873.79	491.012	43.3429	54.5708	261.663	41.3764	29.2064	16.651	46.3662	21.0264	31.1093	38.1212	82.8569	420.585	16.9716	18.9542	125.845	95.5579	31.9645	396.444	65.6239	57.7186	43.7987	36.7225	27.5132	156.175	47.177	39.6735	58.4755	37.6495	27.3395	63.0703	31.0208	389.975	49.0409	31.0072
	6.73713		355.767	45.6398	51.9967	134.289	283.473	26.3229	117.676	280.634	55.9113	135.268	107.706	1092.24	613.765	54.1786	68.2135	327.079	51.7205	36.508	20.8137	57.9578	26.283	38.8866	47.6515	103.571	525.732	21.2145	23.6928	157.307	119.447	39.9556	495.555	82.0298	72.1482	54.7484	45.9031	34.3915	195.219	58.9713	49.5918	73.0944	47.0619	34.1743	78.8379	38.776	487.468	61.3012	38.759
	5.05284		474.356	60.853	69.3289	179.052	377.965	35.0973	156.901	374.179	74.5484	180.357	143.608	1456.32	818.354	72.2381	90.9513	436.106	68.9607	48.6773	27.7516	77.2771	35.044	51.8488	63.5353	138.095	700.976	28.2859	31.5904	209.742	159.263	53.2742	660.74	109.373	96.1976	72.9979	61.2041	45.8553	260.292	78.6283	66.1225	97.4592	62.7492	45.5658	105.117	51.7014	649.958	81.7349	51.6787
	3.36856		711.534	91.2796	103.993	268.578	566.947	52.6459	235.351	561.268	111.823	270.536	215.412	2184.48	1227.53	108.357	136.427	654.158	103.441	73.0159	41.6275	115.916	52.566	77.7732	95.303	207.142	1051.46	42.4289	47.3855	314.613	238.895	79.9113	991.11	164.06	144.296	109.497	91.8062	68.783	390.438	117.943	99.1837	146.189	94.1237	68.3487	157.676	77.5521	974.936	122.602	77.5181
	1.68428		1423.07	182.559	207.987	537.156	1133.89	105.292	470.703	1122.54	223.645	541.072	430.824	4368.95	2455.06	216.714	272.854	1308.32	206.882	146.032	83.2549	231.831	105.132	155.546	190.606	414.284	2102.93	84.8578	94.7711	629.226	477.79	159.823	1982.22	328.119	288.593	218.994	183.612	137.566	780.876	235.885	198.367	292.378	188.247	136.697	315.351	155.104	1949.87	245.205	155.036
	4.2107		569.227	73.0237	83.1947	214.862	453.558	42.1167	188.281	449.014	89.4581	216.429	172.33	1747.58	982.024	86.6857	109.142	523.327	82.7528	58.4127	33.302	92.7325	42.0528	62.2185	76.2424	165.714	841.171	33.9431	37.9084	251.69	191.116	63.929	792.888	131.248	115.437	87.5975	73.445	55.0264	312.35	94.354	79.3469	116.951	75.299	54.6789	126.141	62.0417	779.949	98.0819	62.0145
	3.36856		711.534	91.2796	103.993	268.578	566.947	52.6459	235.351	561.268	111.823	270.536	215.412	2184.48	1227.53	108.357	136.427	654.158	103.441	73.0159	41.6275	115.916	52.566	77.7732	95.303	207.142	1051.46	42.4289	47.3855	314.613	238.895	79.9113	991.11	164.06	144.296	109.497	91.8062	68.783	390.438	117.943	99.1837	146.189	94.1237	68.3487	157.676	77.5521	974.936	122.602	77.5181
	2.52642		948.712	121.706	138.658	358.104	755.929	70.1945	313.802	748.357	149.097	360.715	287.216	2912.63	1636.71	144.476	181.903	872.211	137.921	97.3545	55.5033	154.554	70.088	103.698	127.071	276.19	1401.95	56.5719	63.1807	419.484	318.526	106.548	1321.48	218.746	192.395	145.996	122.408	91.7107	520.584	157.257	132.245	194.918	125.498	91.1316	210.234	103.403	1299.92	163.47	103.357
	1.68428		1423.07	182.559	207.987	537.156	1133.89	105.292	470.703	1122.54	223.645	541.072	430.824	4368.95	2455.06	216.714	272.854	1308.32	206.882	146.032	83.2549	231.831	105.132	155.546	190.606	414.284	2102.93	84.8578	94.7711	629.226	477.79	159.823	1982.22	328.119	288.593	218.994	183.612	137.566	780.876	235.885	198.367	292.378	188.247	136.697	315.351	155.104	1949.87	245.205	155.036
	0.842141		2846.14	365.118	415.973	1074.31	2267.79	210.584	941.405	2245.07	447.29	1082.14	861.648	8737.9	4910.12	433.429	545.708	2616.63	413.764	292.064	166.51	463.662	210.264	311.093	381.212	828.569	4205.85	169.716	189.542	1258.45	955.579	319.645	3964.44	656.239	577.186	437.987	367.225	275.132	1561.75	471.77	396.735	584.755	376.495	273.395	630.703	310.208	3899.75	490.409	310.072
	15.7901		151.794	19.473	22.1852	57.2966	120.949	11.2311	50.2083	119.737	23.8555	57.7143	45.9545	466.022	261.873	23.1162	29.1044	139.554	22.0674	15.5767	8.88053	24.7287	11.2141	16.5916	20.3313	44.1903	224.312	9.0515	10.1089	67.1174	50.9642	17.0477	211.437	34.9994	30.7832	23.3593	19.5853	14.6737	83.2934	25.1611	21.1592	31.187	20.0797	14.5811	33.6375	16.5444	207.986	26.1552	16.5372
	12.6321		189.742	24.3412	27.7316	71.6208	151.186	14.0389	62.7603	149.671	29.8194	72.1429	57.4432	582.527	327.341	28.8952	36.3805	174.442	27.5843	19.4709	11.1007	30.9108	14.0176	20.7395	25.4141	55.2379	280.39	11.3144	12.6361	83.8968	63.7053	21.3097	264.296	43.7492	38.4791	29.1992	24.4817	18.3421	104.117	31.4513	26.449	38.9837	25.0997	18.2263	42.0469	20.6806	259.983	32.694	20.6715
	9.47408		252.99	32.455	36.9754	95.4944	201.581	18.7185	83.6805	199.562	39.7591	96.1906	76.5909	776.703	436.455	38.527	48.5074	232.59	36.779	25.9612	14.8009	41.2144	18.6901	27.6527	33.8855	73.6506	373.854	15.0858	16.8482	111.862	84.9404	28.4129	352.395	58.3323	51.3054	38.9322	32.6422	24.4562	138.822	41.9351	35.2653	51.9783	33.4662	24.3018	56.0625	27.5741	346.644	43.592	27.562
	6.31606		379.485	48.6824	55.4631	143.242	302.372	28.0778	125.521	299.343	59.6387	144.286	114.886	1165.05	654.683	57.7905	72.7611	348.884	55.1685	38.9418	22.2013	61.8217	28.0352	41.479	50.8283	110.476	560.78	22.6288	25.2723	167.794	127.411	42.6194	528.592	87.4985	76.9581	58.3983	48.9633	36.6843	208.234	62.9027	52.898	77.9674	50.1993	36.4526	84.0937	41.3611	519.966	65.3879	41.343
	3.15803		758.97	97.3649	110.926	286.483	604.743	56.1556	251.041	598.686	119.277	288.572	229.773	2330.11	1309.37	115.581	145.522	697.769	110.337	77.8836	44.4026	123.643	56.0704	82.9581	101.657	220.952	1121.56	45.2575	50.5446	335.587	254.821	85.2387	1057.18	174.997	153.916	116.797	97.9266	73.3685	416.467	125.805	105.796	155.935	100.399	72.9053	168.187	82.7222	1039.93	130.776	82.686
	12.6321		189.742	24.3412	27.7316	71.6208	151.186	14.0389	62.7603	149.671	29.8194	72.1429	57.4432	582.527	327.341	28.8952	36.3805	174.442	27.5843	19.4709	11.1007	30.9108	14.0176	20.7395	25.4141	55.2379	280.39	11.3144	12.6361	83.8968	63.7053	21.3097	264.296	43.7492	38.4791	29.1992	24.4817	18.3421	104.117	31.4513	26.449	38.9837	25.0997	18.2263	42.0469	20.6806	259.983	32.694	20.6715
	10.1057		237.178	30.4265	34.6644	89.526	188.982	17.5486	78.4504	187.089	37.2742	90.1787	71.804	728.159	409.177	36.119	45.4757	218.053	34.4803	24.3386	13.8758	38.6385	17.522	25.9244	31.7677	69.0474	350.488	14.143	15.7952	104.871	79.6316	26.6371	330.37	54.6865	48.0988	36.4989	30.6021	22.9277	130.146	39.3142	33.0612	48.7296	31.3746	22.7829	52.5586	25.8507	324.979	40.8675	25.8394
	7.57927		316.237	40.5687	46.2193	119.368	251.976	23.3982	104.601	249.452	49.6989	120.238	95.7386	970.878	545.569	48.1587	60.6342	290.737	45.9738	32.4515	18.5011	51.5181	23.3627	34.5659	42.3569	92.0632	467.317	18.8573	21.0602	139.828	106.175	35.5161	440.493	72.9154	64.1318	48.6653	40.8028	30.5702	173.528	52.4189	44.0816	64.9728	41.8328	30.3772	70.0781	34.4676	433.305	54.4899	34.4525
	5.05284		474.356	60.853	69.3289	179.052	377.965	35.0973	156.901	374.179	74.5484	180.357	143.608	1456.32	818.354	72.2381	90.9513	436.106	68.9607	48.6773	27.7516	77.2771	35.044	51.8488	63.5353	138.095	700.976	28.2859	31.5904	209.742	159.263	53.2742	660.74	109.373	96.1976	72.9979	61.2041	45.8553	260.292	78.6283	66.1225	97.4592	62.7492	45.5658	105.117	51.7014	649.958	81.7349	51.6787
	2.52642		948.712	121.706	138.658	358.104	755.929	70.1945	313.802	748.357	149.097	360.715	287.216	2912.63	1636.71	144.476	181.903	872.211	137.921	97.3545	55.5033	154.554	70.088	103.698	127.071	276.19	1401.95	56.5719	63.1807	419.484	318.526	106.548	1321.48	218.746	192.395	145.996	122.408	91.7107	520.584	157.257	132.245	194.918	125.498	91.1316	210.234	103.403	1299.92	163.47	103.357
	9.47408		252.99	32.455	36.9754	95.4944	201.581	18.7185	83.6805	199.562	39.7591	96.1906	76.5909	776.703	436.455	38.527	48.5074	232.59	36.779	25.9612	14.8009	41.2144	18.6901	27.6527	33.8855	73.6506	373.854	15.0858	16.8482	111.862	84.9404	28.4129	352.395	58.3323	51.3054	38.9322	32.6422	24.4562	138.822	41.9351	35.2653	51.9783	33.4662	24.3018	56.0625	27.5741	346.644	43.592	27.562
	7.57927		316.237	40.5687	46.2193	119.368	251.976	23.3982	104.601	249.452	49.6989	120.238	95.7386	970.878	545.569	48.1587	60.6342	290.737	45.9738	32.4515	18.5011	51.5181	23.3627	34.5659	42.3569	92.0632	467.317	18.8573	21.0602	139.828	106.175	35.5161	440.493	72.9154	64.1318	48.6653	40.8028	30.5702	173.528	52.4189	44.0816	64.9728	41.8328	30.3772	70.0781	34.4676	433.305	54.4899	34.4525
	5.68445		421.65	54.0916	61.6257	159.157	335.969	31.1976	139.467	332.603	66.2652	160.318	127.652	1294.5	727.426	64.2116	80.8456	387.649	61.2984	43.2687	24.6681	68.6907	31.1502	46.0878	56.4759	122.751	623.089	25.1431	28.0803	186.437	141.567	47.3548	587.324	97.2205	85.509	64.887	54.4037	40.7603	231.371	69.8919	58.7755	86.6304	55.777	40.5029	93.4375	45.9568	577.74	72.6533	45.9367
	3.78963		632.475	81.1374	92.4385	238.736	503.953	46.7963	209.201	498.905	99.3978	240.476	191.477	1941.76	1091.14	96.3174	121.268	581.474	91.9476	64.903	37.0022	103.036	46.7253	69.1317	84.7138	184.126	934.634	37.7146	42.1205	279.656	212.351	71.0323	880.986	145.831	128.264	97.3305	81.6055	61.1404	347.056	104.838	88.1633	129.946	83.6655	60.7544	140.156	68.9352	866.61	108.98	68.905
	1.89482		1264.95	162.275	184.877	477.472	1007.91	93.5927	418.402	997.81	198.796	480.953	382.955	3883.51	2182.28	192.635	242.537	1162.95	183.895	129.806	74.0044	206.072	93.4506	138.263	169.428	368.253	1869.27	75.4292	84.241	559.312	424.702	142.065	1761.97	291.662	256.527	194.661	163.211	122.281	694.112	209.676	176.327	259.891	167.331	121.509	280.312	137.87	1733.22	217.96	137.81
	6.31606		379.485	48.6824	55.4631	143.242	302.372	28.0778	125.521	299.343	59.6387	144.286	114.886	1165.05	654.683	57.7905	72.7611	348.884	55.1685	38.9418	22.2013	61.8217	28.0352	41.479	50.8283	110.476	560.78	22.6288	25.2723	167.794	127.411	42.6194	528.592	87.4985	76.9581	58.3983	48.9633	36.6843	208.234	62.9027	52.898	77.9674	50.1993	36.4526	84.0937	41.3611	519.966	65.3879	41.343
	5.05284		474.356	60.853	69.3289	179.052	377.965	35.0973	156.901	374.179	74.5484	180.357	143.608	1456.32	818.354	72.2381	90.9513	436.106	68.9607	48.6773	27.7516	77.2771	35.044	51.8488	63.5353	138.095	700.976	28.2859	31.5904	209.742	159.263	53.2742	660.74	109.373	96.1976	72.9979	61.2041	45.8553	260.292	78.6283	66.1225	97.4592	62.7492	45.5658	105.117	51.7014	649.958	81.7349	51.6787
	3.78963		632.475	81.1374	92.4385	238.736	503.953	46.7963	209.201	498.905	99.3978	240.476	191.477	1941.76	1091.14	96.3174	121.268	581.474	91.9476	64.903	37.0022	103.036	46.7253	69.1317	84.7138	184.126	934.634	37.7146	42.1205	279.656	212.351	71.0323	880.986	145.831	128.264	97.3305	81.6055	61.1404	347.056	104.838	88.1633	129.946	83.6655	60.7544	140.156	68.9352	866.61	108.98	68.905
	2.52642		948.712	121.706	138.658	358.104	755.929	70.1945	313.802	748.357	149.097	360.715	287.216	2912.63	1636.71	144.476	181.903	872.211	137.921	97.3545	55.5033	154.554	70.088	103.698	127.071	276.19	1401.95	56.5719	63.1807	419.484	318.526	106.548	1321.48	218.746	192.395	145.996	122.408	91.7107	520.584	157.257	132.245	194.918	125.498	91.1316	210.234	103.403	1299.92	163.47	103.357
	1.26321		1897.42	243.412	277.316	716.208	1511.86	140.389	627.603	1496.71	298.194	721.429	574.432	5825.27	3273.41	288.952	363.805	1744.42	275.843	194.709	111.007	309.108	140.176	207.395	254.141	552.379	2803.9	113.144	126.361	838.968	637.053	213.097	2642.96	437.492	384.791	291.992	244.817	183.421	1041.17	314.513	264.49	389.837	250.997	182.263	420.469	206.806	2599.83	326.94	206.715
	3.15803		758.97	97.3649	110.926	286.483	604.743	56.1556	251.041	598.686	119.277	288.572	229.773	2330.11	1309.37	115.581	145.522	697.769	110.337	77.8836	44.4026	123.643	56.0704	82.9581	101.657	220.952	1121.56	45.2575	50.5446	335.587	254.821	85.2387	1057.18	174.997	153.916	116.797	97.9266	73.3685	416.467	125.805	105.796	155.935	100.399	72.9053	168.187	82.7222	1039.93	130.776	82.686
	2.52642		948.712	121.706	138.658	358.104	755.929	70.1945	313.802	748.357	149.097	360.715	287.216	2912.63	1636.71	144.476	181.903	872.211	137.921	97.3545	55.5033	154.554	70.088	103.698	127.071	276.19	1401.95	56.5719	63.1807	419.484	318.526	106.548	1321.48	218.746	192.395	145.996	122.408	91.7107	520.584	157.257	132.245	194.918	125.498	91.1316	210.234	103.403	1299.92	163.47	103.357
	1.89482		1264.95	162.275	184.877	477.472	1007.91	93.5927	418.402	997.81	198.796	480.953	382.955	3883.51	2182.28	192.635	242.537	1162.95	183.895	129.806	74.0044	206.072	93.4506	138.263	169.428	368.253	1869.27	75.4292	84.241	559.312	424.702	142.065	1761.97	291.662	256.527	194.661	163.211	122.281	694.112	209.676	176.327	259.891	167.331	121.509	280.312	137.87	1733.22	217.96	137.81
	1.26321		1897.42	243.412	277.316	716.208	1511.86	140.389	627.603	1496.71	298.194	721.429	574.432	5825.27	3273.41	288.952	363.805	1744.42	275.843	194.709	111.007	309.108	140.176	207.395	254.141	552.379	2803.9	113.144	126.361	838.968	637.053	213.097	2642.96	437.492	384.791	291.992	244.817	183.421	1041.17	314.513	264.49	389.837	250.997	182.263	420.469	206.806	2599.83	326.94	206.715
	0.631606		3794.85	486.824	554.631	1432.42	3023.72	280.778	1255.21	2993.43	596.387	1442.86	1148.86	11650.5	6546.83	577.905	727.611	3488.84	551.685	389.418	222.013	618.217	280.352	414.79	508.283	1104.76	5607.8	226.288	252.723	1677.94	1274.11	426.194	5285.92	874.985	769.581	583.983	489.633	366.843	2082.34	629.027	528.98	779.674	501.993	364.526	840.937	413.611	5199.66	653.879	413.43
	10.5268		227.691	29.2095	33.2779	85.9449	181.423	16.8467	75.3124	179.606	35.7832	86.5715	68.9318	699.032	392.81	34.6743	43.6566	209.331	33.1011	23.3651	13.3208	37.093	16.8211	24.8874	30.497	66.2855	336.468	13.5773	15.1634	100.676	76.4464	25.5716	317.155	52.4991	46.1749	35.039	29.378	22.0106	124.94	37.7416	31.7388	46.7804	30.1196	21.8716	50.4562	24.8167	311.98	39.2328	24.8058
	8.42141		284.614	36.5118	41.5973	107.431	226.779	21.0584	94.1405	224.507	44.729	108.214	86.1648	873.79	491.012	43.3429	54.5708	261.663	41.3764	29.2064	16.651	46.3662	21.0264	31.1093	38.1212	82.8569	420.585	16.9716	18.9542	125.845	95.5579	31.9645	396.444	65.6239	57.7186	43.7987	36.7225	27.5132	156.175	47.177	39.6735	58.4755	37.6495	27.3395	63.0703	31.0208	389.975	49.0409	31.0072
	6.31606		379.485	48.6824	55.4631	143.242	302.372	28.0778	125.521	299.343	59.6387	144.286	114.886	1165.05	654.683	57.7905	72.7611	348.884	55.1685	38.9418	22.2013	61.8217	28.0352	41.479	50.8283	110.476	560.78	22.6288	25.2723	167.794	127.411	42.6194	528.592	87.4985	76.9581	58.3983	48.9633	36.6843	208.234	62.9027	52.898	77.9674	50.1993	36.4526	84.0937	41.3611	519.966	65.3879	41.343
	4.2107		569.227	73.0237	83.1947	214.862	453.558	42.1167	188.281	449.014	89.4581	216.429	172.33	1747.58	982.024	86.6857	109.142	523.327	82.7528	58.4127	33.302	92.7325	42.0528	62.2185	76.2424	165.714	841.171	33.9431	37.9084	251.69	191.116	63.929	792.888	131.248	115.437	87.5975	73.445	55.0264	312.35	94.354	79.3469	116.951	75.299	54.6789	126.141	62.0417	779.949	98.0819	62.0145
	2.10535		1138.45	146.047	166.389	429.725	907.115	84.2334	376.562	898.029	178.916	432.858	344.659	3495.16	1964.05	173.371	218.283	1046.65	165.506	116.825	66.604	185.465	84.1056	124.437	152.485	331.428	1682.34	67.8863	75.8169	503.381	382.232	127.858	1585.78	262.495	230.874	175.195	146.89	110.053	624.701	188.708	158.694	233.902	150.598	109.358	252.281	124.083	1559.9	196.164	124.029
	8.42141		284.614	36.5118	41.5973	107.431	226.779	21.0584	94.1405	224.507	44.729	108.214	86.1648	873.79	491.012	43.3429	54.5708	261.663	41.3764	29.2064	16.651	46.3662	21.0264	31.1093	38.1212	82.8569	420.585	16.9716	18.9542	125.845	95.5579	31.9645	396.444	65.6239	57.7186	43.7987	36.7225	27.5132	156.175	47.177	39.6735	58.4755	37.6495	27.3395	63.0703	31.0208	389.975	49.0409	31.0072
	6.73713		355.767	45.6398	51.9967	134.289	283.473	26.3229	117.676	280.634	55.9113	135.268	107.706	1092.24	613.765	54.1786	68.2135	327.079	51.7205	36.508	20.8137	57.9578	26.283	38.8866	47.6515	103.571	525.732	21.2145	23.6928	157.307	119.447	39.9556	495.555	82.0298	72.1482	54.7484	45.9031	34.3915	195.219	58.9713	49.5918	73.0944	47.0619	34.1743	78.8379	38.776	487.468	61.3012	38.759
	5.05284		474.356	60.853	69.3289	179.052	377.965	35.0973	156.901	374.179	74.5484	180.357	143.608	1456.32	818.354	72.2381	90.9513	436.106	68.9607	48.6773	27.7516	77.2771	35.044	51.8488	63.5353	138.095	700.976	28.2859	31.5904	209.742	159.263	53.2742	660.74	109.373	96.1976	72.9979	61.2041	45.8553	260.292	78.6283	66.1225	97.4592	62.7492	45.5658	105.117	51.7014	649.958	81.7349	51.6787
	3.36856		711.534	91.2796	103.993	268.578	566.947	52.6459	235.351	561.268	111.823	270.536	215.412	2184.48	1227.53	108.357	136.427	654.158	103.441	73.0159	41.6275	115.916	52.566	77.7732	95.303	207.142	1051.46	42.4289	47.3855	314.613	238.895	79.9113	991.11	164.06	144.296	109.497	91.8062	68.783	390.438	117.943	99.1837	146.189	94.1237	68.3487	157.676	77.5521	974.936	122.602	77.5181
	1.68428		1423.07	182.559	207.987	537.156	1133.89	105.292	470.703	1122.54	223.645	541.072	430.824	4368.95	2455.06	216.714	272.854	1308.32	206.882	146.032	83.2549	231.831	105.132	155.546	190.606	414.284	2102.93	84.8578	94.7711	629.226	477.79	159.823	1982.22	328.119	288.593	218.994	183.612	137.566	780.876	235.885	198.367	292.378	188.247	136.697	315.351	155.104	1949.87	245.205	155.036
	6.31606		379.485	48.6824	55.4631	143.242	302.372	28.0778	125.521	299.343	59.6387	144.286	114.886	1165.05	654.683	57.7905	72.7611	348.884	55.1685	38.9418	22.2013	61.8217	28.0352	41.479	50.8283	110.476	560.78	22.6288	25.2723	167.794	127.411	42.6194	528.592	87.4985	76.9581	58.3983	48.9633	36.6843	208.234	62.9027	52.898	77.9674	50.1993	36.4526	84.0937	41.3611	519.966	65.3879	41.343
	5.05284		474.356	60.853	69.3289	179.052	377.965	35.0973	156.901	374.179	74.5484	180.357	143.608	1456.32	818.354	72.2381	90.9513	436.106	68.9607	48.6773	27.7516	77.2771	35.044	51.8488	63.5353	138.095	700.976	28.2859	31.5904	209.742	159.263	53.2742	660.74	109.373	96.1976	72.9979	61.2041	45.8553	260.292	78.6283	66.1225	97.4592	62.7492	45.5658	105.117	51.7014	649.958	81.7349	51.6787
	3.78963		632.475	81.1374	92.4385	238.736	503.953	46.7963	209.201	498.905	99.3978	240.476	191.477	1941.76	1091.14	96.3174	121.268	581.474	91.9476	64.903	37.0022	103.036	46.7253	69.1317	84.7138	184.126	934.634	37.7146	42.1205	279.656	212.351	71.0323	880.986	145.831	128.264	97.3305	81.6055	61.1404	347.056	104.838	88.1633	129.946	83.6655	60.7544	140.156	68.9352	866.61	108.98	68.905
	2.52642		948.712	121.706	138.658	358.104	755.929	70.1945	313.802	748.357	149.097	360.715	287.216	2912.63	1636.71	144.476	181.903	872.211	137.921	97.3545	55.5033	154.554	70.088	103.698	127.071	276.19	1401.95	56.5719	63.1807	419.484	318.526	106.548	1321.48	218.746	192.395	145.996	122.408	91.7107	520.584	157.257	132.245	194.918	125.498	91.1316	210.234	103.403	1299.92	163.47	103.357
	1.26321		1897.42	243.412	277.316	716.208	1511.86	140.389	627.603	1496.71	298.194	721.429	574.432	5825.27	3273.41	288.952	363.805	1744.42	275.843	194.709	111.007	309.108	140.176	207.395	254.141	552.379	2803.9	113.144	126.361	838.968	637.053	213.097	2642.96	437.492	384.791	291.992	244.817	183.421	1041.17	314.513	264.49	389.837	250.997	182.263	420.469	206.806	2599.83	326.94	206.715
	4.2107		569.227	73.0237	83.1947	214.862	453.558	42.1167	188.281	449.014	89.4581	216.429	172.33	1747.58	982.024	86.6857	109.142	523.327	82.7528	58.4127	33.302	92.7325	42.0528	62.2185	76.2424	165.714	841.171	33.9431	37.9084	251.69	191.116	63.929	792.888	131.248	115.437	87.5975	73.445	55.0264	312.35	94.354	79.3469	116.951	75.299	54.6789	126.141	62.0417	779.949	98.0819	62.0145
	3.36856		711.534	91.2796	103.993	268.578	566.947	52.6459	235.351	561.268	111.823	270.536	215.412	2184.48	1227.53	108.357	136.427	654.158	103.441	73.0159	41.6275	115.916	52.566	77.7732	95.303	207.142	1051.46	42.4289	47.3855	314.613	238.895	79.9113	991.11	164.06	144.296	109.497	91.8062	68.783	390.438	117.943	99.1837	146.189	94.1237	68.3487	157.676	77.5521	974.936	122.602	77.5181
	2.52642		948.712	121.706	138.658	358.104	755.929	70.1945	313.802	748.357	149.097	360.715	287.216	2912.63	1636.71	144.476	181.903	872.211	137.921	97.3545	55.5033	154.554	70.088	103.698	127.071	276.19	1401.95	56.5719	63.1807	419.484	318.526	106.548	1321.48	218.746	192.395	145.996	122.408	91.7107	520.584	157.257	132.245	194.918	125.498	91.1316	210.234	103.403	1299.92	163.47	103.357
	1.68428		1423.07	182.559	207.987	537.156	1133.89	105.292	470.703	1122.54	223.645	541.072	430.824	4368.95	2455.06	216.714	272.854	1308.32	206.882	146.032	83.2549	231.831	105.132	155.546	190.606	414.284	2102.93	84.8578	94.7711	629.226	477.79	159.823	1982.22	328.119	288.593	218.994	183.612	137.566	780.876	235.885	198.367	292.378	188.247	136.697	315.351	155.104	1949.87	245.205	155.036
	0.842141		2846.14	365.118	415.973	1074.31	2267.79	210.584	941.405	2245.07	447.29	1082.14	861.648	8737.9	4910.12	433.429	545.708	2616.63	413.764	292.064	166.51	463.662	210.264	311.093	381.212	828.569	4205.85	169.716	189.542	1258.45	955.579	319.645	3964.44	656.239	577.186	437.987	367.225	275.132	1561.75	471.77	396.735	584.755	376.495	273.395	630.703	310.208	3899.75	490.409	310.072
	2.10535		1138.45	146.047	166.389	429.725	907.115	84.2334	376.562	898.029	178.916	432.858	344.659	3495.16	1964.05	173.371	218.283	1046.65	165.506	116.825	66.604	185.465	84.1056	124.437	152.485	331.428	1682.34	67.8863	75.8169	503.381	382.232	127.858	1585.78	262.495	230.874	175.195	146.89	110.053	624.701	188.708	158.694	233.902	150.598	109.358	252.281	124.083	1559.9	196.164	124.029
	1.68428		1423.07	182.559	207.987	537.156	1133.89	105.292	470.703	1122.54	223.645	541.072	430.824	4368.95	2455.06	216.714	272.854	1308.32	206.882	146.032	83.2549	231.831	105.132	155.546	190.606	414.284	2102.93	84.8578	94.7711	629.226	477.79	159.823	1982.22	328.119	288.593	218.994	183.612	137.566	780.876	235.885	198.367	292.378	188.247	136.697	315.351	155.104	1949.87	245.205	155.036
	1.26321		1897.42	243.412	277.316	716.208	1511.86	140.389	627.603	1496.71	298.194	721.429	574.432	5825.27	3273.41	288.952	363.805	1744.42	275.843	194.709	111.007	309.108	140.176	207.395	254.141	552.379	2803.9	113.144	126.361	838.968	637.053	213.097	2642.96	437.492	384.791	291.992	244.817	183.421	1041.17	314.513	264.49	389.837	250.997	182.263	420.469	206.806	2599.83	326.94	206.715
	0.842141		2846.14	365.118	415.973	1074.31	2267.79	210.584	941.405	2245.07	447.29	1082.14	861.648	8737.9	4910.12	433.429	545.708	2616.63	413.764	292.064	166.51	463.662	210.264	311.093	381.212	828.569	4205.85	169.716	189.542	1258.45	955.579	319.645	3964.44	656.239	577.186	437.987	367.225	275.132	1561.75	471.77	396.735	584.755	376.495	273.395	630.703	310.208	3899.75	490.409	310.072
	0.42107		5692.27	730.237	831.947	2148.62	4535.58	421.167	1882.81	4490.14	894.581	2164.29	1723.3	17475.8	9820.24	866.857	1091.42	5233.27	827.528	584.127	333.02	927.325	420.528	622.185	762.424	1657.14	8411.71	339.431	379.084	2516.9	1911.16	639.29	7928.88	1312.48	1154.37	875.975	734.45	550.264	3123.5	943.54	793.469	1169.51	752.99	546.789	1261.41	620.417	7799.49	980.819	620.145
	5.26338		455.382	58.4189	66.5557	171.89	362.846	33.6934	150.625	359.212	71.5664	173.143	137.864	1398.06	785.62	69.3486	87.3133	418.661	66.2022	46.7302	26.6416	74.186	33.6422	49.7748	60.9939	132.571	672.937	27.1545	30.3267	201.352	152.893	51.1432	634.31	104.998	92.3497	70.078	58.756	44.0211	249.88	75.4832	63.4776	93.5609	60.2392	43.7432	100.912	49.6333	623.959	78.4655	49.6116
	4.2107		569.227	73.0237	83.1947	214.862	453.558	42.1167	188.281	449.014	89.4581	216.429	172.33	1747.58	982.024	86.6857	109.142	523.327	82.7528	58.4127	33.302	92.7325	42.0528	62.2185	76.2424	165.714	841.171	33.9431	37.9084	251.69	191.116	63.929	792.888	131.248	115.437	87.5975	73.445	55.0264	312.35	94.354	79.3469	116.951	75.299	54.6789	126.141	62.0417	779.949	98.0819	62.0145
	3.15803		758.97	97.3649	110.926	286.483	604.743	56.1556	251.041	598.686	119.277	288.572	229.773	2330.11	1309.37	115.581	145.522	697.769	110.337	77.8836	44.4026	123.643	56.0704	82.9581	101.657	220.952	1121.56	45.2575	50.5446	335.587	254.821	85.2387	1057.18	174.997	153.916	116.797	97.9266	73.3685	416.467	125.805	105.796	155.935	100.399	72.9053	168.187	82.7222	1039.93	130.776	82.686
	2.10535		1138.45	146.047	166.389	429.725	907.115	84.2334	376.562	898.029	178.916	432.858	344.659	3495.16	1964.05	173.371	218.283	1046.65	165.506	116.825	66.604	185.465	84.1056	124.437	152.485	331.428	1682.34	67.8863	75.8169	503.381	382.232	127.858	1585.78	262.495	230.874	175.195	146.89	110.053	624.701	188.708	158.694	233.902	150.598	109.358	252.281	124.083	1559.9	196.164	124.029
	1.05268		2276.91	292.095	332.779	859.449	1814.23	168.467	753.124	1796.06	357.832	865.715	689.318	6990.32	3928.1	346.743	436.566	2093.31	331.011	233.651	133.208	370.93	168.211	248.874	304.97	662.855	3364.68	135.773	151.634	1006.76	764.464	255.716	3171.55	524.991	461.749	350.39	293.78	220.106	1249.4	377.416	317.388	467.804	301.196	218.716	504.562	248.167	3119.8	392.328	248.058
	4.2107		569.227	73.0237	83.1947	214.862	453.558	42.1167	188.281	449.014	89.4581	216.429	172.33	1747.58	982.024	86.6857	109.142	523.327	82.7528	58.4127	33.302	92.7325	42.0528	62.2185	76.2424	165.714	841.171	33.9431	37.9084	251.69	191.116	63.929	792.888	131.248	115.437	87.5975	73.445	55.0264	312.35	94.354	79.3469	116.951	75.299	54.6789	126.141	62.0417	779.949	98.0819	62.0145
	3.36856		711.534	91.2796	103.993	268.578	566.947	52.6459	235.351	561.268	111.823	270.536	215.412	2184.48	1227.53	108.357	136.427	654.158	103.441	73.0159	41.6275	115.916	52.566	77.7732	95.303	207.142	1051.46	42.4289	47.3855	314.613	238.895	79.9113	991.11	164.06	144.296	109.497	91.8062	68.783	390.438	117.943	99.1837	146.189	94.1237	68.3487	157.676	77.5521	974.936	122.602	77.5181
	2.52642		948.712	121.706	138.658	358.104	755.929	70.1945	313.802	748.357	149.097	360.715	287.216	2912.63	1636.71	144.476	181.903	872.211	137.921	97.3545	55.5033	154.554	70.088	103.698	127.071	276.19	1401.95	56.5719	63.1807	419.484	318.526	106.548	1321.48	218.746	192.395	145.996	122.408	91.7107	520.584	157.257	132.245	194.918	125.498	91.1316	210.234	103.403	1299.92	163.47	103.357
	1.68428		1423.07	182.559	207.987	537.156	1133.89	105.292	470.703	1122.54	223.645	541.072	430.824	4368.95	2455.06	216.714	272.854	1308.32	206.882	146.032	83.2549	231.831	105.132	155.546	190.606	414.284	2102.93	84.8578	94.7711	629.226	477.79	159.823	1982.22	328.119	288.593	218.994	183.612	137.566	780.876	235.885	198.367	292.378	188.247	136.697	315.351	155.104	1949.87	245.205	155.036
	0.842141		2846.14	365.118	415.973	1074.31	2267.79	210.584	941.405	2245.07	447.29	1082.14	861.648	8737.9	4910.12	433.429	545.708	2616.63	413.764	292.064	166.51	463.662	210.264	311.093	381.212	828.569	4205.85	169.716	189.542	1258.45	955.579	319.645	3964.44	656.239	577.186	437.987	367.225	275.132	1561.75	471.77	396.735	584.755	376.495	273.395	630.703	310.208	3899.75	490.409	310.072
	3.15803		758.97	97.3649	110.926	286.483	604.743	56.1556	251.041	598.686	119.277	288.572	229.773	2330.11	1309.37	115.581	145.522	697.769	110.337	77.8836	44.4026	123.643	56.0704	82.9581	101.657	220.952	1121.56	45.2575	50.5446	335.587	254.821	85.2387	1057.18	174.997	153.916	116.797	97.9266	73.3685	416.467	125.805	105.796	155.935	100.399	72.9053	168.187	82.7222	1039.93	130.776	82.686
	2.52642		948.712	121.706	138.658	358.104	755.929	70.1945	313.802	748.357	149.097	360.715	287.216	2912.63	1636.71	144.476	181.903	872.211	137.921	97.3545	55.5033	154.554	70.088	103.698	127.071	276.19	1401.95	56.5719	63.1807	419.484	318.526	106.548	1321.48	218.746	192.395	145.996	122.408	91.7107	520.584	157.257	132.245	194.918	125.498	91.1316	210.234	103.403	1299.92	163.47	103.357
	1.89482		1264.95	162.275	184.877	477.472	1007.91	93.5927	418.402	997.81	198.796	480.953	382.955	3883.51	2182.28	192.635	242.537	1162.95	183.895	129.806	74.0044	206.072	93.4506	138.263	169.428	368.253	1869.27	75.4292	84.241	559.312	424.702	142.065	1761.97	291.662	256.527	194.661	163.211	122.281	694.112	209.676	176.327	259.891	167.331	121.509	280.312	137.87	1733.22	217.96	137.81
	1.26321		1897.42	243.412	277.316	716.208	1511.86	140.389	627.603	1496.71	298.194	721.429	574.432	5825.27	3273.41	288.952	363.805	1744.42	275.843	194.709	111.007	309.108	140.176	207.395	254.141	552.379	2803.9	113.144	126.361	838.968	637.053	213.097	2642.96	437.492	384.791	291.992	244.817	183.421	1041.17	314.513	264.49	389.837	250.997	182.263	420.469	206.806	2599.83	326.94	206.715
	0.631606		3794.85	486.824	554.631	1432.42	3023.72	280.778	1255.21	2993.43	596.387	1442.86	1148.86	11650.5	6546.83	577.905	727.611	3488.84	551.685	389.418	222.013	618.217	280.352	414.79	508.283	1104.76	5607.8	226.288	252.723	1677.94	1274.11	426.194	5285.92	874.985	769.581	583.983	489.633	366.843	2082.34	629.027	528.98	779.674	501.993	364.526	840.937	413.611	5199.66	653.879	413.43
	2.10535		1138.45	146.047	166.389	429.725	907.115	84.2334	376.562	898.029	178.916	432.858	344.659	3495.16	1964.05	173.371	218.283	1046.65	165.506	116.825	66.604	185.465	84.1056	124.437	152.485	331.428	1682.34	67.8863	75.8169	503.381	382.232	127.858	1585.78	262.495	230.874	175.195	146.89	110.053	624.701	188.708	158.694	233.902	150.598	109.358	252.281	124.083	1559.9	196.164	124.029
	1.68428		1423.07	182.559	207.987	537.156	1133.89	105.292	470.703	1122.54	223.645	541.072	430.824	4368.95	2455.06	216.714	272.854	1308.32	206.882	146.032	83.2549	231.831	105.132	155.546	190.606	414.284	2102.93	84.8578	94.7711	629.226	477.79	159.823	1982.22	328.119	288.593	218.994	183.612	137.566	780.876	235.885	198.367	292.378	188.247	136.697	315.351	155.104	1949.87	245.205	155.036
	1.26321		1897.42	243.412	277.316	716.208	1511.86	140.389	627.603	1496.71	298.194	721.429	574.432	5825.27	3273.41	288.952	363.805	1744.42	275.843	194.709	111.007	309.108	140.176	207.395	254.141	552.379	2803.9	113.144	126.361	838.968	637.053	213.097	2642.96	437.492	384.791	291.992	244.817	183.421	1041.17	314.513	264.49	389.837	250.997	182.263	420.469	206.806	2599.83	326.94	206.715
	0.842141		2846.14	365.118	415.973	1074.31	2267.79	210.584	941.405	2245.07	447.29	1082.14	861.648	8737.9	4910.12	433.429	545.708	2616.63	413.764	292.064	166.51	463.662	210.264	311.093	381.212	828.569	4205.85	169.716	189.542	1258.45	955.579	319.645	3964.44	656.239	577.186	437.987	367.225	275.132	1561.75	471.77	396.735	584.755	376.495	273.395	630.703	310.208	3899.75	490.409	310.072
	0.42107		5692.27	730.237	831.947	2148.62	4535.58	421.167	1882.81	4490.14	894.581	2164.29	1723.3	17475.8	9820.24	866.857	1091.42	5233.27	827.528	584.127	333.02	927.325	420.528	622.185	762.424	1657.14	8411.71	339.431	379.084	2516.9	1911.16	639.29	7928.88	1312.48	1154.37	875.975	734.45	550.264	3123.5	943.54	793.469	1169.51	752.99	546.789	1261.41	620.417	7799.49	980.819	620.145
	1.05268		2276.91	292.095	332.779	859.449	1814.23	168.467	753.124	1796.06	357.832	865.715	689.318	6990.32	3928.1	346.743	436.566	2093.31	331.011	233.651	133.208	370.93	168.211	248.874	304.97	662.855	3364.68	135.773	151.634	1006.76	764.464	255.716	3171.55	524.991	461.749	350.39	293.78	220.106	1249.4	377.416	317.388	467.804	301.196	218.716	504.562	248.167	3119.8	392.328	248.058
	0.842141		2846.14	365.118	415.973	1074.31	2267.79	210.584	941.405	2245.07	447.29	1082.14	861.648	8737.9	4910.12	433.429	545.708	2616.63	413.764	292.064	166.51	463.662	210.264	311.093	381.212	828.569	4205.85	169.716	189.542	1258.45	955.579	319.645	3964.44	656.239	577.186	437.987	367.225	275.132	1561.75	471.77	396.735	584.755	376.495	273.395	630.703	310.208	3899.75	490.409	310.072
	0.631606		3794.85	486.824	554.631	1432.42	3023.72	280.778	1255.21	2993.43	596.387	1442.86	1148.86	11650.5	6546.83	577.905	727.611	3488.84	551.685	389.418	222.013	618.217	280.352	414.79	508.283	1104.76	5607.8	226.288	252.723	1677.94	1274.11	426.194	5285.92	874.985	769.581	583.983	489.633	366.843	2082.34	629.027	528.98	779.674	501.993	364.526	840.937	413.611	5199.66	653.879	413.43
	0.42107		5692.27	730.237	831.947	2148.62	4535.58	421.167	1882.81	4490.14	894.581	2164.29	1723.3	17475.8	9820.24	866.857	1091.42	5233.27	827.528	584.127	333.02	927.325	420.528	622.185	762.424	1657.14	8411.71	339.431	379.084	2516.9	1911.16	639.29	7928.88	1312.48	1154.37	875.975	734.45	550.264	3123.5	943.54	793.469	1169.51	752.99	546.789	1261.41	620.417	7799.49	980.819	620.145
	0.210535		11384.5	1460.47	1663.89	4297.25	9071.15	842.334	3765.62	8980.29	1789.16	4328.58	3446.59	34951.6	19640.5	1733.71	2182.83	10466.5	1655.06	1168.25	666.04	1854.65	841.056	1244.37	1524.85	3314.28	16823.4	678.863	758.169	5033.81	3822.32	1278.58	15857.8	2624.95	2308.74	1751.95	1468.9	1100.53	6247.01	1887.08	1586.94	2339.02	1505.98	1093.58	2522.81	1240.83	15599	1961.64	1240.29
	13.1585		182.153	23.3676	26.6223	68.756	145.138	13.4773	60.2499	143.685	28.6266	69.2572	55.1455	559.226	314.248	27.7394	34.9253	167.465	26.4809	18.6921	10.6566	29.6744	13.4569	19.9099	24.3976	53.0284	269.175	10.8618	12.1307	80.5409	61.1571	20.4573	253.724	41.9993	36.9399	28.0312	23.5024	17.6084	99.9521	30.1933	25.391	37.4243	24.0957	17.4973	40.365	19.8533	249.584	31.3862	19.8446
	10.5268		227.691	29.2095	33.2779	85.9449	181.423	16.8467	75.3124	179.606	35.7832	86.5715	68.9318	699.032	392.81	34.6743	43.6566	209.331	33.1011	23.3651	13.3208	37.093	16.8211	24.8874	30.497	66.2855	336.468	13.5773	15.1634	100.676	76.4464	25.5716	317.155	52.4991	46.1749	35.039	29.378	22.0106	124.94	37.7416	31.7388	46.7804	30.1196	21.8716	50.4562	24.8167	311.98	39.2328	24.8058
	7.89507		303.588	38.9459	44.3705	114.593	241.897	22.4622	100.417	239.474	47.711	115.429	91.9091	932.043	523.746	46.2324	58.2088	279.108	44.1348	31.1535	17.7611	49.4573	22.4282	33.1832	40.6626	88.3807	448.624	18.103	20.2178	134.235	101.928	34.0955	422.873	69.9988	61.5665	46.7187	39.1706	29.3474	166.587	50.3221	42.3184	62.3739	40.1595	29.1621	67.275	33.0889	415.973	52.3103	33.0744
	5.26338		455.382	58.4189	66.5557	171.89	362.846	33.6934	150.625	359.212	71.5664	173.143	137.864	1398.06	785.62	69.3486	87.3133	418.661	66.2022	46.7302	26.6416	74.186	33.6422	49.7748	60.9939	132.571	672.937	27.1545	30.3267	201.352	152.893	51.1432	634.31	104.998	92.3497	70.078	58.756	44.0211	249.88	75.4832	63.4776	93.5609	60.2392	43.7432	100.912	49.6333	623.959	78.4655	49.6116
	2.63169		910.764	116.838	133.111	343.78	725.692	67.3867	301.25	718.423	143.133	346.286	275.727	2796.13	1571.24	138.697	174.627	837.323	132.404	93.4604	53.2832	148.372	67.2845	99.5497	121.988	265.142	1345.87	54.309	60.6535	402.705	305.785	102.286	1268.62	209.996	184.699	140.156	117.512	88.0422	499.761	150.966	126.955	187.122	120.478	87.4863	201.825	99.2667	1247.92	156.931	99.2232
	10.5268		227.691	29.2095	33.2779	85.9449	181.423	16.8467	75.3124	179.606	35.7832	86.5715	68.9318	699.032	392.81	34.6743	43.6566	209.331	33.1011	23.3651	13.3208	37.093	16.8211	24.8874	30.497	66.2855	336.468	13.5773	15.1634	100.676	76.4464	25.5716	317.155	52.4991	46.1749	35.039	29.378	22.0106	124.94	37.7416	31.7388	46.7804	30.1196	21.8716	50.4562	24.8167	311.98	39.2328	24.8058
	8.42141		284.614	36.5118	41.5973	107.431	226.779	21.0584	94.1405	224.507	44.729	108.214	86.1648	873.79	491.012	43.3429	54.5708	261.663	41.3764	29.2064	16.651	46.3662	21.0264	31.1093	38.1212	82.8569	420.585	16.9716	18.9542	125.845	95.5579	31.9645	396.444	65.6239	57.7186	43.7987	36.7225	27.5132	156.175	47.177	39.6735	58.4755	37.6495	27.3395	63.0703	31.0208	389.975	49.0409	31.0072
	6.31606		379.485	48.6824	55.4631	143.242	302.372	28.0778	125.521	299.343	59.6387	144.286	114.886	1165.05	654.683	57.7905	72.7611	348.884	55.1685	38.9418	22.2013	61.8217	28.0352	41.479	50.8283	110.476	560.78	22.6288	25.2723	167.794	127.411	42.6194	528.592	87.4985	76.9581	58.3983	48.9633	36.6843	208.234	62.9027	52.898	77.9674	50.1993	36.4526	84.0937	41.3611	519.966	65.3879	41.343
	4.2107		569.227	73.0237	83.1947	214.862	453.558	42.1167	188.281	449.014	89.4581	216.429	172.33	1747.58	982.024	86.6857	109.142	523.327	82.7528	58.4127	33.302	92.7325	42.0528	62.2185	76.2424	165.714	841.171	33.9431	37.9084	251.69	191.116	63.929	792.888	131.248	115.437	87.5975	73.445	55.0264	312.35	94.354	79.3469	116.951	75.299	54.6789	126.141	62.0417	779.949	98.0819	62.0145
	2.10535		1138.45	146.047	166.389	429.725	907.115	84.2334	376.562	898.029	178.916	432.858	344.659	3495.16	1964.05	173.371	218.283	1046.65	165.506	116.825	66.604	185.465	84.1056	124.437	152.485	331.428	1682.34	67.8863	75.8169	503.381	382.232	127.858	1585.78	262.495	230.874	175.195	146.89	110.053	624.701	188.708	158.694	233.902	150.598	109.358	252.281	124.083	1559.9	196.164	124.029
	7.89507		303.588	38.9459	44.3705	114.593	241.897	22.4622	100.417	239.474	47.711	115.429	91.9091	932.043	523.746	46.2324	58.2088	279.108	44.1348	31.1535	17.7611	49.4573	22.4282	33.1832	40.6626	88.3807	448.624	18.103	20.2178	134.235	101.928	34.0955	422.873	69.9988	61.5665	46.7187	39.1706	29.3474	166.587	50.3221	42.3184	62.3739	40.1595	29.1621	67.275	33.0889	415.973	52.3103	33.0744
	6.31606		379.485	48.6824	55.4631	143.242	302.372	28.0778	125.521	299.343	59.6387	144.286	114.886	1165.05	654.683	57.7905	72.7611	348.884	55.1685	38.9418	22.2013	61.8217	28.0352	41.479	50.8283	110.476	560.78	22.6288	25.2723	167.794	127.411	42.6194	528.592	87.4985	76.9581	58.3983	48.9633	36.6843	208.234	62.9027	52.898	77.9674	50.1993	36.4526	84.0937	41.3611	519.966	65.3879	41.343
	4.73704		505.98	64.9099	73.9508	190.989	403.162	37.4371	167.361	399.124	79.5183	192.381	153.182	1553.41	872.911	77.054	97.0147	465.179	73.5581	51.9224	29.6018	82.4289	37.3803	55.3054	67.771	147.301	747.707	30.1717	33.6964	223.725	169.881	56.8258	704.789	116.665	102.611	77.8644	65.2844	48.9124	277.645	83.8702	70.5306	103.957	66.9324	48.6035	112.125	55.1481	693.288	87.1839	55.124
	3.15803		758.97	97.3649	110.926	286.483	604.743	56.1556	251.041	598.686	119.277	288.572	229.773	2330.11	1309.37	115.581	145.522	697.769	110.337	77.8836	44.4026	123.643	56.0704	82.9581	101.657	220.952	1121.56	45.2575	50.5446	335.587	254.821	85.2387	1057.18	174.997	153.916	116.797	97.9266	73.3685	416.467	125.805	105.796	155.935	100.399	72.9053	168.187	82.7222	1039.93	130.776	82.686
	1.57901		1517.94	194.73	221.852	572.966	1209.49	112.311	502.083	1197.37	238.555	577.143	459.545	4660.22	2618.73	231.162	291.044	1395.54	220.674	155.767	88.8053	247.287	112.141	165.916	203.313	441.903	2243.12	90.515	101.089	671.174	509.642	170.477	2114.37	349.994	307.832	233.593	195.853	146.737	832.934	251.611	211.592	311.87	200.797	145.811	336.375	165.444	2079.86	261.552	165.372
	5.26338		455.382	58.4189	66.5557	171.89	362.846	33.6934	150.625	359.212	71.5664	173.143	137.864	1398.06	785.62	69.3486	87.3133	418.661	66.2022	46.7302	26.6416	74.186	33.6422	49.7748	60.9939	132.571	672.937	27.1545	30.3267	201.352	152.893	51.1432	634.31	104.998	92.3497	70.078	58.756	44.0211	249.88	75.4832	63.4776	93.5609	60.2392	43.7432	100.912	49.6333	623.959	78.4655	49.6116
	4.2107		569.227	73.0237	83.1947	214.862	453.558	42.1167	188.281	449.014	89.4581	216.429	172.33	1747.58	982.024	86.6857	109.142	523.327	82.7528	58.4127	33.302	92.7325	42.0528	62.2185	76.2424	165.714	841.171	33.9431	37.9084	251.69	191.116	63.929	792.888	131.248	115.437	87.5975	73.445	55.0264	312.35	94.354	79.3469	116.951	75.299	54.6789	126.141	62.0417	779.949	98.0819	62.0145
	3.15803		758.97	97.3649	110.926	286.483	604.743	56.1556	251.041	598.686	119.277	288.572	229.773	2330.11	1309.37	115.581	145.522	697.769	110.337	77.8836	44.4026	123.643	56.0704	82.9581	101.657	220.952	1121.56	45.2575	50.5446	335.587	254.821	85.2387	1057.18	174.997	153.916	116.797	97.9266	73.3685	416.467	125.805	105.796	155.935	100.399	72.9053	168.187	82.7222	1039.93	130.776	82.686
	2.10535		1138.45	146.047	166.389	429.725	907.115	84.2334	376.562	898.029	178.916	432.858	344.659	3495.16	1964.05	173.371	218.283	1046.65	165.506	116.825	66.604	185.465	84.1056	124.437	152.485	331.428	1682.34	67.8863	75.8169	503.381	382.232	127.858	1585.78	262.495	230.874	175.195	146.89	110.053	624.701	188.708	158.694	233.902	150.598	109.358	252.281	124.083	1559.9	196.164	124.029
	1.05268		2276.91	292.095	332.779	859.449	1814.23	168.467	753.124	1796.06	357.832	865.715	689.318	6990.32	3928.1	346.743	436.566	2093.31	331.011	233.651	133.208	370.93	168.211	248.874	304.97	662.855	3364.68	135.773	151.634	1006.76	764.464	255.716	3171.55	524.991	461.749	350.39	293.78	220.106	1249.4	377.416	317.388	467.804	301.196	218.716	504.562	248.167	3119.8	392.328	248.058
	2.63169		910.764	116.838	133.111	343.78	725.692	67.3867	301.25	718.423	143.133	346.286	275.727	2796.13	1571.24	138.697	174.627	837.323	132.404	93.4604	53.2832	148.372	67.2845	99.5497	121.988	265.142	1345.87	54.309	60.6535	402.705	305.785	102.286	1268.62	209.996	184.699	140.156	117.512	88.0422	499.761	150.966	126.955	187.122	120.478	87.4863	201.825	99.2667	1247.92	156.931	99.2232
	2.10535		1138.45	146.047	166.389	429.725	907.115	84.2334	376.562	898.029	178.916	432.858	344.659	3495.16	1964.05	173.371	218.283	1046.65	165.506	116.825	66.604	185.465	84.1056	124.437	152.485	331.428	1682.34	67.8863	75.8169	503.381	382.232	127.858	1585.78	262.495	230.874	175.195	146.89	110.053	624.701	188.708	158.694	233.902	150.598	109.358	252.281	124.083	1559.9	196.164	124.029
	1.57901		1517.94	194.73	221.852	572.966	1209.49	112.311	502.083	1197.37	238.555	577.143	459.545	4660.22	2618.73	231.162	291.044	1395.54	220.674	155.767	88.8053	247.287	112.141	165.916	203.313	441.903	2243.12	90.515	101.089	671.174	509.642	170.477	2114.37	349.994	307.832	233.593	195.853	146.737	832.934	251.611	211.592	311.87	200.797	145.811	336.375	165.444	2079.86	261.552	165.372
	1.05268		2276.91	292.095	332.779	859.449	1814.23	168.467	753.124	1796.06	357.832	865.715	689.318	6990.32	3928.1	346.743	436.566	2093.31	331.011	233.651	133.208	370.93	168.211	248.874	304.97	662.855	3364.68	135.773	151.634	1006.76	764.464	255.716	3171.55	524.991	461.749	350.39	293.78	220.106	1249.4	377.416	317.388	467.804	301.196	218.716	504.562	248.167	3119.8	392.328	248.058
	0.526338		4553.82	584.189	665.557	1718.9	3628.46	336.934	1506.25	3592.12	715.664	1731.43	1378.64	13980.6	7856.2	693.486	873.133	4186.61	662.022	467.302	266.416	741.86	336.422	497.748	609.939	1325.71	6729.37	271.545	303.267	2013.52	1528.93	511.432	6343.1	1049.98	923.497	700.78	587.56	440.211	2498.8	754.832	634.776	935.609	602.392	437.432	1009.12	496.333	6239.59	784.655	496.116
	10.5268		227.691	29.2095	33.2779	85.9449	181.423	16.8467	75.3124	179.606	35.7832	86.5715	68.9318	699.032	392.81	34.6743	43.6566	209.331	33.1011	23.3651	13.3208	37.093	16.8211	24.8874	30.497	66.2855	336.468	13.5773	15.1634	100.676	76.4464	25.5716	317.155	52.4991	46.1749	35.039	29.378	22.0106	124.94	37.7416	31.7388	46.7804	30.1196	21.8716	50.4562	24.8167	311.98	39.2328	24.8058
	8.42141		284.614	36.5118	41.5973	107.431	226.779	21.0584	94.1405	224.507	44.729	108.214	86.1648	873.79	491.012	43.3429	54.5708	261.663	41.3764	29.2064	16.651	46.3662	21.0264	31.1093	38.1212	82.8569	420.585	16.9716	18.9542	125.845	95.5579	31.9645	396.444	65.6239	57.7186	43.7987	36.7225	27.5132	156.175	47.177	39.6735	58.4755	37.6495	27.3395	63.0703	31.0208	389.975	49.0409	31.0072
	6.31606		379.485	48.6824	55.4631	143.242	302.372	28.0778	125.521	299.343	59.6387	144.286	114.886	1165.05	654.683	57.7905	72.7611	348.884	55.1685	38.9418	22.2013	61.8217	28.0352	41.479	50.8283	110.476	560.78	22.6288	25.2723	167.794	127.411	42.6194	528.592	87.4985	76.9581	58.3983	48.9633	36.6843	208.234	62.9027	52.898	77.9674	50.1993	36.4526	84.0937	41.3611	519.966	65.3879	41.343
	4.2107		569.227	73.0237	83.1947	214.862	453.558	42.1167	188.281	449.014	89.4581	216.429	172.33	1747.58	982.024	86.6857	109.142	523.327	82.7528	58.4127	33.302	92.7325	42.0528	62.2185	76.2424	165.714	841.171	33.9431	37.9084	251.69	191.116	63.929	792.888	131.248	115.437	87.5975	73.445	55.0264	312.35	94.354	79.3469	116.951	75.299	54.6789	126.141	62.0417	779.949	98.0819	62.0145
	2.10535		1138.45	146.047	166.389	429.725	907.115	84.2334	376.562	898.029	178.916	432.858	344.659	3495.16	1964.05	173.371	218.283	1046.65	165.506	116.825	66.604	185.465	84.1056	124.437	152.485	331.428	1682.34	67.8863	75.8169	503.381	382.232	127.858	1585.78	262.495	230.874	175.195	146.89	110.053	624.701	188.708	158.694	233.902	150.598	109.358	252.281	124.083	1559.9	196.164	124.029
	8.42141		284.614	36.5118	41.5973	107.431	226.779	21.0584	94.1405	224.507	44.729	108.214	86.1648	873.79	491.012	43.3429	54.5708	261.663	41.3764	29.2064	16.651	46.3662	21.0264	31.1093	38.1212	82.8569	420.585	16.9716	18.9542	125.845	95.5579	31.9645	396.444	65.6239	57.7186	43.7987	36.7225	27.5132	156.175	47.177	39.6735	58.4755	37.6495	27.3395	63.0703	31.0208	389.975	49.0409	31.0072
	6.73713		355.767	45.6398	51.9967	134.289	283.473	26.3229	117.676	280.634	55.9113	135.268	107.706	1092.24	613.765	54.1786	68.2135	327.079	51.7205	36.508	20.8137	57.9578	26.283	38.8866	47.6515	103.571	525.732	21.2145	23.6928	157.307	119.447	39.9556	495.555	82.0298	72.1482	54.7484	45.9031	34.3915	195.219	58.9713	49.5918	73.0944	47.0619	34.1743	78.8379	38.776	487.468	61.3012	38.759
	5.05284		474.356	60.853	69.3289	179.052	377.965	35.0973	156.901	374.179	74.5484	180.357	143.608	1456.32	818.354	72.2381	90.9513	436.106	68.9607	48.6773	27.7516	77.2771	35.044	51.8488	63.5353	138.095	700.976	28.2859	31.5904	209.742	159.263	53.2742	660.74	109.373	96.1976	72.9979	61.2041	45.8553	260.292	78.6283	66.1225	97.4592	62.7492	45.5658	105.117	51.7014	649.958	81.7349	51.6787
	3.36856		711.534	91.2796	103.993	268.578	566.947	52.6459	235.351	561.268	111.823	270.536	215.412	2184.48	1227.53	108.357	136.427	654.158	103.441	73.0159	41.6275	115.916	52.566	77.7732	95.303	207.142	1051.46	42.4289	47.3855	314.613	238.895	79.9113	991.11	164.06	144.296	109.497	91.8062	68.783	390.438	117.943	99.1837	146.189	94.1237	68.3487	157.676	77.5521	974.936	122.602	77.5181
	1.68428		1423.07	182.559	207.987	537.156	1133.89	105.292	470.703	1122.54	223.645	541.072	430.824	4368.95	2455.06	216.714	272.854	1308.32	206.882	146.032	83.2549	231.831	105.132	155.546	190.606	414.284	2102.93	84.8578	94.7711	629.226	477.79	159.823	1982.22	328.119	288.593	218.994	183.612	137.566	780.876	235.885	198.367	292.378	188.247	136.697	315.351	155.104	1949.87	245.205	155.036
	6.31606		379.485	48.6824	55.4631	143.242	302.372	28.0778	125.521	299.343	59.6387	144.286	114.886	1165.05	654.683	57.7905	72.7611	348.884	55.1685	38.9418	22.2013	61.8217	28.0352	41.479	50.8283	110.476	560.78	22.6288	25.2723	167.794	127.411	42.6194	528.592	87.4985	76.9581	58.3983	48.9633	36.6843	208.234	62.9027	52.898	77.9674	50.1993	36.4526	84.0937	41.3611	519.966	65.3879	41.343
	5.05284		474.356	60.853	69.3289	179.052	377.965	35.0973	156.901	374.179	74.5484	180.357	143.608	1456.32	818.354	72.2381	90.9513	436.106	68.9607	48.6773	27.7516	77.2771	35.044	51.8488	63.5353	138.095	700.976	28.2859	31.5904	209.742	159.263	53.2742	660.74	109.373	96.1976	72.9979	61.2041	45.8553	260.292	78.6283	66.1225	97.4592	62.7492	45.5658	105.117	51.7014	649.958	81.7349	51.6787
	3.78963		632.475	81.1374	92.4385	238.736	503.953	46.7963	209.201	498.905	99.3978	240.476	191.477	1941.76	1091.14	96.3174	121.268	581.474	91.9476	64.903	37.0022	103.036	46.7253	69.1317	84.7138	184.126	934.634	37.7146	42.1205	279.656	212.351	71.0323	880.986	145.831	128.264	97.3305	81.6055	61.1404	347.056	104.838	88.1633	129.946	83.6655	60.7544	140.156	68.9352	866.61	108.98	68.905
	2.52642		948.712	121.706	138.658	358.104	755.929	70.1945	313.802	748.357	149.097	360.715	287.216	2912.63	1636.71	144.476	181.903	872.211	137.921	97.3545	55.5033	154.554	70.088	103.698	127.071	276.19	1401.95	56.5719	63.1807	419.484	318.526	106.548	1321.48	218.746	192.395	145.996	122.408	91.7107	520.584	157.257	132.245	194.918	125.498	91.1316	210.234	103.403	1299.92	163.47	103.357
	1.26321		1897.42	243.412	277.316	716.208	1511.86	140.389	627.603	1496.71	298.194	721.429	574.432	5825.27	3273.41	288.952	363.805	1744.42	275.843	194.709	111.007	309.108	140.176	207.395	254.141	552.379	2803.9	113.144	126.361	838.968	637.053	213.097	2642.96	437.492	384.791	291.992	244.817	183.421	1041.17	314.513	264.49	389.837	250.997	182.263	420.469	206.806	2599.83	326.94	206.715
	4.2107		569.227	73.0237	83.1947	214.862	453.558	42.1167	188.281	449.014	89.4581	216.429	172.33	1747.58	982.024	86.6857	109.142	523.327	82.7528	58.4127	33.302	92.7325	42.0528	62.2185	76.2424	165.714	841.171	33.9431	37.9084	251.69	191.116	63.929	792.888	131.248	115.437	87.5975	73.445	55.0264	312.35	94.354	79.3469	116.951	75.299	54.6789	126.141	62.0417	779.949	98.0819	62.0145
	3.36856		711.534	91.2796	103.993	268.578	566.947	52.6459	235.351	561.268	111.823	270.536	215.412	2184.48	1227.53	108.357	136.427	654.158	103.441	73.0159	41.6275	115.916	52.566	77.7732	95.303	207.142	1051.46	42.4289	47.3855	314.613	238.895	79.9113	991.11	164.06	144.296	109.497	91.8062	68.783	390.438	117.943	99.1837	146.189	94.1237	68.3487	157.676	77.5521	974.936	122.602	77.5181
	2.52642		948.712	121.706	138.658	358.104	755.929	70.1945	313.802	748.357	149.097	360.715	287.216	2912.63	1636.71	144.476	181.903	872.211	137.921	97.3545	55.5033	154.554	70.088	103.698	127.071	276.19	1401.95	56.5719	63.1807	419.484	318.526	106.548	1321.48	218.746	192.395	145.996	122.408	91.7107	520.584	157.257	132.245	194.918	125.498	91.1316	210.234	103.403	1299.92	163.47	103.357
	1.68428		1423.07	182.559	207.987	537.156	1133.89	105.292	470.703	1122.54	223.645	541.072	430.824	4368.95	2455.06	216.714	272.854	1308.32	206.882	146.032	83.2549	231.831	105.132	155.546	190.606	414.284	2102.93	84.8578	94.7711	629.226	477.79	159.823	1982.22	328.119	288.593	218.994	183.612	137.566	780.876	235.885	198.367	292.378	188.247	136.697	315.351	155.104	1949.87	245.205	155.036
	0.842141		2846.14	365.118	415.973	1074.31	2267.79	210.584	941.405	2245.07	447.29	1082.14	861.648	8737.9	4910.12	433.429	545.708	2616.63	413.764	292.064	166.51	463.662	210.264	311.093	381.212	828.569	4205.85	169.716	189.542	1258.45	955.579	319.645	3964.44	656.239	577.186	437.987	367.225	275.132	1561.75	471.77	396.735	584.755	376.495	273.395	630.703	310.208	3899.75	490.409	310.072
	2.10535		1138.45	146.047	166.389	429.725	907.115	84.2334	376.562	898.029	178.916	432.858	344.659	3495.16	1964.05	173.371	218.283	1046.65	165.506	116.825	66.604	185.465	84.1056	124.437	152.485	331.428	1682.34	67.8863	75.8169	503.381	382.232	127.858	1585.78	262.495	230.874	175.195	146.89	110.053	624.701	188.708	158.694	233.902	150.598	109.358	252.281	124.083	1559.9	196.164	124.029
	1.68428		1423.07	182.559	207.987	537.156	1133.89	105.292	470.703	1122.54	223.645	541.072	430.824	4368.95	2455.06	216.714	272.854	1308.32	206.882	146.032	83.2549	231.831	105.132	155.546	190.606	414.284	2102.93	84.8578	94.7711	629.226	477.79	159.823	1982.22	328.119	288.593	218.994	183.612	137.566	780.876	235.885	198.367	292.378	188.247	136.697	315.351	155.104	1949.87	245.205	155.036
	1.26321		1897.42	243.412	277.316	716.208	1511.86	140.389	627.603	1496.71	298.194	721.429	574.432	5825.27	3273.41	288.952	363.805	1744.42	275.843	194.709	111.007	309.108	140.176	207.395	254.141	552.379	2803.9	113.144	126.361	838.968	637.053	213.097	2642.96	437.492	384.791	291.992	244.817	183.421	1041.17	314.513	264.49	389.837	250.997	182.263	420.469	206.806	2599.83	326.94	206.715
	0.842141		2846.14	365.118	415.973	1074.31	2267.79	210.584	941.405	2245.07	447.29	1082.14	861.648	8737.9	4910.12	433.429	545.708	2616.63	413.764	292.064	166.51	463.662	210.264	311.093	381.212	828.569	4205.85	169.716	189.542	1258.45	955.579	319.645	3964.44	656.239	577.186	437.987	367.225	275.132	1561.75	471.77	396.735	584.755	376.495	273.395	630.703	310.208	3899.75	490.409	310.072
	0.42107		5692.27	730.237	831.947	2148.62	4535.58	421.167	1882.81	4490.14	894.581	2164.29	1723.3	17475.8	9820.24	866.857	1091.42	5233.27	827.528	584.127	333.02	927.325	420.528	622.185	762.424	1657.14	8411.71	339.431	379.084	2516.9	1911.16	639.29	7928.88	1312.48	1154.37	875.975	734.45	550.264	3123.5	943.54	793.469	1169.51	752.99	546.789	1261.41	620.417	7799.49	980.819	620.145
	7.89507		303.588	38.9459	44.3705	114.593	241.897	22.4622	100.417	239.474	47.711	115.429	91.9091	932.043	523.746	46.2324	58.2088	279.108	44.1348	31.1535	17.7611	49.4573	22.4282	33.1832	40.6626	88.3807	448.624	18.103	20.2178	134.235	101.928	34.0955	422.873	69.9988	61.5665	46.7187	39.1706	29.3474	166.587	50.3221	42.3184	62.3739	40.1595	29.1621	67.275	33.0889	415.973	52.3103	33.0744
	6.31606		379.485	48.6824	55.4631	143.242	302.372	28.0778	125.521	299.343	59.6387	144.286	114.886	1165.05	654.683	57.7905	72.7611	348.884	55.1685	38.9418	22.2013	61.8217	28.0352	41.479	50.8283	110.476	560.78	22.6288	25.2723	167.794	127.411	42.6194	528.592	87.4985	76.9581	58.3983	48.9633	36.6843	208.234	62.9027	52.898	77.9674	50.1993	36.4526	84.0937	41.3611	519.966	65.3879	41.343
	4.73704		505.98	64.9099	73.9508	190.989	403.162	37.4371	167.361	399.124	79.5183	192.381	153.182	1553.41	872.911	77.054	97.0147	465.179	73.5581	51.9224	29.6018	82.4289	37.3803	55.3054	67.771	147.301	747.707	30.1717	33.6964	223.725	169.881	56.8258	704.789	116.665	102.611	77.8644	65.2844	48.9124	277.645	83.8702	70.5306	103.957	66.9324	48.6035	112.125	55.1481	693.288	87.1839	55.124
	3.15803		758.97	97.3649	110.926	286.483	604.743	56.1556	251.041	598.686	119.277	288.572	229.773	2330.11	1309.37	115.581	145.522	697.769	110.337	77.8836	44.4026	123.643	56.0704	82.9581	101.657	220.952	1121.56	45.2575	50.5446	335.587	254.821	85.2387	1057.18	174.997	153.916	116.797	97.9266	73.3685	416.467	125.805	105.796	155.935	100.399	72.9053	168.187	82.7222	1039.93	130.776	82.686
	1.57901		1517.94	194.73	221.852	572.966	1209.49	112.311	502.083	1197.37	238.555	577.143	459.545	4660.22	2618.73	231.162	291.044	1395.54	220.674	155.767	88.8053	247.287	112.141	165.916	203.313	441.903	2243.12	90.515	101.089	671.174	509.642	170.477	2114.37	349.994	307.832	233.593	195.853	146.737	832.934	251.611	211.592	311.87	200.797	145.811	336.375	165.444	2079.86	261.552	165.372
	6.31606		379.485	48.6824	55.4631	143.242	302.372	28.0778	125.521	299.343	59.6387	144.286	114.886	1165.05	654.683	57.7905	72.7611	348.884	55.1685	38.9418	22.2013	61.8217	28.0352	41.479	50.8283	110.476	560.78	22.6288	25.2723	167.794	127.411	42.6194	528.592	87.4985	76.9581	58.3983	48.9633	36.6843	208.234	62.9027	52.898	77.9674	50.1993	36.4526	84.0937	41.3611	519.966	65.3879	41.343
	5.05284		474.356	60.853	69.3289	179.052	377.965	35.0973	156.901	374.179	74.5484	180.357	143.608	1456.32	818.354	72.2381	90.9513	436.106	68.9607	48.6773	27.7516	77.2771	35.044	51.8488	63.5353	138.095	700.976	28.2859	31.5904	209.742	159.263	53.2742	660.74	109.373	96.1976	72.9979	61.2041	45.8553	260.292	78.6283	66.1225	97.4592	62.7492	45.5658	105.117	51.7014	649.958	81.7349	51.6787
	3.78963		632.475	81.1374	92.4385	238.736	503.953	46.7963	209.201	498.905	99.3978	240.476	191.477	1941.76	1091.14	96.3174	121.268	581.474	91.9476	64.903	37.0022	103.036	46.7253	69.1317	84.7138	184.126	934.634	37.7146	42.1205	279.656	212.351	71.0323	880.986	145.831	128.264	97.3305	81.6055	61.1404	347.056	104.838	88.1633	129.946	83.6655	60.7544	140.156	68.9352	866.61	108.98	68.905
	2.52642		948.712	121.706	138.658	358.104	755.929	70.1945	313.802	748.357	149.097	360.715	287.216	2912.63	1636.71	144.476	181.903	872.211	137.921	97.3545	55.5033	154.554	70.088	103.698	127.071	276.19	1401.95	56.5719	63.1807	419.484	318.526	106.548	1321.48	218.746	192.395	145.996	122.408	91.7107	520.584	157.257	132.245	194.918	125.498	91.1316	210.234	103.403	1299.92	163.47	103.357
	1.26321		1897.42	243.412	277.316	716.208	1511.86	140.389	627.603	1496.71	298.194	721.429	574.432	5825.27	3273.41	288.952	363.805	1744.42	275.843	194.709	111.007	309.108	140.176	207.395	254.141	552.379	2803.9	113.144	126.361	838.968	637.053	213.097	2642.96	437.492	384.791	291.992	244.817	183.421	1041.17	314.513	264.49	389.837	250.997	182.263	420.469	206.806	2599.83	326.94	206.715
	4.73704		505.98	64.9099	73.9508	190.989	403.162	37.4371	167.361	399.124	79.5183	192.381	153.182	1553.41	872.911	77.054	97.0147	465.179	73.5581	51.9224	29.6018	82.4289	37.3803	55.3054	67.771	147.301	747.707	30.1717	33.6964	223.725	169.881	56.8258	704.789	116.665	102.611	77.8644	65.2844	48.9124	277.645	83.8702	70.5306	103.957	66.9324	48.6035	112.125	55.1481	693.288	87.1839	55.124
	3.78963		632.475	81.1374	92.4385	238.736	503.953	46.7963	209.201	498.905	99.3978	240.476	191.477	1941.76	1091.14	96.3174	121.268	581.474	91.9476	64.903	37.0022	103.036	46.7253	69.1317	84.7138	184.126	934.634	37.7146	42.1205	279.656	212.351	71.0323	880.986	145.831	128.264	97.3305	81.6055	61.1404	347.056	104.838	88.1633	129.946	83.6655	60.7544	140.156	68.9352	866.61	108.98	68.905
	2.84223		843.3	108.183	123.251	318.315	671.937	62.3951	278.935	665.206	132.53	320.635	255.303	2589.01	1454.85	128.423	161.691	775.299	122.597	86.5374	49.3363	137.381	62.3004	92.1756	112.952	245.502	1246.18	50.2861	56.1606	372.875	283.135	94.7097	1174.65	194.441	171.018	129.774	108.807	81.5206	462.741	139.784	117.551	173.261	111.554	81.0058	186.875	91.9136	1155.48	145.307	91.8733
	1.89482		1264.95	162.275	184.877	477.472	1007.91	93.5927	418.402	997.81	198.796	480.953	382.955	3883.51	2182.28	192.635	242.537	1162.95	183.895	129.806	74.0044	206.072	93.4506	138.263	169.428	368.253	1869.27	75.4292	84.241	559.312	424.702	142.065	1761.97	291.662	256.527	194.661	163.211	122.281	694.112	209.676	176.327	259.891	167.331	121.509	280.312	137.87	1733.22	217.96	137.81
	0.947408		2529.9	324.55	369.754	954.944	2015.81	187.185	836.805	1995.62	397.591	961.906	765.909	7767.03	4364.55	385.27	485.074	2325.9	367.79	259.612	148.009	412.144	186.901	276.527	338.855	736.506	3738.54	150.858	168.482	1118.62	849.404	284.129	3523.95	583.323	513.054	389.322	326.422	244.562	1388.22	419.351	352.653	519.783	334.662	243.018	560.625	275.741	3466.44	435.92	275.62
	3.15803		758.97	97.3649	110.926	286.483	604.743	56.1556	251.041	598.686	119.277	288.572	229.773	2330.11	1309.37	115.581	145.522	697.769	110.337	77.8836	44.4026	123.643	56.0704	82.9581	101.657	220.952	1121.56	45.2575	50.5446	335.587	254.821	85.2387	1057.18	174.997	153.916	116.797	97.9266	73.3685	416.467	125.805	105.796	155.935	100.399	72.9053	168.187	82.7222	1039.93	130.776	82.686
	2.52642		948.712	121.706	138.658	358.104	755.929	70.1945	313.802	748.357	149.097	360.715	287.216	2912.63	1636.71	144.476	181.903	872.211	137.921	97.3545	55.5033	154.554	70.088	103.698	127.071	276.19	1401.95	56.5719	63.1807	419.484	318.526	106.548	1321.48	218.746	192.395	145.996	122.408	91.7107	520.584	157.257	132.245	194.918	125.498	91.1316	210.234	103.403	1299.92	163.47	103.357
	1.89482		1264.95	162.275	184.877	477.472	1007.91	93.5927	418.402	997.81	198.796	480.953	382.955	3883.51	2182.28	192.635	242.537	1162.95	183.895	129.806	74.0044	206.072	93.4506	138.263	169.428	368.253	1869.27	75.4292	84.241	559.312	424.702	142.065	1761.97	291.662	256.527	194.661	163.211	122.281	694.112	209.676	176.327	259.891	167.331	121.509	280.312	137.87	1733.22	217.96	137.81
	1.26321		1897.42	243.412	277.316	716.208	1511.86	140.389	627.603	1496.71	298.194	721.429	574.432	5825.27	3273.41	288.952	363.805	1744.42	275.843	194.709	111.007	309.108	140.176	207.395	254.141	552.379	2803.9	113.144	126.361	838.968	637.053	213.097	2642.96	437.492	384.791	291.992	244.817	183.421	1041.17	314.513	264.49	389.837	250.997	182.263	420.469	206.806	2599.83	326.94	206.715
	0.631606		3794.85	486.824	554.631	1432.42	3023.72	280.778	1255.21	2993.43	596.387	1442.86	1148.86	11650.5	6546.83	577.905	727.611	3488.84	551.685	389.418	222.013	618.217	280.352	414.79	508.283	1104.76	5607.8	226.288	252.723	1677.94	1274.11	426.194	5285.92	874.985	769.581	583.983	489.633	366.843	2082.34	629.027	528.98	779.674	501.993	364.526	840.937	413.611	5199.66	653.879	413.43
	1.57901		1517.94	194.73	221.852	572.966	1209.49	112.311	502.083	1197.37	238.555	577.143	459.545	4660.22	2618.73	231.162	291.044	1395.54	220.674	155.767	88.8053	247.287	112.141	165.916	203.313	441.903	2243.12	90.515	101.089	671.174	509.642	170.477	2114.37	349.994	307.832	233.593	195.853	146.737	832.934	251.611	211.592	311.87	200.797	145.811	336.375	165.444	2079.86	261.552	165.372
	1.26321		1897.42	243.412	277.316	716.208	1511.86	140.389	627.603	1496.71	298.194	721.429	574.432	5825.27	3273.41	288.952	363.805	1744.42	275.843	194.709	111.007	309.108	140.176	207.395	254.141	552.379	2803.9	113.144	126.361	838.968	637.053	213.097	2642.96	437.492	384.791	291.992	244.817	183.421	1041.17	314.513	264.49	389.837	250.997	182.263	420.469	206.806	2599.83	326.94	206.715
	0.947408		2529.9	324.55	369.754	954.944	2015.81	187.185	836.805	1995.62	397.591	961.906	765.909	7767.03	4364.55	385.27	485.074	2325.9	367.79	259.612	148.009	412.144	186.901	276.527	338.855	736.506	3738.54	150.858	168.482	1118.62	849.404	284.129	3523.95	583.323	513.054	389.322	326.422	244.562	1388.22	419.351	352.653	519.783	334.662	243.018	560.625	275.741	3466.44	435.92	275.62
	0.631606		3794.85	486.824	554.631	1432.42	3023.72	280.778	1255.21	2993.43	596.387	1442.86	1148.86	11650.5	6546.83	577.905	727.611	3488.84	551.685	389.418	222.013	618.217	280.352	414.79	508.283	1104.76	5607.8	226.288	252.723	1677.94	1274.11	426.194	5285.92	874.985	769.581	583.983	489.633	366.843	2082.34	629.027	528.98	779.674	501.993	364.526	840.937	413.611	5199.66	653.879	413.43
	0.315803		7589.7	973.649	1109.26	2864.83	6047.43	561.556	2510.41	5986.86	1192.77	2885.72	2297.73	23301.1	13093.7	1155.81	1455.22	6977.69	1103.37	778.836	444.026	1236.43	560.704	829.581	1016.57	2209.52	11215.6	452.575	505.446	3355.87	2548.21	852.387	10571.8	1749.97	1539.16	1167.97	979.266	733.685	4164.67	1258.05	1057.96	1559.35	1003.99	729.053	1681.87	827.222	10399.3	1307.76	826.86
	5.26338		455.382	58.4189	66.5557	171.89	362.846	33.6934	150.625	359.212	71.5664	173.143	137.864	1398.06	785.62	69.3486	87.3133	418.661	66.2022	46.7302	26.6416	74.186	33.6422	49.7748	60.9939	132.571	672.937	27.1545	30.3267	201.352	152.893	51.1432	634.31	104.998	92.3497	70.078	58.756	44.0211	249.88	75.4832	63.4776	93.5609	60.2392	43.7432	100.912	49.6333	623.959	78.4655	49.6116
	4.2107		569.227	73.0237	83.1947	214.862	453.558	42.1167	188.281	449.014	89.4581	216.429	172.33	1747.58	982.024	86.6857	109.142	523.327	82.7528	58.4127	33.302	92.7325	42.0528	62.2185	76.2424	165.714	841.171	33.9431	37.9084	251.69	191.116	63.929	792.888	131.248	115.437	87.5975	73.445	55.0264	312.35	94.354	79.3469	116.951	75.299	54.6789	126.141	62.0417	779.949	98.0819	62.0145
	3.15803		758.97	97.3649	110.926	286.483	604.743	56.1556	251.041	598.686	119.277	288.572	229.773	2330.11	1309.37	115.581	145.522	697.769	110.337	77.8836	44.4026	123.643	56.0704	82.9581	101.657	220.952	1121.56	45.2575	50.5446	335.587	254.821	85.2387	1057.18	174.997	153.916	116.797	97.9266	73.3685	416.467	125.805	105.796	155.935	100.399	72.9053	168.187	82.7222	1039.93	130.776	82.686
	2.10535		1138.45	146.047	166.389	429.725	907.115	84.2334	376.562	898.029	178.916	432.858	344.659	3495.16	1964.05	173.371	218.283	1046.65	165.506	116.825	66.604	185.465	84.1056	124.437	152.485	331.428	1682.34	67.8863	75.8169	503.381	382.232	127.858	1585.78	262.495	230.874	175.195	146.89	110.053	624.701	188.708	158.694	233.902	150.598	109.358	252.281	124.083	1559.9	196.164	124.029
	1.05268		2276.91	292.095	332.779	859.449	1814.23	168.467	753.124	1796.06	357.832	865.715	689.318	6990.32	3928.1	346.743	436.566	2093.31	331.011	233.651	133.208	370.93	168.211	248.874	304.97	662.855	3364.68	135.773	151.634	1006.76	764.464	255.716	3171.55	524.991	461.749	350.39	293.78	220.106	1249.4	377.416	317.388	467.804	301.196	218.716	504.562	248.167	3119.8	392.328	248.058
	4.2107		569.227	73.0237	83.1947	214.862	453.558	42.1167	188.281	449.014	89.4581	216.429	172.33	1747.58	982.024	86.6857	109.142	523.327	82.7528	58.4127	33.302	92.7325	42.0528	62.2185	76.2424	165.714	841.171	33.9431	37.9084	251.69	191.116	63.929	792.888	131.248	115.437	87.5975	73.445	55.0264	312.35	94.354	79.3469	116.951	75.299	54.6789	126.141	62.0417	779.949	98.0819	62.0145
	3.36856		711.534	91.2796	103.993	268.578	566.947	52.6459	235.351	561.268	111.823	270.536	215.412	2184.48	1227.53	108.357	136.427	654.158	103.441	73.0159	41.6275	115.916	52.566	77.7732	95.303	207.142	1051.46	42.4289	47.3855	314.613	238.895	79.9113	991.11	164.06	144.296	109.497	91.8062	68.783	390.438	117.943	99.1837	146.189	94.1237	68.3487	157.676	77.5521	974.936	122.602	77.5181
	2.52642		948.712	121.706	138.658	358.104	755.929	70.1945	313.802	748.357	149.097	360.715	287.216	2912.63	1636.71	144.476	181.903	872.211	137.921	97.3545	55.5033	154.554	70.088	103.698	127.071	276.19	1401.95	56.5719	63.1807	419.484	318.526	106.548	1321.48	218.746	192.395	145.996	122.408	91.7107	520.584	157.257	132.245	194.918	125.498	91.1316	210.234	103.403	1299.92	163.47	103.357
	1.68428		1423.07	182.559	207.987	537.156	1133.89	105.292	470.703	1122.54	223.645	541.072	430.824	4368.95	2455.06	216.714	272.854	1308.32	206.882	146.032	83.2549	231.831	105.132	155.546	190.606	414.284	2102.93	84.8578	94.7711	629.226	477.79	159.823	1982.22	328.119	288.593	218.994	183.612	137.566	780.876	235.885	198.367	292.378	188.247	136.697	315.351	155.104	1949.87	245.205	155.036
	0.842141		2846.14	365.118	415.973	1074.31	2267.79	210.584	941.405	2245.07	447.29	1082.14	861.648	8737.9	4910.12	433.429	545.708	2616.63	413.764	292.064	166.51	463.662	210.264	311.093	381.212	828.569	4205.85	169.716	189.542	1258.45	955.579	319.645	3964.44	656.239	577.186	437.987	367.225	275.132	1561.75	471.77	396.735	584.755	376.495	273.395	630.703	310.208	3899.75	490.409	310.072
	3.15803		758.97	97.3649	110.926	286.483	604.743	56.1556	251.041	598.686	119.277	288.572	229.773	2330.11	1309.37	115.581	145.522	697.769	110.337	77.8836	44.4026	123.643	56.0704	82.9581	101.657	220.952	1121.56	45.2575	50.5446	335.587	254.821	85.2387	1057.18	174.997	153.916	116.797	97.9266	73.3685	416.467	125.805	105.796	155.935	100.399	72.9053	168.187	82.7222	1039.93	130.776	82.686
	2.52642		948.712	121.706	138.658	358.104	755.929	70.1945	313.802	748.357	149.097	360.715	287.216	2912.63	1636.71	144.476	181.903	872.211	137.921	97.3545	55.5033	154.554	70.088	103.698	127.071	276.19	1401.95	56.5719	63.1807	419.484	318.526	106.548	1321.48	218.746	192.395	145.996	122.408	91.7107	520.584	157.257	132.245	194.918	125.498	91.1316	210.234	103.403	1299.92	163.47	103.357
	1.89482		1264.95	162.275	184.877	477.472	1007.91	93.5927	418.402	997.81	198.796	480.953	382.955	3883.51	2182.28	192.635	242.537	1162.95	183.895	129.806	74.0044	206.072	93.4506	138.263	169.428	368.253	1869.27	75.4292	84.241	559.312	424.702	142.065	1761.97	291.662	256.527	194.661	163.211	122.281	694.112	209.676	176.327	259.891	167.331	121.509	280.312	137.87	1733.22	217.96	137.81
	1.26321		1897.42	243.412	277.316	716.208	1511.86	140.389	627.603	1496.71	298.194	721.429	574.432	5825.27	3273.41	288.952	363.805	1744.42	275.843	194.709	111.007	309.108	140.176	207.395	254.141	552.379	2803.9	113.144	126.361	838.968	637.053	213.097	2642.96	437.492	384.791	291.992	244.817	183.421	1041.17	314.513	264.49	389.837	250.997	182.263	420.469	206.806	2599.83	326.94	206.715
	0.631606		3794.85	486.824	554.631	1432.42	3023.72	280.778	1255.21	2993.43	596.387	1442.86	1148.86	11650.5	6546.83	577.905	727.611	3488.84	551.685	389.418	222.013	618.217	280.352	414.79	508.283	1104.76	5607.8	226.288	252.723	1677.94	1274.11	426.194	5285.92	874.985	769.581	583.983	489.633	366.843	2082.34	629.027	528.98	779.674	501.993	364.526	840.937	413.611	5199.66	653.879	413.43
	2.10535		1138.45	146.047	166.389	429.725	907.115	84.2334	376.562	898.029	178.916	432.858	344.659	3495.16	1964.05	173.371	218.283	1046.65	165.506	116.825	66.604	185.465	84.1056	124.437	152.485	331.428	1682.34	67.8863	75.8169	503.381	382.232	127.858	1585.78	262.495	230.874	175.195	146.89	110.053	624.701	188.708	158.694	233.902	150.598	109.358	252.281	124.083	1559.9	196.164	124.029
	1.68428		1423.07	182.559	207.987	537.156	1133.89	105.292	470.703	1122.54	223.645	541.072	430.824	4368.95	2455.06	216.714	272.854	1308.32	206.882	146.032	83.2549	231.831	105.132	155.546	190.606	414.284	2102.93	84.8578	94.7711	629.226	477.79	159.823	1982.22	328.119	288.593	218.994	183.612	137.566	780.876	235.885	198.367	292.378	188.247	136.697	315.351	155.104	1949.87	245.205	155.036
	1.26321		1897.42	243.412	277.316	716.208	1511.86	140.389	627.603	1496.71	298.194	721.429	574.432	5825.27	3273.41	288.952	363.805	1744.42	275.843	194.709	111.007	309.108	140.176	207.395	254.141	552.379	2803.9	113.144	126.361	838.968	637.053	213.097	2642.96	437.492	384.791	291.992	244.817	183.421	1041.17	314.513	264.49	389.837	250.997	182.263	420.469	206.806	2599.83	326.94	206.715
	0.842141		2846.14	365.118	415.973	1074.31	2267.79	210.584	941.405	2245.07	447.29	1082.14	861.648	8737.9	4910.12	433.429	545.708	2616.63	413.764	292.064	166.51	463.662	210.264	311.093	381.212	828.569	4205.85	169.716	189.542	1258.45	955.579	319.645	3964.44	656.239	577.186	437.987	367.225	275.132	1561.75	471.77	396.735	584.755	376.495	273.395	630.703	310.208	3899.75	490.409	310.072
	0.42107		5692.27	730.237	831.947	2148.62	4535.58	421.167	1882.81	4490.14	894.581	2164.29	1723.3	17475.8	9820.24	866.857	1091.42	5233.27	827.528	584.127	333.02	927.325	420.528	622.185	762.424	1657.14	8411.71	339.431	379.084	2516.9	1911.16	639.29	7928.88	1312.48	1154.37	875.975	734.45	550.264	3123.5	943.54	793.469	1169.51	752.99	546.789	1261.41	620.417	7799.49	980.819	620.145
	1.05268		2276.91	292.095	332.779	859.449	1814.23	168.467	753.124	1796.06	357.832	865.715	689.318	6990.32	3928.1	346.743	436.566	2093.31	331.011	233.651	133.208	370.93	168.211	248.874	304.97	662.855	3364.68	135.773	151.634	1006.76	764.464	255.716	3171.55	524.991	461.749	350.39	293.78	220.106	1249.4	377.416	317.388	467.804	301.196	218.716	504.562	248.167	3119.8	392.328	248.058
	0.842141		2846.14	365.118	415.973	1074.31	2267.79	210.584	941.405	2245.07	447.29	1082.14	861.648	8737.9	4910.12	433.429	545.708	2616.63	413.764	292.064	166.51	463.662	210.264	311.093	381.212	828.569	4205.85	169.716	189.542	1258.45	955.579	319.645	3964.44	656.239	577.186	437.987	367.225	275.132	1561.75	471.77	396.735	584.755	376.495	273.395	630.703	310.208	3899.75	490.409	310.072
	0.631606		3794.85	486.824	554.631	1432.42	3023.72	280.778	1255.21	2993.43	596.387	1442.86	1148.86	11650.5	6546.83	577.905	727.611	3488.84	551.685	389.418	222.013	618.217	280.352	414.79	508.283	1104.76	5607.8	226.288	252.723	1677.94	1274.11	426.194	5285.92	874.985	769.581	583.983	489.633	366.843	2082.34	629.027	528.98	779.674	501.993	364.526	840.937	413.611	5199.66	653.879	413.43
	0.42107		5692.27	730.237	831.947	2148.62	4535.58	421.167	1882.81	4490.14	894.581	2164.29	1723.3	17475.8	9820.24	866.857	1091.42	5233.27	827.528	584.127	333.02	927.325	420.528	622.185	762.424	1657.14	8411.71	339.431	379.084	2516.9	1911.16	639.29	7928.88	1312.48	1154.37	875.975	734.45	550.264	3123.5	943.54	793.469	1169.51	752.99	546.789	1261.41	620.417	7799.49	980.819	620.145
	0.210535		11384.5	1460.47	1663.89	4297.25	9071.15	842.334	3765.62	8980.29	1789.16	4328.58	3446.59	34951.6	19640.5	1733.71	2182.83	10466.5	1655.06	1168.25	666.04	1854.65	841.056	1244.37	1524.85	3314.28	16823.4	678.863	758.169	5033.81	3822.32	1278.58	15857.8	2624.95	2308.74	1751.95	1468.9	1100.53	6247.01	1887.08	1586.94	2339.02	1505.98	1093.58	2522.81	1240.83	15599	1961.64	1240.29
	2.63169		910.764	116.838	133.111	343.78	725.692	67.3867	301.25	718.423	143.133	346.286	275.727	2796.13	1571.24	138.697	174.627	837.323	132.404	93.4604	53.2832	148.372	67.2845	99.5497	121.988	265.142	1345.87	54.309	60.6535	402.705	305.785	102.286	1268.62	209.996	184.699	140.156	117.512	88.0422	499.761	150.966	126.955	187.122	120.478	87.4863	201.825	99.2667	1247.92	156.931	99.2232
	2.10535		1138.45	146.047	166.389	429.725	907.115	84.2334	376.562	898.029	178.916	432.858	344.659	3495.16	1964.05	173.371	218.283	1046.65	165.506	116.825	66.604	185.465	84.1056	124.437	152.485	331.428	1682.34	67.8863	75.8169	503.381	382.232	127.858	1585.78	262.495	230.874	175.195	146.89	110.053	624.701	188.708	158.694	233.902	150.598	109.358	252.281	124.083	1559.9	196.164	124.029
	1.57901		1517.94	194.73	221.852	572.966	1209.49	112.311	502.083	1197.37	238.555	577.143	459.545	4660.22	2618.73	231.162	291.044	1395.54	220.674	155.767	88.8053	247.287	112.141	165.916	203.313	441.903	2243.12	90.515	101.089	671.174	509.642	170.477	2114.37	349.994	307.832	233.593	195.853	146.737	832.934	251.611	211.592	311.87	200.797	145.811	336.375	165.444	2079.86	261.552	165.372
	1.05268		2276.91	292.095	332.779	859.449	1814.23	168.467	753.124	1796.06	357.832	865.715	689.318	6990.32	3928.1	346.743	436.566	2093.31	331.011	233.651	133.208	370.93	168.211	248.874	304.97	662.855	3364.68	135.773	151.634	1006.76	764.464	255.716	3171.55	524.991	461.749	350.39	293.78	220.106	1249.4	377.416	317.388	467.804	301.196	218.716	504.562	248.167	3119.8	392.328	248.058
	0.526338		4553.82	584.189	665.557	1718.9	3628.46	336.934	1506.25	3592.12	715.664	1731.43	1378.64	13980.6	7856.2	693.486	873.133	4186.61	662.022	467.302	266.416	741.86	336.422	497.748	609.939	1325.71	6729.37	271.545	303.267	2013.52	1528.93	511.432	6343.1	1049.98	923.497	700.78	587.56	440.211	2498.8	754.832	634.776	935.609	602.392	437.432	1009.12	496.333	6239.59	784.655	496.116
	2.10535		1138.45	146.047	166.389	429.725	907.115	84.2334	376.562	898.029	178.916	432.858	344.659	3495.16	1964.05	173.371	218.283	1046.65	165.506	116.825	66.604	185.465	84.1056	124.437	152.485	331.428	1682.34	67.8863	75.8169	503.381	382.232	127.858	1585.78	262.495	230.874	175.195	146.89	110.053	624.701	188.708	158.694	233.902	150.598	109.358	252.281	124.083	1559.9	196.164	124.029
	1.68428		1423.07	182.559	207.987	537.156	1133.89	105.292	470.703	1122.54	223.645	541.072	430.824	4368.95	2455.06	216.714	272.854	1308.32	206.882	146.032	83.2549	231.831	105.132	155.546	190.606	414.284	2102.93	84.8578	94.7711	629.226	477.79	159.823	1982.22	328.119	288.593	218.994	183.612	137.566	780.876	235.885	198.367	292.378	188.247	136.697	315.351	155.104	1949.87	245.205	155.036
	1.26321		1897.42	243.412	277.316	716.208	1511.86	140.389	627.603	1496.71	298.194	721.429	574.432	5825.27	3273.41	288.952	363.805	1744.42	275.843	194.709	111.007	309.108	140.176	207.395	254.141	552.379	2803.9	113.144	126.361	838.968	637.053	213.097	2642.96	437.492	384.791	291.992	244.817	183.421	1041.17	314.513	264.49	389.837	250.997	182.263	420.469	206.806	2599.83	326.94	206.715
	0.842141		2846.14	365.118	415.973	1074.31	2267.79	210.584	941.405	2245.07	447.29	1082.14	861.648	8737.9	4910.12	433.429	545.708	2616.63	413.764	292.064	166.51	463.662	210.264	311.093	381.212	828.569	4205.85	169.716	189.542	1258.45	955.579	319.645	3964.44	656.239	577.186	437.987	367.225	275.132	1561.75	471.77	396.735	584.755	376.495	273.395	630.703	310.208	3899.75	490.409	310.072
	0.42107		5692.27	730.237	831.947	2148.62	4535.58	421.167	1882.81	4490.14	894.581	2164.29	1723.3	17475.8	9820.24	866.857	1091.42	5233.27	827.528	584.127	333.02	927.325	420.528	622.185	762.424	1657.14	8411.71	339.431	379.084	2516.9	1911.16	639.29	7928.88	1312.48	1154.37	875.975	734.45	550.264	3123.5	943.54	793.469	1169.51	752.99	546.789	1261.41	620.417	7799.49	980.819	620.145
	1.57901		1517.94	194.73	221.852	572.966	1209.49	112.311	502.083	1197.37	238.555	577.143	459.545	4660.22	2618.73	231.162	291.044	1395.54	220.674	155.767	88.8053	247.287	112.141	165.916	203.313	441.903	2243.12	90.515	101.089	671.174	509.642	170.477	2114.37	349.994	307.832	233.593	195.853	146.737	832.934	251.611	211.592	311.87	200.797	145.811	336.375	165.444	2079.86	261.552	165.372
	1.26321		1897.42	243.412	277.316	716.208	1511.86	140.389	627.603	1496.71	298.194	721.429	574.432	5825.27	3273.41	288.952	363.805	1744.42	275.843	194.709	111.007	309.108	140.176	207.395	254.141	552.379	2803.9	113.144	126.361	838.968	637.053	213.097	2642.96	437.492	384.791	291.992	244.817	183.421	1041.17	314.513	264.49	389.837	250.997	182.263	420.469	206.806	2599.83	326.94	206.715
	0.947408		2529.9	324.55	369.754	954.944	2015.81	187.185	836.805	1995.62	397.591	961.906	765.909	7767.03	4364.55	385.27	485.074	2325.9	367.79	259.612	148.009	412.144	186.901	276.527	338.855	736.506	3738.54	150.858	168.482	1118.62	849.404	284.129	3523.95	583.323	513.054	389.322	326.422	244.562	1388.22	419.351	352.653	519.783	334.662	243.018	560.625	275.741	3466.44	435.92	275.62
	0.631606		3794.85	486.824	554.631	1432.42	3023.72	280.778	1255.21	2993.43	596.387	1442.86	1148.86	11650.5	6546.83	577.905	727.611	3488.84	551.685	389.418	222.013	618.217	280.352	414.79	508.283	1104.76	5607.8	226.288	252.723	1677.94	1274.11	426.194	5285.92	874.985	769.581	583.983	489.633	366.843	2082.34	629.027	528.98	779.674	501.993	364.526	840.937	413.611	5199.66	653.879	413.43
	0.315803		7589.7	973.649	1109.26	2864.83	6047.43	561.556	2510.41	5986.86	1192.77	2885.72	2297.73	23301.1	13093.7	1155.81	1455.22	6977.69	1103.37	778.836	444.026	1236.43	560.704	829.581	1016.57	2209.52	11215.6	452.575	505.446	3355.87	2548.21	852.387	10571.8	1749.97	1539.16	1167.97	979.266	733.685	4164.67	1258.05	1057.96	1559.35	1003.99	729.053	1681.87	827.222	10399.3	1307.76	826.86
	1.05268		2276.91	292.095	332.779	859.449	1814.23	168.467	753.124	1796.06	357.832	865.715	689.318	6990.32	3928.1	346.743	436.566	2093.31	331.011	233.651	133.208	370.93	168.211	248.874	304.97	662.855	3364.68	135.773	151.634	1006.76	764.464	255.716	3171.55	524.991	461.749	350.39	293.78	220.106	1249.4	377.416	317.388	467.804	301.196	218.716	504.562	248.167	3119.8	392.328	248.058
	0.842141		2846.14	365.118	415.973	1074.31	2267.79	210.584	941.405	2245.07	447.29	1082.14	861.648	8737.9	4910.12	433.429	545.708	2616.63	413.764	292.064	166.51	463.662	210.264	311.093	381.212	828.569	4205.85	169.716	189.542	1258.45	955.579	319.645	3964.44	656.239	577.186	437.987	367.225	275.132	1561.75	471.77	396.735	584.755	376.495	273.395	630.703	310.208	3899.75	490.409	310.072
	0.631606		3794.85	486.824	554.631	1432.42	3023.72	280.778	1255.21	2993.43	596.387	1442.86	1148.86	11650.5	6546.83	577.905	727.611	3488.84	551.685	389.418	222.013	618.217	280.352	414.79	508.283	1104.76	5607.8	226.288	252.723	1677.94	1274.11	426.194	5285.92	874.985	769.581	583.983	489.633	366.843	2082.34	629.027	528.98	779.674	501.993	364.526	840.937	413.611	5199.66	653.879	413.43
	0.42107		5692.27	730.237	831.947	2148.62	4535.58	421.167	1882.81	4490.14	894.581	2164.29	1723.3	17475.8	9820.24	866.857	1091.42	5233.27	827.528	584.127	333.02	927.325	420.528	622.185	762.424	1657.14	8411.71	339.431	379.084	2516.9	1911.16	639.29	7928.88	1312.48	1154.37	875.975	734.45	550.264	3123.5	943.54	793.469	1169.51	752.99	546.789	1261.41	620.417	7799.49	980.819	620.145
	0.210535		11384.5	1460.47	1663.89	4297.25	9071.15	842.334	3765.62	8980.29	1789.16	4328.58	3446.59	34951.6	19640.5	1733.71	2182.83	10466.5	1655.06	1168.25	666.04	1854.65	841.056	1244.37	1524.85	3314.28	16823.4	678.863	758.169	5033.81	3822.32	1278.58	15857.8	2624.95	2308.74	1751.95	1468.9	1100.53	6247.01	1887.08	1586.94	2339.02	1505.98	1093.58	2522.81	1240.83	15599	1961.64	1240.29
	0.526338		4553.82	584.189	665.557	1718.9	3628.46	336.934	1506.25	3592.12	715.664	1731.43	1378.64	13980.6	7856.2	693.486	873.133	4186.61	662.022	467.302	266.416	741.86	336.422	497.748	609.939	1325.71	6729.37	271.545	303.267	2013.52	1528.93	511.432	6343.1	1049.98	923.497	700.78	587.56	440.211	2498.8	754.832	634.776	935.609	602.392	437.432	1009.12	496.333	6239.59	784.655	496.116
	0.42107		5692.27	730.237	831.947	2148.62	4535.58	421.167	1882.81	4490.14	894.581	2164.29	1723.3	17475.8	9820.24	866.857	1091.42	5233.27	827.528	584.127	333.02	927.325	420.528	622.185	762.424	1657.14	8411.71	339.431	379.084	2516.9	1911.16	639.29	7928.88	1312.48	1154.37	875.975	734.45	550.264	3123.5	943.54	793.469	1169.51	752.99	546.789	1261.41	620.417	7799.49	980.819	620.145
	0.315803		7589.7	973.649	1109.26	2864.83	6047.43	561.556	2510.41	5986.86	1192.77	2885.72	2297.73	23301.1	13093.7	1155.81	1455.22	6977.69	1103.37	778.836	444.026	1236.43	560.704	829.581	1016.57	2209.52	11215.6	452.575	505.446	3355.87	2548.21	852.387	10571.8	1749.97	1539.16	1167.97	979.266	733.685	4164.67	1258.05	1057.96	1559.35	1003.99	729.053	1681.87	827.222	10399.3	1307.76	826.86
	0.210535		11384.5	1460.47	1663.89	4297.25	9071.15	842.334	3765.62	8980.29	1789.16	4328.58	3446.59	34951.6	19640.5	1733.71	2182.83	10466.5	1655.06	1168.25	666.04	1854.65	841.056	1244.37	1524.85	3314.28	16823.4	678.863	758.169	5033.81	3822.32	1278.58	15857.8	2624.95	2308.74	1751.95	1468.9	1100.53	6247.01	1887.08	1586.94	2339.02	1505.98	1093.58	2522.81	1240.83	15599	1961.64	1240.29
	0.105268		22769.1	2920.95	3327.79	8594.49	18142.3	1684.67	7531.24	17960.6	3578.32	8657.15	6893.18	69903.2	39281	3467.43	4365.66	20933.1	3310.11	2336.51	1332.08	3709.3	1682.11	2488.74	3049.7	6628.55	33646.8	1357.73	1516.34	10067.6	7644.64	2557.16	31715.5	5249.91	4617.49	3503.9	2937.8	2201.06	12494	3774.16	3173.88	4678.04	3011.96	2187.16	5045.62	2481.67	31198	3923.28	2480.58
	52.6338		45.5382	5.84189	6.65557	17.189	36.2846	3.36934	15.0625	35.9212	7.15664	17.3143	13.7864	139.806	78.562	6.93486	8.73133	41.8661	6.62022	4.67302	2.66416	7.4186	3.36422	4.97748	6.09939	13.2571	67.2937	2.71545	3.03267	20.1352	15.2893	5.11432	63.431	10.4998	9.23497	7.0078	5.8756	4.40211	24.988	7.54832	6.34776	9.35609	6.02392	4.37432	10.0912	4.96333	62.3959	7.84655	4.96116
	42.107		56.9227	7.30237	8.31947	21.4862	45.3558	4.21167	18.8281	44.9014	8.94581	21.6429	17.233	174.758	98.2024	8.66857	10.9142	52.3327	8.27528	5.84127	3.3302	9.27325	4.20528	6.22185	7.62424	16.5714	84.1171	3.39431	3.79084	25.169	19.1116	6.3929	79.2888	13.1248	11.5437	8.75975	7.3445	5.50264	31.235	9.4354	7.93469	11.6951	7.5299	5.46789	12.6141	6.20417	77.9949	9.80819	6.20145
	31.5803		75.897	9.73649	11.0926	28.6483	60.4743	5.61556	25.1041	59.8686	11.9277	28.8572	22.9773	233.011	130.937	11.5581	14.5522	69.7769	11.0337	7.78836	4.44026	12.3643	5.60704	8.29581	10.1657	22.0952	112.156	4.52575	5.05446	33.5587	25.4821	8.52387	105.718	17.4997	15.3916	11.6797	9.79266	7.33685	41.6467	12.5805	10.5796	15.5935	10.0399	7.29053	16.8187	8.27222	103.993	13.0776	8.2686
	21.0535		113.845	14.6047	16.6389	42.9725	90.7115	8.42334	37.6562	89.8029	17.8916	43.2858	34.4659	349.516	196.405	17.3371	21.8283	104.665	16.5506	11.6825	6.6604	18.5465	8.41056	12.4437	15.2485	33.1428	168.234	6.78863	7.58169	50.3381	38.2232	12.7858	158.578	26.2495	23.0874	17.5195	14.689	11.0053	62.4701	18.8708	15.8694	23.3902	15.0598	10.9358	25.2281	12.4083	155.99	19.6164	12.4029
	10.5268		227.691	29.2095	33.2779	85.9449	181.423	16.8467	75.3124	179.606	35.7832	86.5715	68.9318	699.032	392.81	34.6743	43.6566	209.331	33.1011	23.3651	13.3208	37.093	16.8211	24.8874	30.497	66.2855	336.468	13.5773	15.1634	100.676	76.4464	25.5716	317.155	52.4991	46.1749	35.039	29.378	22.0106	124.94	37.7416	31.7388	46.7804	30.1196	21.8716	50.4562	24.8167	311.98	39.2328	24.8058
	42.107		56.9227	7.30237	8.31947	21.4862	45.3558	4.21167	18.8281	44.9014	8.94581	21.6429	17.233	174.758	98.2024	8.66857	10.9142	52.3327	8.27528	5.84127	3.3302	9.27325	4.20528	6.22185	7.62424	16.5714	84.1171	3.39431	3.79084	25.169	19.1116	6.3929	79.2888	13.1248	11.5437	8.75975	7.3445	5.50264	31.235	9.4354	7.93469	11.6951	7.5299	5.46789	12.6141	6.20417	77.9949	9.80819	6.20145
	33.6856		71.1534	9.12796	10.3993	26.8578	56.6947	5.26459	23.5351	56.1268	11.1823	27.0536	21.5412	218.448	122.753	10.8357	13.6427	65.4158	10.3441	7.30159	4.16275	11.5916	5.2566	7.77732	9.5303	20.7142	105.146	4.24289	4.73855	31.4613	23.8895	7.99113	99.111	16.406	14.4296	10.9497	9.18062	6.8783	39.0438	11.7943	9.91837	14.6189	9.41237	6.83487	15.7676	7.75521	97.4936	12.2602	7.75181
	25.2642		94.8712	12.1706	13.8658	35.8104	75.5929	7.01945	31.3802	74.8357	14.9097	36.0715	28.7216	291.263	163.671	14.4476	18.1903	87.2211	13.7921	9.73545	5.55033	15.4554	7.0088	10.3698	12.7071	27.619	140.195	5.65719	6.31807	41.9484	31.8526	10.6548	132.148	21.8746	19.2395	14.5996	12.2408	9.17107	52.0584	15.7257	13.2245	19.4918	12.5498	9.11316	21.0234	10.3403	129.992	16.347	10.3357
	16.8428		142.307	18.2559	20.7987	53.7156	113.389	10.5292	47.0703	112.254	22.3645	54.1072	43.0824	436.895	245.506	21.6714	27.2854	130.832	20.6882	14.6032	8.32549	23.1831	10.5132	15.5546	19.0606	41.4284	210.293	8.48578	9.47711	62.9226	47.779	15.9823	198.222	32.8119	28.8593	21.8994	18.3612	13.7566	78.0876	23.5885	19.8367	29.2378	18.8247	13.6697	31.5351	15.5104	194.987	24.5205	15.5036
	8.42141		284.614	36.5118	41.5973	107.431	226.779	21.0584	94.1405	224.507	44.729	108.214	86.1648	873.79	491.012	43.3429	54.5708	261.663	41.3764	29.2064	16.651	46.3662	21.0264	31.1093	38.1212	82.8569	420.585	16.9716	18.9542	125.845	95.5579	31.9645	396.444	65.6239	57.7186	43.7987	36.7225	27.5132	156.175	47.177	39.6735	58.4755	37.6495	27.3395	63.0703	31.0208	389.975	49.0409	31.0072
	31.5803		75.897	9.73649	11.0926	28.6483	60.4743	5.61556	25.1041	59.8686	11.9277	28.8572	22.9773	233.011	130.937	11.5581	14.5522	69.7769	11.0337	7.78836	4.44026	12.3643	5.60704	8.29581	10.1657	22.0952	112.156	4.52575	5.05446	33.5587	25.4821	8.52387	105.718	17.4997	15.3916	11.6797	9.79266	7.33685	41.6467	12.5805	10.5796	15.5935	10.0399	7.29053	16.8187	8.27222	103.993	13.0776	8.2686
	25.2642		94.8712	12.1706	13.8658	35.8104	75.5929	7.01945	31.3802	74.8357	14.9097	36.0715	28.7216	291.263	163.671	14.4476	18.1903	87.2211	13.7921	9.73545	5.55033	15.4554	7.0088	10.3698	12.7071	27.619	140.195	5.65719	6.31807	41.9484	31.8526	10.6548	132.148	21.8746	19.2395	14.5996	12.2408	9.17107	52.0584	15.7257	13.2245	19.4918	12.5498	9.11316	21.0234	10.3403	129.992	16.347	10.3357
	18.9482		126.495	16.2275	18.4877	47.7472	100.791	9.35927	41.8402	99.781	19.8796	48.0953	38.2955	388.351	218.228	19.2635	24.2537	116.295	18.3895	12.9806	7.40044	20.6072	9.34506	13.8263	16.9428	36.8253	186.927	7.54292	8.4241	55.9312	42.4702	14.2065	176.197	29.1662	25.6527	19.4661	16.3211	12.2281	69.4112	20.9676	17.6327	25.9891	16.7331	12.1509	28.0312	13.787	173.322	21.796	13.781
	12.6321		189.742	24.3412	27.7316	71.6208	151.186	14.0389	62.7603	149.671	29.8194	72.1429	57.4432	582.527	327.341	28.8952	36.3805	174.442	27.5843	19.4709	11.1007	30.9108	14.0176	20.7395	25.4141	55.2379	280.39	11.3144	12.6361	83.8968	63.7053	21.3097	264.296	43.7492	38.4791	29.1992	24.4817	18.3421	104.117	31.4513	26.449	38.9837	25.0997	18.2263	42.0469	20.6806	259.983	32.694	20.6715
	6.31606		379.485	48.6824	55.4631	143.242	302.372	28.0778	125.521	299.343	59.6387	144.286	114.886	1165.05	654.683	57.7905	72.7611	348.884	55.1685	38.9418	22.2013	61.8217	28.0352	41.479	50.8283	110.476	560.78	22.6288	25.2723	167.794	127.411	42.6194	528.592	87.4985	76.9581	58.3983	48.9633	36.6843	208.234	62.9027	52.898	77.9674	50.1993	36.4526	84.0937	41.3611	519.966	65.3879	41.343
	21.0535		113.845	14.6047	16.6389	42.9725	90.7115	8.42334	37.6562	89.8029	17.8916	43.2858	34.4659	349.516	196.405	17.3371	21.8283	104.665	16.5506	11.6825	6.6604	18.5465	8.41056	12.4437	15.2485	33.1428	168.234	6.78863	7.58169	50.3381	38.2232	12.7858	158.578	26.2495	23.0874	17.5195	14.689	11.0053	62.4701	18.8708	15.8694	23.3902	15.0598	10.9358	25.2281	12.4083	155.99	19.6164	12.4029
	16.8428		142.307	18.2559	20.7987	53.7156	113.389	10.5292	47.0703	112.254	22.3645	54.1072	43.0824	436.895	245.506	21.6714	27.2854	130.832	20.6882	14.6032	8.32549	23.1831	10.5132	15.5546	19.0606	41.4284	210.293	8.48578	9.47711	62.9226	47.779	15.9823	198.222	32.8119	28.8593	21.8994	18.3612	13.7566	78.0876	23.5885	19.8367	29.2378	18.8247	13.6697	31.5351	15.5104	194.987	24.5205	15.5036
	12.6321		189.742	24.3412	27.7316	71.6208	151.186	14.0389	62.7603	149.671	29.8194	72.1429	57.4432	582.527	327.341	28.8952	36.3805	174.442	27.5843	19.4709	11.1007	30.9108	14.0176	20.7395	25.4141	55.2379	280.39	11.3144	12.6361	83.8968	63.7053	21.3097	264.296	43.7492	38.4791	29.1992	24.4817	18.3421	104.117	31.4513	26.449	38.9837	25.0997	18.2263	42.0469	20.6806	259.983	32.694	20.6715
	8.42141		284.614	36.5118	41.5973	107.431	226.779	21.0584	94.1405	224.507	44.729	108.214	86.1648	873.79	491.012	43.3429	54.5708	261.663	41.3764	29.2064	16.651	46.3662	21.0264	31.1093	38.1212	82.8569	420.585	16.9716	18.9542	125.845	95.5579	31.9645	396.444	65.6239	57.7186	43.7987	36.7225	27.5132	156.175	47.177	39.6735	58.4755	37.6495	27.3395	63.0703	31.0208	389.975	49.0409	31.0072
	4.2107		569.227	73.0237	83.1947	214.862	453.558	42.1167	188.281	449.014	89.4581	216.429	172.33	1747.58	982.024	86.6857	109.142	523.327	82.7528	58.4127	33.302	92.7325	42.0528	62.2185	76.2424	165.714	841.171	33.9431	37.9084	251.69	191.116	63.929	792.888	131.248	115.437	87.5975	73.445	55.0264	312.35	94.354	79.3469	116.951	75.299	54.6789	126.141	62.0417	779.949	98.0819	62.0145
	10.5268		227.691	29.2095	33.2779	85.9449	181.423	16.8467	75.3124	179.606	35.7832	86.5715	68.9318	699.032	392.81	34.6743	43.6566	209.331	33.1011	23.3651	13.3208	37.093	16.8211	24.8874	30.497	66.2855	336.468	13.5773	15.1634	100.676	76.4464	25.5716	317.155	52.4991	46.1749	35.039	29.378	22.0106	124.94	37.7416	31.7388	46.7804	30.1196	21.8716	50.4562	24.8167	311.98	39.2328	24.8058
	8.42141		284.614	36.5118	41.5973	107.431	226.779	21.0584	94.1405	224.507	44.729	108.214	86.1648	873.79	491.012	43.3429	54.5708	261.663	41.3764	29.2064	16.651	46.3662	21.0264	31.1093	38.1212	82.8569	420.585	16.9716	18.9542	125.845	95.5579	31.9645	396.444	65.6239	57.7186	43.7987	36.7225	27.5132	156.175	47.177	39.6735	58.4755	37.6495	27.3395	63.0703	31.0208	389.975	49.0409	31.0072
	6.31606		379.485	48.6824	55.4631	143.242	302.372	28.0778	125.521	299.343	59.6387	144.286	114.886	1165.05	654.683	57.7905	72.7611	348.884	55.1685	38.9418	22.2013	61.8217	28.0352	41.479	50.8283	110.476	560.78	22.6288	25.2723	167.794	127.411	42.6194	528.592	87.4985	76.9581	58.3983	48.9633	36.6843	208.234	62.9027	52.898	77.9674	50.1993	36.4526	84.0937	41.3611	519.966	65.3879	41.343
	4.2107		569.227	73.0237	83.1947	214.862	453.558	42.1167	188.281	449.014	89.4581	216.429	172.33	1747.58	982.024	86.6857	109.142	523.327	82.7528	58.4127	33.302	92.7325	42.0528	62.2185	76.2424	165.714	841.171	33.9431	37.9084	251.69	191.116	63.929	792.888	131.248	115.437	87.5975	73.445	55.0264	312.35	94.354	79.3469	116.951	75.299	54.6789	126.141	62.0417	779.949	98.0819	62.0145
	2.10535		1138.45	146.047	166.389	429.725	907.115	84.2334	376.562	898.029	178.916	432.858	344.659	3495.16	1964.05	173.371	218.283	1046.65	165.506	116.825	66.604	185.465	84.1056	124.437	152.485	331.428	1682.34	67.8863	75.8169	503.381	382.232	127.858	1585.78	262.495	230.874	175.195	146.89	110.053	624.701	188.708	158.694	233.902	150.598	109.358	252.281	124.083	1559.9	196.164	124.029
	42.107		56.9227	7.30237	8.31947	21.4862	45.3558	4.21167	18.8281	44.9014	8.94581	21.6429	17.233	174.758	98.2024	8.66857	10.9142	52.3327	8.27528	5.84127	3.3302	9.27325	4.20528	6.22185	7.62424	16.5714	84.1171	3.39431	3.79084	25.169	19.1116	6.3929	79.2888	13.1248	11.5437	8.75975	7.3445	5.50264	31.235	9.4354	7.93469	11.6951	7.5299	5.46789	12.6141	6.20417	77.9949	9.80819	6.20145
	33.6856		71.1534	9.12796	10.3993	26.8578	56.6947	5.26459	23.5351	56.1268	11.1823	27.0536	21.5412	218.448	122.753	10.8357	13.6427	65.4158	10.3441	7.30159	4.16275	11.5916	5.2566	7.77732	9.5303	20.7142	105.146	4.24289	4.73855	31.4613	23.8895	7.99113	99.111	16.406	14.4296	10.9497	9.18062	6.8783	39.0438	11.7943	9.91837	14.6189	9.41237	6.83487	15.7676	7.75521	97.4936	12.2602	7.75181
	25.2642		94.8712	12.1706	13.8658	35.8104	75.5929	7.01945	31.3802	74.8357	14.9097	36.0715	28.7216	291.263	163.671	14.4476	18.1903	87.2211	13.7921	9.73545	5.55033	15.4554	7.0088	10.3698	12.7071	27.619	140.195	5.65719	6.31807	41.9484	31.8526	10.6548	132.148	21.8746	19.2395	14.5996	12.2408	9.17107	52.0584	15.7257	13.2245	19.4918	12.5498	9.11316	21.0234	10.3403	129.992	16.347	10.3357
	16.8428		142.307	18.2559	20.7987	53.7156	113.389	10.5292	47.0703	112.254	22.3645	54.1072	43.0824	436.895	245.506	21.6714	27.2854	130.832	20.6882	14.6032	8.32549	23.1831	10.5132	15.5546	19.0606	41.4284	210.293	8.48578	9.47711	62.9226	47.779	15.9823	198.222	32.8119	28.8593	21.8994	18.3612	13.7566	78.0876	23.5885	19.8367	29.2378	18.8247	13.6697	31.5351	15.5104	194.987	24.5205	15.5036
	8.42141		284.614	36.5118	41.5973	107.431	226.779	21.0584	94.1405	224.507	44.729	108.214	86.1648	873.79	491.012	43.3429	54.5708	261.663	41.3764	29.2064	16.651	46.3662	21.0264	31.1093	38.1212	82.8569	420.585	16.9716	18.9542	125.845	95.5579	31.9645	396.444	65.6239	57.7186	43.7987	36.7225	27.5132	156.175	47.177	39.6735	58.4755	37.6495	27.3395	63.0703	31.0208	389.975	49.0409	31.0072
	33.6856		71.1534	9.12796	10.3993	26.8578	56.6947	5.26459	23.5351	56.1268	11.1823	27.0536	21.5412	218.448	122.753	10.8357	13.6427	65.4158	10.3441	7.30159	4.16275	11.5916	5.2566	7.77732	9.5303	20.7142	105.146	4.24289	4.73855	31.4613	23.8895	7.99113	99.111	16.406	14.4296	10.9497	9.18062	6.8783	39.0438	11.7943	9.91837	14.6189	9.41237	6.83487	15.7676	7.75521	97.4936	12.2602	7.75181
	26.9485		88.9418	11.4099	12.9992	33.5722	70.8684	6.58074	29.4189	70.1585	13.9778	33.817	26.9265	273.06	153.441	13.5446	17.0534	81.7698	12.9301	9.12699	5.20343	14.4895	6.57075	9.72165	11.9129	25.8928	131.433	5.30362	5.92319	39.3266	29.8619	9.98891	123.889	20.5075	18.0371	13.6871	11.4758	8.59787	48.8047	14.7428	12.398	18.2736	11.7655	8.54359	19.7095	9.69401	121.867	15.3253	9.68976
	20.2114		118.589	15.2133	17.3322	44.763	94.4912	8.77431	39.2252	93.5447	18.6371	45.0893	35.902	364.079	204.588	18.0595	22.7378	109.026	17.2402	12.1693	6.93791	19.3193	8.761	12.9622	15.8838	34.5237	175.244	7.07149	7.89759	52.4355	39.8158	13.3185	165.185	27.3433	24.0494	18.2495	15.301	11.4638	65.073	19.6571	16.5306	24.3648	15.6873	11.3914	26.2793	12.9253	162.489	20.4337	12.9197
	13.4743		177.884	22.8199	25.9983	67.1445	141.737	13.1615	58.8378	140.317	27.9556	67.634	53.853	546.119	306.883	27.0893	34.1067	163.54	25.8603	18.254	10.4069	28.9789	13.1415	19.4433	23.8258	51.7856	262.866	10.6072	11.8464	78.6533	59.7237	19.9778	247.777	41.0149	36.0741	27.3742	22.9515	17.1957	97.6095	29.4856	24.7959	36.5472	23.5309	17.0872	39.4189	19.388	243.734	30.6506	19.3795
	6.73713		355.767	45.6398	51.9967	134.289	283.473	26.3229	117.676	280.634	55.9113	135.268	107.706	1092.24	613.765	54.1786	68.2135	327.079	51.7205	36.508	20.8137	57.9578	26.283	38.8866	47.6515	103.571	525.732	21.2145	23.6928	157.307	119.447	39.9556	495.555	82.0298	72.1482	54.7484	45.9031	34.3915	195.219	58.9713	49.5918	73.0944	47.0619	34.1743	78.8379	38.776	487.468	61.3012	38.759
	25.2642		94.8712	12.1706	13.8658	35.8104	75.5929	7.01945	31.3802	74.8357	14.9097	36.0715	28.7216	291.263	163.671	14.4476	18.1903	87.2211	13.7921	9.73545	5.55033	15.4554	7.0088	10.3698	12.7071	27.619	140.195	5.65719	6.31807	41.9484	31.8526	10.6548	132.148	21.8746	19.2395	14.5996	12.2408	9.17107	52.0584	15.7257	13.2245	19.4918	12.5498	9.11316	21.0234	10.3403	129.992	16.347	10.3357
	20.2114		118.589	15.2133	17.3322	44.763	94.4912	8.77431	39.2252	93.5447	18.6371	45.0893	35.902	364.079	204.588	18.0595	22.7378	109.026	17.2402	12.1693	6.93791	19.3193	8.761	12.9622	15.8838	34.5237	175.244	7.07149	7.89759	52.4355	39.8158	13.3185	165.185	27.3433	24.0494	18.2495	15.301	11.4638	65.073	19.6571	16.5306	24.3648	15.6873	11.3914	26.2793	12.9253	162.489	20.4337	12.9197
	15.1585		158.119	20.2843	23.1096	59.684	125.988	11.6991	52.3003	124.726	24.8495	60.1191	47.8693	485.439	272.785	24.0794	30.3171	145.369	22.9869	16.2258	9.25055	25.759	11.6813	17.2829	21.1784	46.0316	233.659	9.42865	10.5301	69.914	53.0877	17.7581	220.247	36.4577	32.0659	24.3326	20.4014	15.2851	86.764	26.2094	22.0408	32.4864	20.9164	15.1886	35.039	17.2338	216.653	27.245	17.2262
	10.1057		237.178	30.4265	34.6644	89.526	188.982	17.5486	78.4504	187.089	37.2742	90.1787	71.804	728.159	409.177	36.119	45.4757	218.053	34.4803	24.3386	13.8758	38.6385	17.522	25.9244	31.7677	69.0474	350.488	14.143	15.7952	104.871	79.6316	26.6371	330.37	54.6865	48.0988	36.4989	30.6021	22.9277	130.146	39.3142	33.0612	48.7296	31.3746	22.7829	52.5586	25.8507	324.979	40.8675	25.8394
	5.05284		474.356	60.853	69.3289	179.052	377.965	35.0973	156.901	374.179	74.5484	180.357	143.608	1456.32	818.354	72.2381	90.9513	436.106	68.9607	48.6773	27.7516	77.2771	35.044	51.8488	63.5353	138.095	700.976	28.2859	31.5904	209.742	159.263	53.2742	660.74	109.373	96.1976	72.9979	61.2041	45.8553	260.292	78.6283	66.1225	97.4592	62.7492	45.5658	105.117	51.7014	649.958	81.7349	51.6787
	16.8428		142.307	18.2559	20.7987	53.7156	113.389	10.5292	47.0703	112.254	22.3645	54.1072	43.0824	436.895	245.506	21.6714	27.2854	130.832	20.6882	14.6032	8.32549	23.1831	10.5132	15.5546	19.0606	41.4284	210.293	8.48578	9.47711	62.9226	47.779	15.9823	198.222	32.8119	28.8593	21.8994	18.3612	13.7566	78.0876	23.5885	19.8367	29.2378	18.8247	13.6697	31.5351	15.5104	194.987	24.5205	15.5036
	13.4743		177.884	22.8199	25.9983	67.1445	141.737	13.1615	58.8378	140.317	27.9556	67.634	53.853	546.119	306.883	27.0893	34.1067	163.54	25.8603	18.254	10.4069	28.9789	13.1415	19.4433	23.8258	51.7856	262.866	10.6072	11.8464	78.6533	59.7237	19.9778	247.777	41.0149	36.0741	27.3742	22.9515	17.1957	97.6095	29.4856	24.7959	36.5472	23.5309	17.0872	39.4189	19.388	243.734	30.6506	19.3795
	10.1057		237.178	30.4265	34.6644	89.526	188.982	17.5486	78.4504	187.089	37.2742	90.1787	71.804	728.159	409.177	36.119	45.4757	218.053	34.4803	24.3386	13.8758	38.6385	17.522	25.9244	31.7677	69.0474	350.488	14.143	15.7952	104.871	79.6316	26.6371	330.37	54.6865	48.0988	36.4989	30.6021	22.9277	130.146	39.3142	33.0612	48.7296	31.3746	22.7829	52.5586	25.8507	324.979	40.8675	25.8394
	6.73713		355.767	45.6398	51.9967	134.289	283.473	26.3229	117.676	280.634	55.9113	135.268	107.706	1092.24	613.765	54.1786	68.2135	327.079	51.7205	36.508	20.8137	57.9578	26.283	38.8866	47.6515	103.571	525.732	21.2145	23.6928	157.307	119.447	39.9556	495.555	82.0298	72.1482	54.7484	45.9031	34.3915	195.219	58.9713	49.5918	73.0944	47.0619	34.1743	78.8379	38.776	487.468	61.3012	38.759
	3.36856		711.534	91.2796	103.993	268.578	566.947	52.6459	235.351	561.268	111.823	270.536	215.412	2184.48	1227.53	108.357	136.427	654.158	103.441	73.0159	41.6275	115.916	52.566	77.7732	95.303	207.142	1051.46	42.4289	47.3855	314.613	238.895	79.9113	991.11	164.06	144.296	109.497	91.8062	68.783	390.438	117.943	99.1837	146.189	94.1237	68.3487	157.676	77.5521	974.936	122.602	77.5181
	8.42141		284.614	36.5118	41.5973	107.431	226.779	21.0584	94.1405	224.507	44.729	108.214	86.1648	873.79	491.012	43.3429	54.5708	261.663	41.3764	29.2064	16.651	46.3662	21.0264	31.1093	38.1212	82.8569	420.585	16.9716	18.9542	125.845	95.5579	31.9645	396.444	65.6239	57.7186	43.7987	36.7225	27.5132	156.175	47.177	39.6735	58.4755	37.6495	27.3395	63.0703	31.0208	389.975	49.0409	31.0072
	6.73713		355.767	45.6398	51.9967	134.289	283.473	26.3229	117.676	280.634	55.9113	135.268	107.706	1092.24	613.765	54.1786	68.2135	327.079	51.7205	36.508	20.8137	57.9578	26.283	38.8866	47.6515	103.571	525.732	21.2145	23.6928	157.307	119.447	39.9556	495.555	82.0298	72.1482	54.7484	45.9031	34.3915	195.219	58.9713	49.5918	73.0944	47.0619	34.1743	78.8379	38.776	487.468	61.3012	38.759
	5.05284		474.356	60.853	69.3289	179.052	377.965	35.0973	156.901	374.179	74.5484	180.357	143.608	1456.32	818.354	72.2381	90.9513	436.106	68.9607	48.6773	27.7516	77.2771	35.044	51.8488	63.5353	138.095	700.976	28.2859	31.5904	209.742	159.263	53.2742	660.74	109.373	96.1976	72.9979	61.2041	45.8553	260.292	78.6283	66.1225	97.4592	62.7492	45.5658	105.117	51.7014	649.958	81.7349	51.6787
	3.36856		711.534	91.2796	103.993	268.578	566.947	52.6459	235.351	561.268	111.823	270.536	215.412	2184.48	1227.53	108.357	136.427	654.158	103.441	73.0159	41.6275	115.916	52.566	77.7732	95.303	207.142	1051.46	42.4289	47.3855	314.613	238.895	79.9113	991.11	164.06	144.296	109.497	91.8062	68.783	390.438	117.943	99.1837	146.189	94.1237	68.3487	157.676	77.5521	974.936	122.602	77.5181
	1.68428		1423.07	182.559	207.987	537.156	1133.89	105.292	470.703	1122.54	223.645	541.072	430.824	4368.95	2455.06	216.714	272.854	1308.32	206.882	146.032	83.2549	231.831	105.132	155.546	190.606	414.284	2102.93	84.8578	94.7711	629.226	477.79	159.823	1982.22	328.119	288.593	218.994	183.612	137.566	780.876	235.885	198.367	292.378	188.247	136.697	315.351	155.104	1949.87	245.205	155.036
	31.5803		75.897	9.73649	11.0926	28.6483	60.4743	5.61556	25.1041	59.8686	11.9277	28.8572	22.9773	233.011	130.937	11.5581	14.5522	69.7769	11.0337	7.78836	4.44026	12.3643	5.60704	8.29581	10.1657	22.0952	112.156	4.52575	5.05446	33.5587	25.4821	8.52387	105.718	17.4997	15.3916	11.6797	9.79266	7.33685	41.6467	12.5805	10.5796	15.5935	10.0399	7.29053	16.8187	8.27222	103.993	13.0776	8.2686
	25.2642		94.8712	12.1706	13.8658	35.8104	75.5929	7.01945	31.3802	74.8357	14.9097	36.0715	28.7216	291.263	163.671	14.4476	18.1903	87.2211	13.7921	9.73545	5.55033	15.4554	7.0088	10.3698	12.7071	27.619	140.195	5.65719	6.31807	41.9484	31.8526	10.6548	132.148	21.8746	19.2395	14.5996	12.2408	9.17107	52.0584	15.7257	13.2245	19.4918	12.5498	9.11316	21.0234	10.3403	129.992	16.347	10.3357
	18.9482		126.495	16.2275	18.4877	47.7472	100.791	9.35927	41.8402	99.781	19.8796	48.0953	38.2955	388.351	218.228	19.2635	24.2537	116.295	18.3895	12.9806	7.40044	20.6072	9.34506	13.8263	16.9428	36.8253	186.927	7.54292	8.4241	55.9312	42.4702	14.2065	176.197	29.1662	25.6527	19.4661	16.3211	12.2281	69.4112	20.9676	17.6327	25.9891	16.7331	12.1509	28.0312	13.787	173.322	21.796	13.781
	12.6321		189.742	24.3412	27.7316	71.6208	151.186	14.0389	62.7603	149.671	29.8194	72.1429	57.4432	582.527	327.341	28.8952	36.3805	174.442	27.5843	19.4709	11.1007	30.9108	14.0176	20.7395	25.4141	55.2379	280.39	11.3144	12.6361	83.8968	63.7053	21.3097	264.296	43.7492	38.4791	29.1992	24.4817	18.3421	104.117	31.4513	26.449	38.9837	25.0997	18.2263	42.0469	20.6806	259.983	32.694	20.6715
	6.31606		379.485	48.6824	55.4631	143.242	302.372	28.0778	125.521	299.343	59.6387	144.286	114.886	1165.05	654.683	57.7905	72.7611	348.884	55.1685	38.9418	22.2013	61.8217	28.0352	41.479	50.8283	110.476	560.78	22.6288	25.2723	167.794	127.411	42.6194	528.592	87.4985	76.9581	58.3983	48.9633	36.6843	208.234	62.9027	52.898	77.9674	50.1993	36.4526	84.0937	41.3611	519.966	65.3879	41.343
	25.2642		94.8712	12.1706	13.8658	35.8104	75.5929	7.01945	31.3802	74.8357	14.9097	36.0715	28.7216	291.263	163.671	14.4476	18.1903	87.2211	13.7921	9.73545	5.55033	15.4554	7.0088	10.3698	12.7071	27.619	140.195	5.65719	6.31807	41.9484	31.8526	10.6548	132.148	21.8746	19.2395	14.5996	12.2408	9.17107	52.0584	15.7257	13.2245	19.4918	12.5498	9.11316	21.0234	10.3403	129.992	16.347	10.3357
	20.2114		118.589	15.2133	17.3322	44.763	94.4912	8.77431	39.2252	93.5447	18.6371	45.0893	35.902	364.079	204.588	18.0595	22.7378	109.026	17.2402	12.1693	6.93791	19.3193	8.761	12.9622	15.8838	34.5237	175.244	7.07149	7.89759	52.4355	39.8158	13.3185	165.185	27.3433	24.0494	18.2495	15.301	11.4638	65.073	19.6571	16.5306	24.3648	15.6873	11.3914	26.2793	12.9253	162.489	20.4337	12.9197
	15.1585		158.119	20.2843	23.1096	59.684	125.988	11.6991	52.3003	124.726	24.8495	60.1191	47.8693	485.439	272.785	24.0794	30.3171	145.369	22.9869	16.2258	9.25055	25.759	11.6813	17.2829	21.1784	46.0316	233.659	9.42865	10.5301	69.914	53.0877	17.7581	220.247	36.4577	32.0659	24.3326	20.4014	15.2851	86.764	26.2094	22.0408	32.4864	20.9164	15.1886	35.039	17.2338	216.653	27.245	17.2262
	10.1057		237.178	30.4265	34.6644	89.526	188.982	17.5486	78.4504	187.089	37.2742	90.1787	71.804	728.159	409.177	36.119	45.4757	218.053	34.4803	24.3386	13.8758	38.6385	17.522	25.9244	31.7677	69.0474	350.488	14.143	15.7952	104.871	79.6316	26.6371	330.37	54.6865	48.0988	36.4989	30.6021	22.9277	130.146	39.3142	33.0612	48.7296	31.3746	22.7829	52.5586	25.8507	324.979	40.8675	25.8394
	5.05284		474.356	60.853	69.3289	179.052	377.965	35.0973	156.901	374.179	74.5484	180.357	143.608	1456.32	818.354	72.2381	90.9513	436.106	68.9607	48.6773	27.7516	77.2771	35.044	51.8488	63.5353	138.095	700.976	28.2859	31.5904	209.742	159.263	53.2742	660.74	109.373	96.1976	72.9979	61.2041	45.8553	260.292	78.6283	66.1225	97.4592	62.7492	45.5658	105.117	51.7014	649.958	81.7349	51.6787
	18.9482		126.495	16.2275	18.4877	47.7472	100.791	9.35927	41.8402	99.781	19.8796	48.0953	38.2955	388.351	218.228	19.2635	24.2537	116.295	18.3895	12.9806	7.40044	20.6072	9.34506	13.8263	16.9428	36.8253	186.927	7.54292	8.4241	55.9312	42.4702	14.2065	176.197	29.1662	25.6527	19.4661	16.3211	12.2281	69.4112	20.9676	17.6327	25.9891	16.7331	12.1509	28.0312	13.787	173.322	21.796	13.781
	15.1585		158.119	20.2843	23.1096	59.684	125.988	11.6991	52.3003	124.726	24.8495	60.1191	47.8693	485.439	272.785	24.0794	30.3171	145.369	22.9869	16.2258	9.25055	25.759	11.6813	17.2829	21.1784	46.0316	233.659	9.42865	10.5301	69.914	53.0877	17.7581	220.247	36.4577	32.0659	24.3326	20.4014	15.2851	86.764	26.2094	22.0408	32.4864	20.9164	15.1886	35.039	17.2338	216.653	27.245	17.2262
	11.3689		210.825	27.0458	30.8128	79.5787	167.984	15.5988	69.7337	166.302	33.1326	80.1588	63.8258	647.252	363.713	32.1058	40.4228	193.825	30.6492	21.6343	12.3341	34.3454	15.5751	23.0439	28.2379	61.3755	311.545	12.5715	14.0402	93.2187	70.7837	23.6774	293.662	48.6103	42.7545	32.4435	27.2018	20.3801	115.685	34.9459	29.3878	43.3152	27.8885	20.2515	46.7187	22.9784	288.87	36.3266	22.9683
	7.57927		316.237	40.5687	46.2193	119.368	251.976	23.3982	104.601	249.452	49.6989	120.238	95.7386	970.878	545.569	48.1587	60.6342	290.737	45.9738	32.4515	18.5011	51.5181	23.3627	34.5659	42.3569	92.0632	467.317	18.8573	21.0602	139.828	106.175	35.5161	440.493	72.9154	64.1318	48.6653	40.8028	30.5702	173.528	52.4189	44.0816	64.9728	41.8328	30.3772	70.0781	34.4676	433.305	54.4899	34.4525
	3.78963		632.475	81.1374	92.4385	238.736	503.953	46.7963	209.201	498.905	99.3978	240.476	191.477	1941.76	1091.14	96.3174	121.268	581.474	91.9476	64.903	37.0022	103.036	46.7253	69.1317	84.7138	184.126	934.634	37.7146	42.1205	279.656	212.351	71.0323	880.986	145.831	128.264	97.3305	81.6055	61.1404	347.056	104.838	88.1633	129.946	83.6655	60.7544	140.156	68.9352	866.61	108.98	68.905
	12.6321		189.742	24.3412	27.7316	71.6208	151.186	14.0389	62.7603	149.671	29.8194	72.1429	57.4432	582.527	327.341	28.8952	36.3805	174.442	27.5843	19.4709	11.1007	30.9108	14.0176	20.7395	25.4141	55.2379	280.39	11.3144	12.6361	83.8968	63.7053	21.3097	264.296	43.7492	38.4791	29.1992	24.4817	18.3421	104.117	31.4513	26.449	38.9837	25.0997	18.2263	42.0469	20.6806	259.983	32.694	20.6715
	10.1057		237.178	30.4265	34.6644	89.526	188.982	17.5486	78.4504	187.089	37.2742	90.1787	71.804	728.159	409.177	36.119	45.4757	218.053	34.4803	24.3386	13.8758	38.6385	17.522	25.9244	31.7677	69.0474	350.488	14.143	15.7952	104.871	79.6316	26.6371	330.37	54.6865	48.0988	36.4989	30.6021	22.9277	130.146	39.3142	33.0612	48.7296	31.3746	22.7829	52.5586	25.8507	324.979	40.8675	25.8394
	7.57927		316.237	40.5687	46.2193	119.368	251.976	23.3982	104.601	249.452	49.6989	120.238	95.7386	970.878	545.569	48.1587	60.6342	290.737	45.9738	32.4515	18.5011	51.5181	23.3627	34.5659	42.3569	92.0632	467.317	18.8573	21.0602	139.828	106.175	35.5161	440.493	72.9154	64.1318	48.6653	40.8028	30.5702	173.528	52.4189	44.0816	64.9728	41.8328	30.3772	70.0781	34.4676	433.305	54.4899	34.4525
	5.05284		474.356	60.853	69.3289	179.052	377.965	35.0973	156.901	374.179	74.5484	180.357	143.608	1456.32	818.354	72.2381	90.9513	436.106	68.9607	48.6773	27.7516	77.2771	35.044	51.8488	63.5353	138.095	700.976	28.2859	31.5904	209.742	159.263	53.2742	660.74	109.373	96.1976	72.9979	61.2041	45.8553	260.292	78.6283	66.1225	97.4592	62.7492	45.5658	105.117	51.7014	649.958	81.7349	51.6787
	2.52642		948.712	121.706	138.658	358.104	755.929	70.1945	313.802	748.357	149.097	360.715	287.216	2912.63	1636.71	144.476	181.903	872.211	137.921	97.3545	55.5033	154.554	70.088	103.698	127.071	276.19	1401.95	56.5719	63.1807	419.484	318.526	106.548	1321.48	218.746	192.395	145.996	122.408	91.7107	520.584	157.257	132.245	194.918	125.498	91.1316	210.234	103.403	1299.92	163.47	103.357
	6.31606		379.485	48.6824	55.4631	143.242	302.372	28.0778	125.521	299.343	59.6387	144.286	114.886	1165.05	654.683	57.7905	72.7611	348.884	55.1685	38.9418	22.2013	61.8217	28.0352	41.479	50.8283	110.476	560.78	22.6288	25.2723	167.794	127.411	42.6194	528.592	87.4985	76.9581	58.3983	48.9633	36.6843	208.234	62.9027	52.898	77.9674	50.1993	36.4526	84.0937	41.3611	519.966	65.3879	41.343
	5.05284		474.356	60.853	69.3289	179.052	377.965	35.0973	156.901	374.179	74.5484	180.357	143.608	1456.32	818.354	72.2381	90.9513	436.106	68.9607	48.6773	27.7516	77.2771	35.044	51.8488	63.5353	138.095	700.976	28.2859	31.5904	209.742	159.263	53.2742	660.74	109.373	96.1976	72.9979	61.2041	45.8553	260.292	78.6283	66.1225	97.4592	62.7492	45.5658	105.117	51.7014	649.958	81.7349	51.6787
	3.78963		632.475	81.1374	92.4385	238.736	503.953	46.7963	209.201	498.905	99.3978	240.476	191.477	1941.76	1091.14	96.3174	121.268	581.474	91.9476	64.903	37.0022	103.036	46.7253	69.1317	84.7138	184.126	934.634	37.7146	42.1205	279.656	212.351	71.0323	880.986	145.831	128.264	97.3305	81.6055	61.1404	347.056	104.838	88.1633	129.946	83.6655	60.7544	140.156	68.9352	866.61	108.98	68.905
	2.52642		948.712	121.706	138.658	358.104	755.929	70.1945	313.802	748.357	149.097	360.715	287.216	2912.63	1636.71	144.476	181.903	872.211	137.921	97.3545	55.5033	154.554	70.088	103.698	127.071	276.19	1401.95	56.5719	63.1807	419.484	318.526	106.548	1321.48	218.746	192.395	145.996	122.408	91.7107	520.584	157.257	132.245	194.918	125.498	91.1316	210.234	103.403	1299.92	163.47	103.357
	1.26321		1897.42	243.412	277.316	716.208	1511.86	140.389	627.603	1496.71	298.194	721.429	574.432	5825.27	3273.41	288.952	363.805	1744.42	275.843	194.709	111.007	309.108	140.176	207.395	254.141	552.379	2803.9	113.144	126.361	838.968	637.053	213.097	2642.96	437.492	384.791	291.992	244.817	183.421	1041.17	314.513	264.49	389.837	250.997	182.263	420.469	206.806	2599.83	326.94	206.715
	21.0535		113.845	14.6047	16.6389	42.9725	90.7115	8.42334	37.6562	89.8029	17.8916	43.2858	34.4659	349.516	196.405	17.3371	21.8283	104.665	16.5506	11.6825	6.6604	18.5465	8.41056	12.4437	15.2485	33.1428	168.234	6.78863	7.58169	50.3381	38.2232	12.7858	158.578	26.2495	23.0874	17.5195	14.689	11.0053	62.4701	18.8708	15.8694	23.3902	15.0598	10.9358	25.2281	12.4083	155.99	19.6164	12.4029
	16.8428		142.307	18.2559	20.7987	53.7156	113.389	10.5292	47.0703	112.254	22.3645	54.1072	43.0824	436.895	245.506	21.6714	27.2854	130.832	20.6882	14.6032	8.32549	23.1831	10.5132	15.5546	19.0606	41.4284	210.293	8.48578	9.47711	62.9226	47.779	15.9823	198.222	32.8119	28.8593	21.8994	18.3612	13.7566	78.0876	23.5885	19.8367	29.2378	18.8247	13.6697	31.5351	15.5104	194.987	24.5205	15.5036
	12.6321		189.742	24.3412	27.7316	71.6208	151.186	14.0389	62.7603	149.671	29.8194	72.1429	57.4432	582.527	327.341	28.8952	36.3805	174.442	27.5843	19.4709	11.1007	30.9108	14.0176	20.7395	25.4141	55.2379	280.39	11.3144	12.6361	83.8968	63.7053	21.3097	264.296	43.7492	38.4791	29.1992	24.4817	18.3421	104.117	31.4513	26.449	38.9837	25.0997	18.2263	42.0469	20.6806	259.983	32.694	20.6715
	8.42141		284.614	36.5118	41.5973	107.431	226.779	21.0584	94.1405	224.507	44.729	108.214	86.1648	873.79	491.012	43.3429	54.5708	261.663	41.3764	29.2064	16.651	46.3662	21.0264	31.1093	38.1212	82.8569	420.585	16.9716	18.9542	125.845	95.5579	31.9645	396.444	65.6239	57.7186	43.7987	36.7225	27.5132	156.175	47.177	39.6735	58.4755	37.6495	27.3395	63.0703	31.0208	389.975	49.0409	31.0072
	4.2107		569.227	73.0237	83.1947	214.862	453.558	42.1167	188.281	449.014	89.4581	216.429	172.33	1747.58	982.024	86.6857	109.142	523.327	82.7528	58.4127	33.302	92.7325	42.0528	62.2185	76.2424	165.714	841.171	33.9431	37.9084	251.69	191.116	63.929	792.888	131.248	115.437	87.5975	73.445	55.0264	312.35	94.354	79.3469	116.951	75.299	54.6789	126.141	62.0417	779.949	98.0819	62.0145
	16.8428		142.307	18.2559	20.7987	53.7156	113.389	10.5292	47.0703	112.254	22.3645	54.1072	43.0824	436.895	245.506	21.6714	27.2854	130.832	20.6882	14.6032	8.32549	23.1831	10.5132	15.5546	19.0606	41.4284	210.293	8.48578	9.47711	62.9226	47.779	15.9823	198.222	32.8119	28.8593	21.8994	18.3612	13.7566	78.0876	23.5885	19.8367	29.2378	18.8247	13.6697	31.5351	15.5104	194.987	24.5205	15.5036
	13.4743		177.884	22.8199	25.9983	67.1445	141.737	13.1615	58.8378	140.317	27.9556	67.634	53.853	546.119	306.883	27.0893	34.1067	163.54	25.8603	18.254	10.4069	28.9789	13.1415	19.4433	23.8258	51.7856	262.866	10.6072	11.8464	78.6533	59.7237	19.9778	247.777	41.0149	36.0741	27.3742	22.9515	17.1957	97.6095	29.4856	24.7959	36.5472	23.5309	17.0872	39.4189	19.388	243.734	30.6506	19.3795
	10.1057		237.178	30.4265	34.6644	89.526	188.982	17.5486	78.4504	187.089	37.2742	90.1787	71.804	728.159	409.177	36.119	45.4757	218.053	34.4803	24.3386	13.8758	38.6385	17.522	25.9244	31.7677	69.0474	350.488	14.143	15.7952	104.871	79.6316	26.6371	330.37	54.6865	48.0988	36.4989	30.6021	22.9277	130.146	39.3142	33.0612	48.7296	31.3746	22.7829	52.5586	25.8507	324.979	40.8675	25.8394
	6.73713		355.767	45.6398	51.9967	134.289	283.473	26.3229	117.676	280.634	55.9113	135.268	107.706	1092.24	613.765	54.1786	68.2135	327.079	51.7205	36.508	20.8137	57.9578	26.283	38.8866	47.6515	103.571	525.732	21.2145	23.6928	157.307	119.447	39.9556	495.555	82.0298	72.1482	54.7484	45.9031	34.3915	195.219	58.9713	49.5918	73.0944	47.0619	34.1743	78.8379	38.776	487.468	61.3012	38.759
	3.36856		711.534	91.2796	103.993	268.578	566.947	52.6459	235.351	561.268	111.823	270.536	215.412	2184.48	1227.53	108.357	136.427	654.158	103.441	73.0159	41.6275	115.916	52.566	77.7732	95.303	207.142	1051.46	42.4289	47.3855	314.613	238.895	79.9113	991.11	164.06	144.296	109.497	91.8062	68.783	390.438	117.943	99.1837	146.189	94.1237	68.3487	157.676	77.5521	974.936	122.602	77.5181
	12.6321		189.742	24.3412	27.7316	71.6208	151.186	14.0389	62.7603	149.671	29.8194	72.1429	57.4432	582.527	327.341	28.8952	36.3805	174.442	27.5843	19.4709	11.1007	30.9108	14.0176	20.7395	25.4141	55.2379	280.39	11.3144	12.6361	83.8968	63.7053	21.3097	264.296	43.7492	38.4791	29.1992	24.4817	18.3421	104.117	31.4513	26.449	38.9837	25.0997	18.2263	42.0469	20.6806	259.983	32.694	20.6715
	10.1057		237.178	30.4265	34.6644	89.526	188.982	17.5486	78.4504	187.089	37.2742	90.1787	71.804	728.159	409.177	36.119	45.4757	218.053	34.4803	24.3386	13.8758	38.6385	17.522	25.9244	31.7677	69.0474	350.488	14.143	15.7952	104.871	79.6316	26.6371	330.37	54.6865	48.0988	36.4989	30.6021	22.9277	130.146	39.3142	33.0612	48.7296	31.3746	22.7829	52.5586	25.8507	324.979	40.8675	25.8394
	7.57927		316.237	40.5687	46.2193	119.368	251.976	23.3982	104.601	249.452	49.6989	120.238	95.7386	970.878	545.569	48.1587	60.6342	290.737	45.9738	32.4515	18.5011	51.5181	23.3627	34.5659	42.3569	92.0632	467.317	18.8573	21.0602	139.828	106.175	35.5161	440.493	72.9154	64.1318	48.6653	40.8028	30.5702	173.528	52.4189	44.0816	64.9728	41.8328	30.3772	70.0781	34.4676	433.305	54.4899	34.4525
	5.05284		474.356	60.853	69.3289	179.052	377.965	35.0973	156.901	374.179	74.5484	180.357	143.608	1456.32	818.354	72.2381	90.9513	436.106	68.9607	48.6773	27.7516	77.2771	35.044	51.8488	63.5353	138.095	700.976	28.2859	31.5904	209.742	159.263	53.2742	660.74	109.373	96.1976	72.9979	61.2041	45.8553	260.292	78.6283	66.1225	97.4592	62.7492	45.5658	105.117	51.7014	649.958	81.7349	51.6787
	2.52642		948.712	121.706	138.658	358.104	755.929	70.1945	313.802	748.357	149.097	360.715	287.216	2912.63	1636.71	144.476	181.903	872.211	137.921	97.3545	55.5033	154.554	70.088	103.698	127.071	276.19	1401.95	56.5719	63.1807	419.484	318.526	106.548	1321.48	218.746	192.395	145.996	122.408	91.7107	520.584	157.257	132.245	194.918	125.498	91.1316	210.234	103.403	1299.92	163.47	103.357
	8.42141		284.614	36.5118	41.5973	107.431	226.779	21.0584	94.1405	224.507	44.729	108.214	86.1648	873.79	491.012	43.3429	54.5708	261.663	41.3764	29.2064	16.651	46.3662	21.0264	31.1093	38.1212	82.8569	420.585	16.9716	18.9542	125.845	95.5579	31.9645	396.444	65.6239	57.7186	43.7987	36.7225	27.5132	156.175	47.177	39.6735	58.4755	37.6495	27.3395	63.0703	31.0208	389.975	49.0409	31.0072
	6.73713		355.767	45.6398	51.9967	134.289	283.473	26.3229	117.676	280.634	55.9113	135.268	107.706	1092.24	613.765	54.1786	68.2135	327.079	51.7205	36.508	20.8137	57.9578	26.283	38.8866	47.6515	103.571	525.732	21.2145	23.6928	157.307	119.447	39.9556	495.555	82.0298	72.1482	54.7484	45.9031	34.3915	195.219	58.9713	49.5918	73.0944	47.0619	34.1743	78.8379	38.776	487.468	61.3012	38.759
	5.05284		474.356	60.853	69.3289	179.052	377.965	35.0973	156.901	374.179	74.5484	180.357	143.608	1456.32	818.354	72.2381	90.9513	436.106	68.9607	48.6773	27.7516	77.2771	35.044	51.8488	63.5353	138.095	700.976	28.2859	31.5904	209.742	159.263	53.2742	660.74	109.373	96.1976	72.9979	61.2041	45.8553	260.292	78.6283	66.1225	97.4592	62.7492	45.5658	105.117	51.7014	649.958	81.7349	51.6787
	3.36856		711.534	91.2796	103.993	268.578	566.947	52.6459	235.351	561.268	111.823	270.536	215.412	2184.48	1227.53	108.357	136.427	654.158	103.441	73.0159	41.6275	115.916	52.566	77.7732	95.303	207.142	1051.46	42.4289	47.3855	314.613	238.895	79.9113	991.11	164.06	144.296	109.497	91.8062	68.783	390.438	117.943	99.1837	146.189	94.1237	68.3487	157.676	77.5521	974.936	122.602	77.5181
	1.68428		1423.07	182.559	207.987	537.156	1133.89	105.292	470.703	1122.54	223.645	541.072	430.824	4368.95	2455.06	216.714	272.854	1308.32	206.882	146.032	83.2549	231.831	105.132	155.546	190.606	414.284	2102.93	84.8578	94.7711	629.226	477.79	159.823	1982.22	328.119	288.593	218.994	183.612	137.566	780.876	235.885	198.367	292.378	188.247	136.697	315.351	155.104	1949.87	245.205	155.036
	4.2107		569.227	73.0237	83.1947	214.862	453.558	42.1167	188.281	449.014	89.4581	216.429	172.33	1747.58	982.024	86.6857	109.142	523.327	82.7528	58.4127	33.302	92.7325	42.0528	62.2185	76.2424	165.714	841.171	33.9431	37.9084	251.69	191.116	63.929	792.888	131.248	115.437	87.5975	73.445	55.0264	312.35	94.354	79.3469	116.951	75.299	54.6789	126.141	62.0417	779.949	98.0819	62.0145
	3.36856		711.534	91.2796	103.993	268.578	566.947	52.6459	235.351	561.268	111.823	270.536	215.412	2184.48	1227.53	108.357	136.427	654.158	103.441	73.0159	41.6275	115.916	52.566	77.7732	95.303	207.142	1051.46	42.4289	47.3855	314.613	238.895	79.9113	991.11	164.06	144.296	109.497	91.8062	68.783	390.438	117.943	99.1837	146.189	94.1237	68.3487	157.676	77.5521	974.936	122.602	77.5181
	2.52642		948.712	121.706	138.658	358.104	755.929	70.1945	313.802	748.357	149.097	360.715	287.216	2912.63	1636.71	144.476	181.903	872.211	137.921	97.3545	55.5033	154.554	70.088	103.698	127.071	276.19	1401.95	56.5719	63.1807	419.484	318.526	106.548	1321.48	218.746	192.395	145.996	122.408	91.7107	520.584	157.257	132.245	194.918	125.498	91.1316	210.234	103.403	1299.92	163.47	103.357
	1.68428		1423.07	182.559	207.987	537.156	1133.89	105.292	470.703	1122.54	223.645	541.072	430.824	4368.95	2455.06	216.714	272.854	1308.32	206.882	146.032	83.2549	231.831	105.132	155.546	190.606	414.284	2102.93	84.8578	94.7711	629.226	477.79	159.823	1982.22	328.119	288.593	218.994	183.612	137.566	780.876	235.885	198.367	292.378	188.247	136.697	315.351	155.104	1949.87	245.205	155.036
	0.842141		2846.14	365.118	415.973	1074.31	2267.79	210.584	941.405	2245.07	447.29	1082.14	861.648	8737.9	4910.12	433.429	545.708	2616.63	413.764	292.064	166.51	463.662	210.264	311.093	381.212	828.569	4205.85	169.716	189.542	1258.45	955.579	319.645	3964.44	656.239	577.186	437.987	367.225	275.132	1561.75	471.77	396.735	584.755	376.495	273.395	630.703	310.208	3899.75	490.409	310.072
	10.5268		227.691	29.2095	33.2779	85.9449	181.423	16.8467	75.3124	179.606	35.7832	86.5715	68.9318	699.032	392.81	34.6743	43.6566	209.331	33.1011	23.3651	13.3208	37.093	16.8211	24.8874	30.497	66.2855	336.468	13.5773	15.1634	100.676	76.4464	25.5716	317.155	52.4991	46.1749	35.039	29.378	22.0106	124.94	37.7416	31.7388	46.7804	30.1196	21.8716	50.4562	24.8167	311.98	39.2328	24.8058
	8.42141		284.614	36.5118	41.5973	107.431	226.779	21.0584	94.1405	224.507	44.729	108.214	86.1648	873.79	491.012	43.3429	54.5708	261.663	41.3764	29.2064	16.651	46.3662	21.0264	31.1093	38.1212	82.8569	420.585	16.9716	18.9542	125.845	95.5579	31.9645	396.444	65.6239	57.7186	43.7987	36.7225	27.5132	156.175	47.177	39.6735	58.4755	37.6495	27.3395	63.0703	31.0208	389.975	49.0409	31.0072
	6.31606		379.485	48.6824	55.4631	143.242	302.372	28.0778	125.521	299.343	59.6387	144.286	114.886	1165.05	654.683	57.7905	72.7611	348.884	55.1685	38.9418	22.2013	61.8217	28.0352	41.479	50.8283	110.476	560.78	22.6288	25.2723	167.794	127.411	42.6194	528.592	87.4985	76.9581	58.3983	48.9633	36.6843	208.234	62.9027	52.898	77.9674	50.1993	36.4526	84.0937	41.3611	519.966	65.3879	41.343
	4.2107		569.227	73.0237	83.1947	214.862	453.558	42.1167	188.281	449.014	89.4581	216.429	172.33	1747.58	982.024	86.6857	109.142	523.327	82.7528	58.4127	33.302	92.7325	42.0528	62.2185	76.2424	165.714	841.171	33.9431	37.9084	251.69	191.116	63.929	792.888	131.248	115.437	87.5975	73.445	55.0264	312.35	94.354	79.3469	116.951	75.299	54.6789	126.141	62.0417	779.949	98.0819	62.0145
	2.10535		1138.45	146.047	166.389	429.725	907.115	84.2334	376.562	898.029	178.916	432.858	344.659	3495.16	1964.05	173.371	218.283	1046.65	165.506	116.825	66.604	185.465	84.1056	124.437	152.485	331.428	1682.34	67.8863	75.8169	503.381	382.232	127.858	1585.78	262.495	230.874	175.195	146.89	110.053	624.701	188.708	158.694	233.902	150.598	109.358	252.281	124.083	1559.9	196.164	124.029
	8.42141		284.614	36.5118	41.5973	107.431	226.779	21.0584	94.1405	224.507	44.729	108.214	86.1648	873.79	491.012	43.3429	54.5708	261.663	41.3764	29.2064	16.651	46.3662	21.0264	31.1093	38.1212	82.8569	420.585	16.9716	18.9542	125.845	95.5579	31.9645	396.444	65.6239	57.7186	43.7987	36.7225	27.5132	156.175	47.177	39.6735	58.4755	37.6495	27.3395	63.0703	31.0208	389.975	49.0409	31.0072
	6.73713		355.767	45.6398	51.9967	134.289	283.473	26.3229	117.676	280.634	55.9113	135.268	107.706	1092.24	613.765	54.1786	68.2135	327.079	51.7205	36.508	20.8137	57.9578	26.283	38.8866	47.6515	103.571	525.732	21.2145	23.6928	157.307	119.447	39.9556	495.555	82.0298	72.1482	54.7484	45.9031	34.3915	195.219	58.9713	49.5918	73.0944	47.0619	34.1743	78.8379	38.776	487.468	61.3012	38.759
	5.05284		474.356	60.853	69.3289	179.052	377.965	35.0973	156.901	374.179	74.5484	180.357	143.608	1456.32	818.354	72.2381	90.9513	436.106	68.9607	48.6773	27.7516	77.2771	35.044	51.8488	63.5353	138.095	700.976	28.2859	31.5904	209.742	159.263	53.2742	660.74	109.373	96.1976	72.9979	61.2041	45.8553	260.292	78.6283	66.1225	97.4592	62.7492	45.5658	105.117	51.7014	649.958	81.7349	51.6787
	3.36856		711.534	91.2796	103.993	268.578	566.947	52.6459	235.351	561.268	111.823	270.536	215.412	2184.48	1227.53	108.357	136.427	654.158	103.441	73.0159	41.6275	115.916	52.566	77.7732	95.303	207.142	1051.46	42.4289	47.3855	314.613	238.895	79.9113	991.11	164.06	144.296	109.497	91.8062	68.783	390.438	117.943	99.1837	146.189	94.1237	68.3487	157.676	77.5521	974.936	122.602	77.5181
	1.68428		1423.07	182.559	207.987	537.156	1133.89	105.292	470.703	1122.54	223.645	541.072	430.824	4368.95	2455.06	216.714	272.854	1308.32	206.882	146.032	83.2549	231.831	105.132	155.546	190.606	414.284	2102.93	84.8578	94.7711	629.226	477.79	159.823	1982.22	328.119	288.593	218.994	183.612	137.566	780.876	235.885	198.367	292.378	188.247	136.697	315.351	155.104	1949.87	245.205	155.036
	6.31606		379.485	48.6824	55.4631	143.242	302.372	28.0778	125.521	299.343	59.6387	144.286	114.886	1165.05	654.683	57.7905	72.7611	348.884	55.1685	38.9418	22.2013	61.8217	28.0352	41.479	50.8283	110.476	560.78	22.6288	25.2723	167.794	127.411	42.6194	528.592	87.4985	76.9581	58.3983	48.9633	36.6843	208.234	62.9027	52.898	77.9674	50.1993	36.4526	84.0937	41.3611	519.966	65.3879	41.343
	5.05284		474.356	60.853	69.3289	179.052	377.965	35.0973	156.901	374.179	74.5484	180.357	143.608	1456.32	818.354	72.2381	90.9513	436.106	68.9607	48.6773	27.7516	77.2771	35.044	51.8488	63.5353	138.095	700.976	28.2859	31.5904	209.742	159.263	53.2742	660.74	109.373	96.1976	72.9979	61.2041	45.8553	260.292	78.6283	66.1225	97.4592	62.7492	45.5658	105.117	51.7014	649.958	81.7349	51.6787
	3.78963		632.475	81.1374	92.4385	238.736	503.953	46.7963	209.201	498.905	99.3978	240.476	191.477	1941.76	1091.14	96.3174	121.268	581.474	91.9476	64.903	37.0022	103.036	46.7253	69.1317	84.7138	184.126	934.634	37.7146	42.1205	279.656	212.351	71.0323	880.986	145.831	128.264	97.3305	81.6055	61.1404	347.056	104.838	88.1633	129.946	83.6655	60.7544	140.156	68.9352	866.61	108.98	68.905
	2.52642		948.712	121.706	138.658	358.104	755.929	70.1945	313.802	748.357	149.097	360.715	287.216	2912.63	1636.71	144.476	181.903	872.211	137.921	97.3545	55.5033	154.554	70.088	103.698	127.071	276.19	1401.95	56.5719	63.1807	419.484	318.526	106.548	1321.48	218.746	192.395	145.996	122.408	91.7107	520.584	157.257	132.245	194.918	125.498	91.1316	210.234	103.403	1299.92	163.47	103.357
	1.26321		1897.42	243.412	277.316	716.208	1511.86	140.389	627.603	1496.71	298.194	721.429	574.432	5825.27	3273.41	288.952	363.805	1744.42	275.843	194.709	111.007	309.108	140.176	207.395	254.141	552.379	2803.9	113.144	126.361	838.968	637.053	213.097	2642.96	437.492	384.791	291.992	244.817	183.421	1041.17	314.513	264.49	389.837	250.997	182.263	420.469	206.806	2599.83	326.94	206.715
	4.2107		569.227	73.0237	83.1947	214.862	453.558	42.1167	188.281	449.014	89.4581	216.429	172.33	1747.58	982.024	86.6857	109.142	523.327	82.7528	58.4127	33.302	92.7325	42.0528	62.2185	76.2424	165.714	841.171	33.9431	37.9084	251.69	191.116	63.929	792.888	131.248	115.437	87.5975	73.445	55.0264	312.35	94.354	79.3469	116.951	75.299	54.6789	126.141	62.0417	779.949	98.0819	62.0145
	3.36856		711.534	91.2796	103.993	268.578	566.947	52.6459	235.351	561.268	111.823	270.536	215.412	2184.48	1227.53	108.357	136.427	654.158	103.441	73.0159	41.6275	115.916	52.566	77.7732	95.303	207.142	1051.46	42.4289	47.3855	314.613	238.895	79.9113	991.11	164.06	144.296	109.497	91.8062	68.783	390.438	117.943	99.1837	146.189	94.1237	68.3487	157.676	77.5521	974.936	122.602	77.5181
	2.52642		948.712	121.706	138.658	358.104	755.929	70.1945	313.802	748.357	149.097	360.715	287.216	2912.63	1636.71	144.476	181.903	872.211	137.921	97.3545	55.5033	154.554	70.088	103.698	127.071	276.19	1401.95	56.5719	63.1807	419.484	318.526	106.548	1321.48	218.746	192.395	145.996	122.408	91.7107	520.584	157.257	132.245	194.918	125.498	91.1316	210.234	103.403	1299.92	163.47	103.357
	1.68428		1423.07	182.559	207.987	537.156	1133.89	105.292	470.703	1122.54	223.645	541.072	430.824	4368.95	2455.06	216.714	272.854	1308.32	206.882	146.032	83.2549	231.831	105.132	155.546	190.606	414.284	2102.93	84.8578	94.7711	629.226	477.79	159.823	1982.22	328.119	288.593	218.994	183.612	137.566	780.876	235.885	198.367	292.378	188.247	136.697	315.351	155.104	1949.87	245.205	155.036
	0.842141		2846.14	365.118	415.973	1074.31	2267.79	210.584	941.405	2245.07	447.29	1082.14	861.648	8737.9	4910.12	433.429	545.708	2616.63	413.764	292.064	166.51	463.662	210.264	311.093	381.212	828.569	4205.85	169.716	189.542	1258.45	955.579	319.645	3964.44	656.239	577.186	437.987	367.225	275.132	1561.75	471.77	396.735	584.755	376.495	273.395	630.703	310.208	3899.75	490.409	310.072
	2.10535		1138.45	146.047	166.389	429.725	907.115	84.2334	376.562	898.029	178.916	432.858	344.659	3495.16	1964.05	173.371	218.283	1046.65	165.506	116.825	66.604	185.465	84.1056	124.437	152.485	331.428	1682.34	67.8863	75.8169	503.381	382.232	127.858	1585.78	262.495	230.874	175.195	146.89	110.053	624.701	188.708	158.694	233.902	150.598	109.358	252.281	124.083	1559.9	196.164	124.029
	1.68428		1423.07	182.559	207.987	537.156	1133.89	105.292	470.703	1122.54	223.645	541.072	430.824	4368.95	2455.06	216.714	272.854	1308.32	206.882	146.032	83.2549	231.831	105.132	155.546	190.606	414.284	2102.93	84.8578	94.7711	629.226	477.79	159.823	1982.22	328.119	288.593	218.994	183.612	137.566	780.876	235.885	198.367	292.378	188.247	136.697	315.351	155.104	1949.87	245.205	155.036
	1.26321		1897.42	243.412	277.316	716.208	1511.86	140.389	627.603	1496.71	298.194	721.429	574.432	5825.27	3273.41	288.952	363.805	1744.42	275.843	194.709	111.007	309.108	140.176	207.395	254.141	552.379	2803.9	113.144	126.361	838.968	637.053	213.097	2642.96	437.492	384.791	291.992	244.817	183.421	1041.17	314.513	264.49	389.837	250.997	182.263	420.469	206.806	2599.83	326.94	206.715
	0.842141		2846.14	365.118	415.973	1074.31	2267.79	210.584	941.405	2245.07	447.29	1082.14	861.648	8737.9	4910.12	433.429	545.708	2616.63	413.764	292.064	166.51	463.662	210.264	311.093	381.212	828.569	4205.85	169.716	189.542	1258.45	955.579	319.645	3964.44	656.239	577.186	437.987	367.225	275.132	1561.75	471.77	396.735	584.755	376.495	273.395	630.703	310.208	3899.75	490.409	310.072
	0.42107		5692.27	730.237	831.947	2148.62	4535.58	421.167	1882.81	4490.14	894.581	2164.29	1723.3	17475.8	9820.24	866.857	1091.42	5233.27	827.528	584.127	333.02	927.325	420.528	622.185	762.424	1657.14	8411.71	339.431	379.084	2516.9	1911.16	639.29	7928.88	1312.48	1154.37	875.975	734.45	550.264	3123.5	943.54	793.469	1169.51	752.99	546.789	1261.41	620.417	7799.49	980.819	620.145
	42.107		56.9227	7.30237	8.31947	21.4862	45.3558	4.21167	18.8281	44.9014	8.94581	21.6429	17.233	174.758	98.2024	8.66857	10.9142	52.3327	8.27528	5.84127	3.3302	9.27325	4.20528	6.22185	7.62424	16.5714	84.1171	3.39431	3.79084	25.169	19.1116	6.3929	79.2888	13.1248	11.5437	8.75975	7.3445	5.50264	31.235	9.4354	7.93469	11.6951	7.5299	5.46789	12.6141	6.20417	77.9949	9.80819	6.20145
	33.6856		71.1534	9.12796	10.3993	26.8578	56.6947	5.26459	23.5351	56.1268	11.1823	27.0536	21.5412	218.448	122.753	10.8357	13.6427	65.4158	10.3441	7.30159	4.16275	11.5916	5.2566	7.77732	9.5303	20.7142	105.146	4.24289	4.73855	31.4613	23.8895	7.99113	99.111	16.406	14.4296	10.9497	9.18062	6.8783	39.0438	11.7943	9.91837	14.6189	9.41237	6.83487	15.7676	7.75521	97.4936	12.2602	7.75181
	25.2642		94.8712	12.1706	13.8658	35.8104	75.5929	7.01945	31.3802	74.8357	14.9097	36.0715	28.7216	291.263	163.671	14.4476	18.1903	87.2211	13.7921	9.73545	5.55033	15.4554	7.0088	10.3698	12.7071	27.619	140.195	5.65719	6.31807	41.9484	31.8526	10.6548	132.148	21.8746	19.2395	14.5996	12.2408	9.17107	52.0584	15.7257	13.2245	19.4918	12.5498	9.11316	21.0234	10.3403	129.992	16.347	10.3357
	16.8428		142.307	18.2559	20.7987	53.7156	113.389	10.5292	47.0703	112.254	22.3645	54.1072	43.0824	436.895	245.506	21.6714	27.2854	130.832	20.6882	14.6032	8.32549	23.1831	10.5132	15.5546	19.0606	41.4284	210.293	8.48578	9.47711	62.9226	47.779	15.9823	198.222	32.8119	28.8593	21.8994	18.3612	13.7566	78.0876	23.5885	19.8367	29.2378	18.8247	13.6697	31.5351	15.5104	194.987	24.5205	15.5036
	8.42141		284.614	36.5118	41.5973	107.431	226.779	21.0584	94.1405	224.507	44.729	108.214	86.1648	873.79	491.012	43.3429	54.5708	261.663	41.3764	29.2064	16.651	46.3662	21.0264	31.1093	38.1212	82.8569	420.585	16.9716	18.9542	125.845	95.5579	31.9645	396.444	65.6239	57.7186	43.7987	36.7225	27.5132	156.175	47.177	39.6735	58.4755	37.6495	27.3395	63.0703	31.0208	389.975	49.0409	31.0072
	33.6856		71.1534	9.12796	10.3993	26.8578	56.6947	5.26459	23.5351	56.1268	11.1823	27.0536	21.5412	218.448	122.753	10.8357	13.6427	65.4158	10.3441	7.30159	4.16275	11.5916	5.2566	7.77732	9.5303	20.7142	105.146	4.24289	4.73855	31.4613	23.8895	7.99113	99.111	16.406	14.4296	10.9497	9.18062	6.8783	39.0438	11.7943	9.91837	14.6189	9.41237	6.83487	15.7676	7.75521	97.4936	12.2602	7.75181
	26.9485		88.9418	11.4099	12.9992	33.5722	70.8684	6.58074	29.4189	70.1585	13.9778	33.817	26.9265	273.06	153.441	13.5446	17.0534	81.7698	12.9301	9.12699	5.20343	14.4895	6.57075	9.72165	11.9129	25.8928	131.433	5.30362	5.92319	39.3266	29.8619	9.98891	123.889	20.5075	18.0371	13.6871	11.4758	8.59787	48.8047	14.7428	12.398	18.2736	11.7655	8.54359	19.7095	9.69401	121.867	15.3253	9.68976
	20.2114		118.589	15.2133	17.3322	44.763	94.4912	8.77431	39.2252	93.5447	18.6371	45.0893	35.902	364.079	204.588	18.0595	22.7378	109.026	17.2402	12.1693	6.93791	19.3193	8.761	12.9622	15.8838	34.5237	175.244	7.07149	7.89759	52.4355	39.8158	13.3185	165.185	27.3433	24.0494	18.2495	15.301	11.4638	65.073	19.6571	16.5306	24.3648	15.6873	11.3914	26.2793	12.9253	162.489	20.4337	12.9197
	13.4743		177.884	22.8199	25.9983	67.1445	141.737	13.1615	58.8378	140.317	27.9556	67.634	53.853	546.119	306.883	27.0893	34.1067	163.54	25.8603	18.254	10.4069	28.9789	13.1415	19.4433	23.8258	51.7856	262.866	10.6072	11.8464	78.6533	59.7237	19.9778	247.777	41.0149	36.0741	27.3742	22.9515	17.1957	97.6095	29.4856	24.7959	36.5472	23.5309	17.0872	39.4189	19.388	243.734	30.6506	19.3795
	6.73713		355.767	45.6398	51.9967	134.289	283.473	26.3229	117.676	280.634	55.9113	135.268	107.706	1092.24	613.765	54.1786	68.2135	327.079	51.7205	36.508	20.8137	57.9578	26.283	38.8866	47.6515	103.571	525.732	21.2145	23.6928	157.307	119.447	39.9556	495.555	82.0298	72.1482	54.7484	45.9031	34.3915	195.219	58.9713	49.5918	73.0944	47.0619	34.1743	78.8379	38.776	487.468	61.3012	38.759
	25.2642		94.8712	12.1706	13.8658	35.8104	75.5929	7.01945	31.3802	74.8357	14.9097	36.0715	28.7216	291.263	163.671	14.4476	18.1903	87.2211	13.7921	9.73545	5.55033	15.4554	7.0088	10.3698	12.7071	27.619	140.195	5.65719	6.31807	41.9484	31.8526	10.6548	132.148	21.8746	19.2395	14.5996	12.2408	9.17107	52.0584	15.7257	13.2245	19.4918	12.5498	9.11316	21.0234	10.3403	129.992	16.347	10.3357
	20.2114		118.589	15.2133	17.3322	44.763	94.4912	8.77431	39.2252	93.5447	18.6371	45.0893	35.902	364.079	204.588	18.0595	22.7378	109.026	17.2402	12.1693	6.93791	19.3193	8.761	12.9622	15.8838	34.5237	175.244	7.07149	7.89759	52.4355	39.8158	13.3185	165.185	27.3433	24.0494	18.2495	15.301	11.4638	65.073	19.6571	16.5306	24.3648	15.6873	11.3914	26.2793	12.9253	162.489	20.4337	12.9197
	15.1585		158.119	20.2843	23.1096	59.684	125.988	11.6991	52.3003	124.726	24.8495	60.1191	47.8693	485.439	272.785	24.0794	30.3171	145.369	22.9869	16.2258	9.25055	25.759	11.6813	17.2829	21.1784	46.0316	233.659	9.42865	10.5301	69.914	53.0877	17.7581	220.247	36.4577	32.0659	24.3326	20.4014	15.2851	86.764	26.2094	22.0408	32.4864	20.9164	15.1886	35.039	17.2338	216.653	27.245	17.2262
	10.1057		237.178	30.4265	34.6644	89.526	188.982	17.5486	78.4504	187.089	37.2742	90.1787	71.804	728.159	409.177	36.119	45.4757	218.053	34.4803	24.3386	13.8758	38.6385	17.522	25.9244	31.7677	69.0474	350.488	14.143	15.7952	104.871	79.6316	26.6371	330.37	54.6865	48.0988	36.4989	30.6021	22.9277	130.146	39.3142	33.0612	48.7296	31.3746	22.7829	52.5586	25.8507	324.979	40.8675	25.8394
	5.05284		474.356	60.853	69.3289	179.052	377.965	35.0973	156.901	374.179	74.5484	180.357	143.608	1456.32	818.354	72.2381	90.9513	436.106	68.9607	48.6773	27.7516	77.2771	35.044	51.8488	63.5353	138.095	700.976	28.2859	31.5904	209.742	159.263	53.2742	660.74	109.373	96.1976	72.9979	61.2041	45.8553	260.292	78.6283	66.1225	97.4592	62.7492	45.5658	105.117	51.7014	649.958	81.7349	51.6787
	16.8428		142.307	18.2559	20.7987	53.7156	113.389	10.5292	47.0703	112.254	22.3645	54.1072	43.0824	436.895	245.506	21.6714	27.2854	130.832	20.6882	14.6032	8.32549	23.1831	10.5132	15.5546	19.0606	41.4284	210.293	8.48578	9.47711	62.9226	47.779	15.9823	198.222	32.8119	28.8593	21.8994	18.3612	13.7566	78.0876	23.5885	19.8367	29.2378	18.8247	13.6697	31.5351	15.5104	194.987	24.5205	15.5036
	13.4743		177.884	22.8199	25.9983	67.1445	141.737	13.1615	58.8378	140.317	27.9556	67.634	53.853	546.119	306.883	27.0893	34.1067	163.54	25.8603	18.254	10.4069	28.9789	13.1415	19.4433	23.8258	51.7856	262.866	10.6072	11.8464	78.6533	59.7237	19.9778	247.777	41.0149	36.0741	27.3742	22.9515	17.1957	97.6095	29.4856	24.7959	36.5472	23.5309	17.0872	39.4189	19.388	243.734	30.6506	19.3795
	10.1057		237.178	30.4265	34.6644	89.526	188.982	17.5486	78.4504	187.089	37.2742	90.1787	71.804	728.159	409.177	36.119	45.4757	218.053	34.4803	24.3386	13.8758	38.6385	17.522	25.9244	31.7677	69.0474	350.488	14.143	15.7952	104.871	79.6316	26.6371	330.37	54.6865	48.0988	36.4989	30.6021	22.9277	130.146	39.3142	33.0612	48.7296	31.3746	22.7829	52.5586	25.8507	324.979	40.8675	25.8394
	6.73713		355.767	45.6398	51.9967	134.289	283.473	26.3229	117.676	280.634	55.9113	135.268	107.706	1092.24	613.765	54.1786	68.2135	327.079	51.7205	36.508	20.8137	57.9578	26.283	38.8866	47.6515	103.571	525.732	21.2145	23.6928	157.307	119.447	39.9556	495.555	82.0298	72.1482	54.7484	45.9031	34.3915	195.219	58.9713	49.5918	73.0944	47.0619	34.1743	78.8379	38.776	487.468	61.3012	38.759
	3.36856		711.534	91.2796	103.993	268.578	566.947	52.6459	235.351	561.268	111.823	270.536	215.412	2184.48	1227.53	108.357	136.427	654.158	103.441	73.0159	41.6275	115.916	52.566	77.7732	95.303	207.142	1051.46	42.4289	47.3855	314.613	238.895	79.9113	991.11	164.06	144.296	109.497	91.8062	68.783	390.438	117.943	99.1837	146.189	94.1237	68.3487	157.676	77.5521	974.936	122.602	77.5181
	8.42141		284.614	36.5118	41.5973	107.431	226.779	21.0584	94.1405	224.507	44.729	108.214	86.1648	873.79	491.012	43.3429	54.5708	261.663	41.3764	29.2064	16.651	46.3662	21.0264	31.1093	38.1212	82.8569	420.585	16.9716	18.9542	125.845	95.5579	31.9645	396.444	65.6239	57.7186	43.7987	36.7225	27.5132	156.175	47.177	39.6735	58.4755	37.6495	27.3395	63.0703	31.0208	389.975	49.0409	31.0072
	6.73713		355.767	45.6398	51.9967	134.289	283.473	26.3229	117.676	280.634	55.9113	135.268	107.706	1092.24	613.765	54.1786	68.2135	327.079	51.7205	36.508	20.8137	57.9578	26.283	38.8866	47.6515	103.571	525.732	21.2145	23.6928	157.307	119.447	39.9556	495.555	82.0298	72.1482	54.7484	45.9031	34.3915	195.219	58.9713	49.5918	73.0944	47.0619	34.1743	78.8379	38.776	487.468	61.3012	38.759
	5.05284		474.356	60.853	69.3289	179.052	377.965	35.0973	156.901	374.179	74.5484	180.357	143.608	1456.32	818.354	72.2381	90.9513	436.106	68.9607	48.6773	27.7516	77.2771	35.044	51.8488	63.5353	138.095	700.976	28.2859	31.5904	209.742	159.263	53.2742	660.74	109.373	96.1976	72.9979	61.2041	45.8553	260.292	78.6283	66.1225	97.4592	62.7492	45.5658	105.117	51.7014	649.958	81.7349	51.6787
	3.36856		711.534	91.2796	103.993	268.578	566.947	52.6459	235.351	561.268	111.823	270.536	215.412	2184.48	1227.53	108.357	136.427	654.158	103.441	73.0159	41.6275	115.916	52.566	77.7732	95.303	207.142	1051.46	42.4289	47.3855	314.613	238.895	79.9113	991.11	164.06	144.296	109.497	91.8062	68.783	390.438	117.943	99.1837	146.189	94.1237	68.3487	157.676	77.5521	974.936	122.602	77.5181
	1.68428		1423.07	182.559	207.987	537.156	1133.89	105.292	470.703	1122.54	223.645	541.072	430.824	4368.95	2455.06	216.714	272.854	1308.32	206.882	146.032	83.2549	231.831	105.132	155.546	190.606	414.284	2102.93	84.8578	94.7711	629.226	477.79	159.823	1982.22	328.119	288.593	218.994	183.612	137.566	780.876	235.885	198.367	292.378	188.247	136.697	315.351	155.104	1949.87	245.205	155.036
	33.6856		71.1534	9.12796	10.3993	26.8578	56.6947	5.26459	23.5351	56.1268	11.1823	27.0536	21.5412	218.448	122.753	10.8357	13.6427	65.4158	10.3441	7.30159	4.16275	11.5916	5.2566	7.77732	9.5303	20.7142	105.146	4.24289	4.73855	31.4613	23.8895	7.99113	99.111	16.406	14.4296	10.9497	9.18062	6.8783	39.0438	11.7943	9.91837	14.6189	9.41237	6.83487	15.7676	7.75521	97.4936	12.2602	7.75181
	26.9485		88.9418	11.4099	12.9992	33.5722	70.8684	6.58074	29.4189	70.1585	13.9778	33.817	26.9265	273.06	153.441	13.5446	17.0534	81.7698	12.9301	9.12699	5.20343	14.4895	6.57075	9.72165	11.9129	25.8928	131.433	5.30362	5.92319	39.3266	29.8619	9.98891	123.889	20.5075	18.0371	13.6871	11.4758	8.59787	48.8047	14.7428	12.398	18.2736	11.7655	8.54359	19.7095	9.69401	121.867	15.3253	9.68976
	20.2114		118.589	15.2133	17.3322	44.763	94.4912	8.77431	39.2252	93.5447	18.6371	45.0893	35.902	364.079	204.588	18.0595	22.7378	109.026	17.2402	12.1693	6.93791	19.3193	8.761	12.9622	15.8838	34.5237	175.244	7.07149	7.89759	52.4355	39.8158	13.3185	165.185	27.3433	24.0494	18.2495	15.301	11.4638	65.073	19.6571	16.5306	24.3648	15.6873	11.3914	26.2793	12.9253	162.489	20.4337	12.9197
	13.4743		177.884	22.8199	25.9983	67.1445	141.737	13.1615	58.8378	140.317	27.9556	67.634	53.853	546.119	306.883	27.0893	34.1067	163.54	25.8603	18.254	10.4069	28.9789	13.1415	19.4433	23.8258	51.7856	262.866	10.6072	11.8464	78.6533	59.7237	19.9778	247.777	41.0149	36.0741	27.3742	22.9515	17.1957	97.6095	29.4856	24.7959	36.5472	23.5309	17.0872	39.4189	19.388	243.734	30.6506	19.3795
	6.73713		355.767	45.6398	51.9967	134.289	283.473	26.3229	117.676	280.634	55.9113	135.268	107.706	1092.24	613.765	54.1786	68.2135	327.079	51.7205	36.508	20.8137	57.9578	26.283	38.8866	47.6515	103.571	525.732	21.2145	23.6928	157.307	119.447	39.9556	495.555	82.0298	72.1482	54.7484	45.9031	34.3915	195.219	58.9713	49.5918	73.0944	47.0619	34.1743	78.8379	38.776	487.468	61.3012	38.759
	26.9485		88.9418	11.4099	12.9992	33.5722	70.8684	6.58074	29.4189	70.1585	13.9778	33.817	26.9265	273.06	153.441	13.5446	17.0534	81.7698	12.9301	9.12699	5.20343	14.4895	6.57075	9.72165	11.9129	25.8928	131.433	5.30362	5.92319	39.3266	29.8619	9.98891	123.889	20.5075	18.0371	13.6871	11.4758	8.59787	48.8047	14.7428	12.398	18.2736	11.7655	8.54359	19.7095	9.69401	121.867	15.3253	9.68976
	21.5588		111.177	14.2624	16.249	41.9653	88.5855	8.22592	36.7736	87.6981	17.4723	42.2712	33.6581	341.324	191.802	16.9308	21.3167	102.212	16.1627	11.4087	6.50429	18.1118	8.21343	12.1521	14.8911	32.366	164.291	6.62952	7.40399	49.1583	37.3273	12.4861	154.861	25.6343	22.5463	17.1089	14.3447	10.7473	61.0059	18.4285	15.4975	22.842	14.7068	10.6795	24.6368	12.1175	152.334	19.1566	12.1122
	16.1691		148.236	19.0166	21.6653	55.9537	118.114	10.9679	49.0315	116.931	23.2964	56.3617	44.8775	455.099	255.736	22.5744	28.4223	136.283	21.5502	15.2116	8.67239	24.1491	10.9512	16.2027	19.8548	43.1546	219.055	8.83936	9.87199	65.5444	49.7698	16.6482	206.481	34.1791	30.0618	22.8118	19.1263	14.3298	81.3412	24.5714	20.6633	30.456	19.6091	14.2393	32.8491	16.1567	203.112	25.5422	16.1496
	10.7794		222.354	28.5249	32.4979	83.9306	177.171	16.4518	73.5473	175.396	34.9446	84.5425	67.3162	682.649	383.603	33.8616	42.6334	204.424	32.3253	22.8175	13.0086	36.2236	16.4269	24.3041	29.7822	64.732	328.582	13.259	14.808	98.3166	74.6546	24.9723	309.722	51.2686	45.0926	34.2178	28.6894	21.4947	122.012	36.857	30.9949	45.684	29.4137	21.359	49.2737	24.235	304.668	38.3132	24.2244
	5.3897		444.709	57.0497	64.9958	167.861	354.342	32.9037	147.095	350.792	69.8891	169.085	134.632	1365.3	767.207	67.7232	85.2669	408.849	64.6506	45.6349	26.0172	72.4473	32.8537	48.6082	59.5644	129.464	657.165	26.5181	29.616	196.633	149.309	49.9446	619.444	102.537	90.1853	68.4355	57.3789	42.9894	244.024	73.7141	61.9898	91.368	58.8273	42.7179	98.5473	48.47	609.335	76.6265	48.4488
	20.2114		118.589	15.2133	17.3322	44.763	94.4912	8.77431	39.2252	93.5447	18.6371	45.0893	35.902	364.079	204.588	18.0595	22.7378	109.026	17.2402	12.1693	6.93791	19.3193	8.761	12.9622	15.8838	34.5237	175.244	7.07149	7.89759	52.4355	39.8158	13.3185	165.185	27.3433	24.0494	18.2495	15.301	11.4638	65.073	19.6571	16.5306	24.3648	15.6873	11.3914	26.2793	12.9253	162.489	20.4337	12.9197
	16.1691		148.236	19.0166	21.6653	55.9537	118.114	10.9679	49.0315	116.931	23.2964	56.3617	44.8775	455.099	255.736	22.5744	28.4223	136.283	21.5502	15.2116	8.67239	24.1491	10.9512	16.2027	19.8548	43.1546	219.055	8.83936	9.87199	65.5444	49.7698	16.6482	206.481	34.1791	30.0618	22.8118	19.1263	14.3298	81.3412	24.5714	20.6633	30.456	19.6091	14.2393	32.8491	16.1567	203.112	25.5422	16.1496
	12.1268		197.648	25.3554	28.887	74.605	157.485	14.6239	65.3754	155.908	31.0618	75.1489	59.8366	606.799	340.981	30.0992	37.8964	181.711	28.7336	20.2822	11.5632	32.1988	14.6017	21.6037	26.4731	57.5395	292.073	11.7858	13.1626	87.3925	66.3597	22.1976	275.308	45.5721	40.0823	30.4158	25.5017	19.1064	108.455	32.7618	27.551	40.608	26.1455	18.9857	43.7988	21.5422	270.816	34.0562	21.5328
	8.08455		296.473	38.0332	43.3306	111.907	236.228	21.9358	98.063	233.862	46.5927	112.723	89.755	910.198	511.471	45.1488	56.8446	272.566	43.1004	30.4233	17.3448	48.2982	21.9025	32.4055	39.7096	86.3093	438.11	17.6787	19.744	131.089	99.5395	33.2964	412.962	68.3582	60.1235	45.6237	38.2526	28.6596	162.682	49.1427	41.3265	60.912	39.2182	28.4786	65.6982	32.3134	406.224	51.0843	32.2992
	4.04228		592.945	76.0663	86.6611	223.815	472.456	43.8716	196.126	467.723	93.1855	225.447	179.51	1820.4	1022.94	90.2976	113.689	545.132	86.2008	60.8466	34.6896	96.5964	43.805	64.811	79.4192	172.619	876.22	35.3574	39.4879	262.178	199.079	66.5927	825.925	136.716	120.247	91.2474	76.5052	57.3192	325.365	98.2854	82.6531	121.824	78.4364	56.9572	131.396	64.6267	812.447	102.169	64.5984
	13.4743		177.884	22.8199	25.9983	67.1445	141.737	13.1615	58.8378	140.317	27.9556	67.634	53.853	546.119	306.883	27.0893	34.1067	163.54	25.8603	18.254	10.4069	28.9789	13.1415	19.4433	23.8258	51.7856	262.866	10.6072	11.8464	78.6533	59.7237	19.9778	247.777	41.0149	36.0741	27.3742	22.9515	17.1957	97.6095	29.4856	24.7959	36.5472	23.5309	17.0872	39.4189	19.388	243.734	30.6506	19.3795
	10.7794		222.354	28.5249	32.4979	83.9306	177.171	16.4518	73.5473	175.396	34.9446	84.5425	67.3162	682.649	383.603	33.8616	42.6334	204.424	32.3253	22.8175	13.0086	36.2236	16.4269	24.3041	29.7822	64.732	328.582	13.259	14.808	98.3166	74.6546	24.9723	309.722	51.2686	45.0926	34.2178	28.6894	21.4947	122.012	36.857	30.9949	45.684	29.4137	21.359	49.2737	24.235	304.668	38.3132	24.2244
	8.08455		296.473	38.0332	43.3306	111.907	236.228	21.9358	98.063	233.862	46.5927	112.723	89.755	910.198	511.471	45.1488	56.8446	272.566	43.1004	30.4233	17.3448	48.2982	21.9025	32.4055	39.7096	86.3093	438.11	17.6787	19.744	131.089	99.5395	33.2964	412.962	68.3582	60.1235	45.6237	38.2526	28.6596	162.682	49.1427	41.3265	60.912	39.2182	28.4786	65.6982	32.3134	406.224	51.0843	32.2992
	5.3897		444.709	57.0497	64.9958	167.861	354.342	32.9037	147.095	350.792	69.8891	169.085	134.632	1365.3	767.207	67.7232	85.2669	408.849	64.6506	45.6349	26.0172	72.4473	32.8537	48.6082	59.5644	129.464	657.165	26.5181	29.616	196.633	149.309	49.9446	619.444	102.537	90.1853	68.4355	57.3789	42.9894	244.024	73.7141	61.9898	91.368	58.8273	42.7179	98.5473	48.47	609.335	76.6265	48.4488
	2.69485		889.418	114.099	129.992	335.722	708.684	65.8074	294.189	701.585	139.778	338.17	269.265	2730.6	1534.41	135.446	170.534	817.698	129.301	91.2699	52.0343	144.895	65.7075	97.2165	119.129	258.928	1314.33	53.0362	59.2319	393.266	298.619	99.8891	1238.89	205.075	180.371	136.871	114.758	85.9787	488.047	147.428	123.98	182.736	117.655	85.4359	197.095	96.9401	1218.67	153.253	96.8976
	6.73713		355.767	45.6398	51.9967	134.289	283.473	26.3229	117.676	280.634	55.9113	135.268	107.706	1092.24	613.765	54.1786	68.2135	327.079	51.7205	36.508	20.8137	57.9578	26.283	38.8866	47.6515	103.571	525.732	21.2145	23.6928	157.307	119.447	39.9556	495.555	82.0298	72.1482	54.7484	45.9031	34.3915	195.219	58.9713	49.5918	73.0944	47.0619	34.1743	78.8379	38.776	487.468	61.3012	38.759
	5.3897		444.709	57.0497	64.9958	167.861	354.342	32.9037	147.095	350.792	69.8891	169.085	134.632	1365.3	767.207	67.7232	85.2669	408.849	64.6506	45.6349	26.0172	72.4473	32.8537	48.6082	59.5644	129.464	657.165	26.5181	29.616	196.633	149.309	49.9446	619.444	102.537	90.1853	68.4355	57.3789	42.9894	244.024	73.7141	61.9898	91.368	58.8273	42.7179	98.5473	48.47	609.335	76.6265	48.4488
	4.04228		592.945	76.0663	86.6611	223.815	472.456	43.8716	196.126	467.723	93.1855	225.447	179.51	1820.4	1022.94	90.2976	113.689	545.132	86.2008	60.8466	34.6896	96.5964	43.805	64.811	79.4192	172.619	876.22	35.3574	39.4879	262.178	199.079	66.5927	825.925	136.716	120.247	91.2474	76.5052	57.3192	325.365	98.2854	82.6531	121.824	78.4364	56.9572	131.396	64.6267	812.447	102.169	64.5984
	2.69485		889.418	114.099	129.992	335.722	708.684	65.8074	294.189	701.585	139.778	338.17	269.265	2730.6	1534.41	135.446	170.534	817.698	129.301	91.2699	52.0343	144.895	65.7075	97.2165	119.129	258.928	1314.33	53.0362	59.2319	393.266	298.619	99.8891	1238.89	205.075	180.371	136.871	114.758	85.9787	488.047	147.428	123.98	182.736	117.655	85.4359	197.095	96.9401	1218.67	153.253	96.8976
	1.34743		1778.84	228.199	259.983	671.445	1417.37	131.615	588.378	1403.17	279.556	676.34	538.53	5461.19	3068.83	270.893	341.067	1635.4	258.603	182.54	104.069	289.789	131.415	194.433	238.258	517.856	2628.66	106.072	118.464	786.533	597.237	199.778	2477.77	410.149	360.741	273.742	229.515	171.957	976.095	294.856	247.959	365.472	235.309	170.872	394.189	193.88	2437.34	306.506	193.795
	25.2642		94.8712	12.1706	13.8658	35.8104	75.5929	7.01945	31.3802	74.8357	14.9097	36.0715	28.7216	291.263	163.671	14.4476	18.1903	87.2211	13.7921	9.73545	5.55033	15.4554	7.0088	10.3698	12.7071	27.619	140.195	5.65719	6.31807	41.9484	31.8526	10.6548	132.148	21.8746	19.2395	14.5996	12.2408	9.17107	52.0584	15.7257	13.2245	19.4918	12.5498	9.11316	21.0234	10.3403	129.992	16.347	10.3357
	20.2114		118.589	15.2133	17.3322	44.763	94.4912	8.77431	39.2252	93.5447	18.6371	45.0893	35.902	364.079	204.588	18.0595	22.7378	109.026	17.2402	12.1693	6.93791	19.3193	8.761	12.9622	15.8838	34.5237	175.244	7.07149	7.89759	52.4355	39.8158	13.3185	165.185	27.3433	24.0494	18.2495	15.301	11.4638	65.073	19.6571	16.5306	24.3648	15.6873	11.3914	26.2793	12.9253	162.489	20.4337	12.9197
	15.1585		158.119	20.2843	23.1096	59.684	125.988	11.6991	52.3003	124.726	24.8495	60.1191	47.8693	485.439	272.785	24.0794	30.3171	145.369	22.9869	16.2258	9.25055	25.759	11.6813	17.2829	21.1784	46.0316	233.659	9.42865	10.5301	69.914	53.0877	17.7581	220.247	36.4577	32.0659	24.3326	20.4014	15.2851	86.764	26.2094	22.0408	32.4864	20.9164	15.1886	35.039	17.2338	216.653	27.245	17.2262
	10.1057		237.178	30.4265	34.6644	89.526	188.982	17.5486	78.4504	187.089	37.2742	90.1787	71.804	728.159	409.177	36.119	45.4757	218.053	34.4803	24.3386	13.8758	38.6385	17.522	25.9244	31.7677	69.0474	350.488	14.143	15.7952	104.871	79.6316	26.6371	330.37	54.6865	48.0988	36.4989	30.6021	22.9277	130.146	39.3142	33.0612	48.7296	31.3746	22.7829	52.5586	25.8507	324.979	40.8675	25.8394
	5.05284		474.356	60.853	69.3289	179.052	377.965	35.0973	156.901	374.179	74.5484	180.357	143.608	1456.32	818.354	72.2381	90.9513	436.106	68.9607	48.6773	27.7516	77.2771	35.044	51.8488	63.5353	138.095	700.976	28.2859	31.5904	209.742	159.263	53.2742	660.74	109.373	96.1976	72.9979	61.2041	45.8553	260.292	78.6283	66.1225	97.4592	62.7492	45.5658	105.117	51.7014	649.958	81.7349	51.6787
	20.2114		118.589	15.2133	17.3322	44.763	94.4912	8.77431	39.2252	93.5447	18.6371	45.0893	35.902	364.079	204.588	18.0595	22.7378	109.026	17.2402	12.1693	6.93791	19.3193	8.761	12.9622	15.8838	34.5237	175.244	7.07149	7.89759	52.4355	39.8158	13.3185	165.185	27.3433	24.0494	18.2495	15.301	11.4638	65.073	19.6571	16.5306	24.3648	15.6873	11.3914	26.2793	12.9253	162.489	20.4337	12.9197
	16.1691		148.236	19.0166	21.6653	55.9537	118.114	10.9679	49.0315	116.931	23.2964	56.3617	44.8775	455.099	255.736	22.5744	28.4223	136.283	21.5502	15.2116	8.67239	24.1491	10.9512	16.2027	19.8548	43.1546	219.055	8.83936	9.87199	65.5444	49.7698	16.6482	206.481	34.1791	30.0618	22.8118	19.1263	14.3298	81.3412	24.5714	20.6633	30.456	19.6091	14.2393	32.8491	16.1567	203.112	25.5422	16.1496
	12.1268		197.648	25.3554	28.887	74.605	157.485	14.6239	65.3754	155.908	31.0618	75.1489	59.8366	606.799	340.981	30.0992	37.8964	181.711	28.7336	20.2822	11.5632	32.1988	14.6017	21.6037	26.4731	57.5395	292.073	11.7858	13.1626	87.3925	66.3597	22.1976	275.308	45.5721	40.0823	30.4158	25.5017	19.1064	108.455	32.7618	27.551	40.608	26.1455	18.9857	43.7988	21.5422	270.816	34.0562	21.5328
	8.08455		296.473	38.0332	43.3306	111.907	236.228	21.9358	98.063	233.862	46.5927	112.723	89.755	910.198	511.471	45.1488	56.8446	272.566	43.1004	30.4233	17.3448	48.2982	21.9025	32.4055	39.7096	86.3093	438.11	17.6787	19.744	131.089	99.5395	33.2964	412.962	68.3582	60.1235	45.6237	38.2526	28.6596	162.682	49.1427	41.3265	60.912	39.2182	28.4786	65.6982	32.3134	406.224	51.0843	32.2992
	4.04228		592.945	76.0663	86.6611	223.815	472.456	43.8716	196.126	467.723	93.1855	225.447	179.51	1820.4	1022.94	90.2976	113.689	545.132	86.2008	60.8466	34.6896	96.5964	43.805	64.811	79.4192	172.619	876.22	35.3574	39.4879	262.178	199.079	66.5927	825.925	136.716	120.247	91.2474	76.5052	57.3192	325.365	98.2854	82.6531	121.824	78.4364	56.9572	131.396	64.6267	812.447	102.169	64.5984
	15.1585		158.119	20.2843	23.1096	59.684	125.988	11.6991	52.3003	124.726	24.8495	60.1191	47.8693	485.439	272.785	24.0794	30.3171	145.369	22.9869	16.2258	9.25055	25.759	11.6813	17.2829	21.1784	46.0316	233.659	9.42865	10.5301	69.914	53.0877	17.7581	220.247	36.4577	32.0659	24.3326	20.4014	15.2851	86.764	26.2094	22.0408	32.4864	20.9164	15.1886	35.039	17.2338	216.653	27.245	17.2262
	12.1268		197.648	25.3554	28.887	74.605	157.485	14.6239	65.3754	155.908	31.0618	75.1489	59.8366	606.799	340.981	30.0992	37.8964	181.711	28.7336	20.2822	11.5632	32.1988	14.6017	21.6037	26.4731	57.5395	292.073	11.7858	13.1626	87.3925	66.3597	22.1976	275.308	45.5721	40.0823	30.4158	25.5017	19.1064	108.455	32.7618	27.551	40.608	26.1455	18.9857	43.7988	21.5422	270.816	34.0562	21.5328
	9.09512		263.531	33.8072	38.5161	99.4733	209.98	19.4985	87.1671	207.877	41.4158	100.199	79.7822	809.065	454.641	40.1323	50.5285	242.281	38.3115	27.0429	15.4176	42.9317	19.4689	28.8049	35.2974	76.7193	389.431	15.7144	17.5502	116.523	88.4796	29.5968	367.078	60.7628	53.4431	40.5544	34.0023	25.4752	144.607	43.6824	36.7347	54.144	34.8606	25.3143	58.3984	28.723	361.088	45.4083	28.7104
	6.06341		395.297	50.7109	57.7741	149.21	314.971	29.2477	130.751	311.816	62.1237	150.298	119.673	1213.6	681.961	60.1984	75.7928	363.421	57.4672	40.5644	23.1264	64.3976	29.2033	43.2073	52.9461	115.079	584.146	23.5716	26.3253	174.785	132.719	44.3952	550.616	91.1442	80.1647	60.8316	51.0034	38.2128	216.91	65.5236	55.102	81.216	52.291	37.9715	87.5976	43.0845	541.631	68.1124	43.0656
	3.03171		790.593	101.422	115.548	298.42	629.941	58.4954	261.501	623.631	124.247	300.596	239.347	2427.2	1363.92	120.397	151.586	726.843	114.934	81.1288	46.2527	128.795	58.4066	86.4146	105.892	230.158	1168.29	47.1432	52.6506	349.57	265.439	88.7903	1101.23	182.288	160.329	121.663	102.007	76.4256	433.82	131.047	110.204	162.432	104.582	75.943	175.195	86.169	1083.26	136.225	86.1312
	10.1057		237.178	30.4265	34.6644	89.526	188.982	17.5486	78.4504	187.089	37.2742	90.1787	71.804	728.159	409.177	36.119	45.4757	218.053	34.4803	24.3386	13.8758	38.6385	17.522	25.9244	31.7677	69.0474	350.488	14.143	15.7952	104.871	79.6316	26.6371	330.37	54.6865	48.0988	36.4989	30.6021	22.9277	130.146	39.3142	33.0612	48.7296	31.3746	22.7829	52.5586	25.8507	324.979	40.8675	25.8394
	8.08455		296.473	38.0332	43.3306	111.907	236.228	21.9358	98.063	233.862	46.5927	112.723	89.755	910.198	511.471	45.1488	56.8446	272.566	43.1004	30.4233	17.3448	48.2982	21.9025	32.4055	39.7096	86.3093	438.11	17.6787	19.744	131.089	99.5395	33.2964	412.962	68.3582	60.1235	45.6237	38.2526	28.6596	162.682	49.1427	41.3265	60.912	39.2182	28.4786	65.6982	32.3134	406.224	51.0843	32.2992
	6.06341		395.297	50.7109	57.7741	149.21	314.971	29.2477	130.751	311.816	62.1237	150.298	119.673	1213.6	681.961	60.1984	75.7928	363.421	57.4672	40.5644	23.1264	64.3976	29.2033	43.2073	52.9461	115.079	584.146	23.5716	26.3253	174.785	132.719	44.3952	550.616	91.1442	80.1647	60.8316	51.0034	38.2128	216.91	65.5236	55.102	81.216	52.291	37.9715	87.5976	43.0845	541.631	68.1124	43.0656
	4.04228		592.945	76.0663	86.6611	223.815	472.456	43.8716	196.126	467.723	93.1855	225.447	179.51	1820.4	1022.94	90.2976	113.689	545.132	86.2008	60.8466	34.6896	96.5964	43.805	64.811	79.4192	172.619	876.22	35.3574	39.4879	262.178	199.079	66.5927	825.925	136.716	120.247	91.2474	76.5052	57.3192	325.365	98.2854	82.6531	121.824	78.4364	56.9572	131.396	64.6267	812.447	102.169	64.5984
	2.02114		1185.89	152.133	173.322	447.63	944.912	87.7431	392.252	935.447	186.371	450.893	359.02	3640.79	2045.88	180.595	227.378	1090.26	172.402	121.693	69.3791	193.193	87.61	129.622	158.838	345.237	1752.44	70.7149	78.9759	524.355	398.158	133.185	1651.85	273.433	240.494	182.495	153.01	114.638	650.73	196.571	165.306	243.648	156.873	113.914	262.793	129.253	1624.89	204.337	129.197
	5.05284		474.356	60.853	69.3289	179.052	377.965	35.0973	156.901	374.179	74.5484	180.357	143.608	1456.32	818.354	72.2381	90.9513	436.106	68.9607	48.6773	27.7516	77.2771	35.044	51.8488	63.5353	138.095	700.976	28.2859	31.5904	209.742	159.263	53.2742	660.74	109.373	96.1976	72.9979	61.2041	45.8553	260.292	78.6283	66.1225	97.4592	62.7492	45.5658	105.117	51.7014	649.958	81.7349	51.6787
	4.04228		592.945	76.0663	86.6611	223.815	472.456	43.8716	196.126	467.723	93.1855	225.447	179.51	1820.4	1022.94	90.2976	113.689	545.132	86.2008	60.8466	34.6896	96.5964	43.805	64.811	79.4192	172.619	876.22	35.3574	39.4879	262.178	199.079	66.5927	825.925	136.716	120.247	91.2474	76.5052	57.3192	325.365	98.2854	82.6531	121.824	78.4364	56.9572	131.396	64.6267	812.447	102.169	64.5984
	3.03171		790.593	101.422	115.548	298.42	629.941	58.4954	261.501	623.631	124.247	300.596	239.347	2427.2	1363.92	120.397	151.586	726.843	114.934	81.1288	46.2527	128.795	58.4066	86.4146	105.892	230.158	1168.29	47.1432	52.6506	349.57	265.439	88.7903	1101.23	182.288	160.329	121.663	102.007	76.4256	433.82	131.047	110.204	162.432	104.582	75.943	175.195	86.169	1083.26	136.225	86.1312
	2.02114		1185.89	152.133	173.322	447.63	944.912	87.7431	392.252	935.447	186.371	450.893	359.02	3640.79	2045.88	180.595	227.378	1090.26	172.402	121.693	69.3791	193.193	87.61	129.622	158.838	345.237	1752.44	70.7149	78.9759	524.355	398.158	133.185	1651.85	273.433	240.494	182.495	153.01	114.638	650.73	196.571	165.306	243.648	156.873	113.914	262.793	129.253	1624.89	204.337	129.197
	1.01057		2371.78	304.265	346.644	895.26	1889.82	175.486	784.504	1870.89	372.742	901.787	718.04	7281.59	4091.77	361.19	454.757	2180.53	344.803	243.386	138.758	386.385	175.22	259.244	317.677	690.474	3504.88	141.43	157.952	1048.71	796.316	266.371	3303.7	546.865	480.988	364.989	306.021	229.277	1301.46	393.142	330.612	487.296	313.746	227.829	525.586	258.507	3249.79	408.675	258.394
	16.8428		142.307	18.2559	20.7987	53.7156	113.389	10.5292	47.0703	112.254	22.3645	54.1072	43.0824	436.895	245.506	21.6714	27.2854	130.832	20.6882	14.6032	8.32549	23.1831	10.5132	15.5546	19.0606	41.4284	210.293	8.48578	9.47711	62.9226	47.779	15.9823	198.222	32.8119	28.8593	21.8994	18.3612	13.7566	78.0876	23.5885	19.8367	29.2378	18.8247	13.6697	31.5351	15.5104	194.987	24.5205	15.5036
	13.4743		177.884	22.8199	25.9983	67.1445	141.737	13.1615	58.8378	140.317	27.9556	67.634	53.853	546.119	306.883	27.0893	34.1067	163.54	25.8603	18.254	10.4069	28.9789	13.1415	19.4433	23.8258	51.7856	262.866	10.6072	11.8464	78.6533	59.7237	19.9778	247.777	41.0149	36.0741	27.3742	22.9515	17.1957	97.6095	29.4856	24.7959	36.5472	23.5309	17.0872	39.4189	19.388	243.734	30.6506	19.3795
	10.1057		237.178	30.4265	34.6644	89.526	188.982	17.5486	78.4504	187.089	37.2742	90.1787	71.804	728.159	409.177	36.119	45.4757	218.053	34.4803	24.3386	13.8758	38.6385	17.522	25.9244	31.7677	69.0474	350.488	14.143	15.7952	104.871	79.6316	26.6371	330.37	54.6865	48.0988	36.4989	30.6021	22.9277	130.146	39.3142	33.0612	48.7296	31.3746	22.7829	52.5586	25.8507	324.979	40.8675	25.8394
	6.73713		355.767	45.6398	51.9967	134.289	283.473	26.3229	117.676	280.634	55.9113	135.268	107.706	1092.24	613.765	54.1786	68.2135	327.079	51.7205	36.508	20.8137	57.9578	26.283	38.8866	47.6515	103.571	525.732	21.2145	23.6928	157.307	119.447	39.9556	495.555	82.0298	72.1482	54.7484	45.9031	34.3915	195.219	58.9713	49.5918	73.0944	47.0619	34.1743	78.8379	38.776	487.468	61.3012	38.759
	3.36856		711.534	91.2796	103.993	268.578	566.947	52.6459	235.351	561.268	111.823	270.536	215.412	2184.48	1227.53	108.357	136.427	654.158	103.441	73.0159	41.6275	115.916	52.566	77.7732	95.303	207.142	1051.46	42.4289	47.3855	314.613	238.895	79.9113	991.11	164.06	144.296	109.497	91.8062	68.783	390.438	117.943	99.1837	146.189	94.1237	68.3487	157.676	77.5521	974.936	122.602	77.5181
	13.4743		177.884	22.8199	25.9983	67.1445	141.737	13.1615	58.8378	140.317	27.9556	67.634	53.853	546.119	306.883	27.0893	34.1067	163.54	25.8603	18.254	10.4069	28.9789	13.1415	19.4433	23.8258	51.7856	262.866	10.6072	11.8464	78.6533	59.7237	19.9778	247.777	41.0149	36.0741	27.3742	22.9515	17.1957	97.6095	29.4856	24.7959	36.5472	23.5309	17.0872	39.4189	19.388	243.734	30.6506	19.3795
	10.7794		222.354	28.5249	32.4979	83.9306	177.171	16.4518	73.5473	175.396	34.9446	84.5425	67.3162	682.649	383.603	33.8616	42.6334	204.424	32.3253	22.8175	13.0086	36.2236	16.4269	24.3041	29.7822	64.732	328.582	13.259	14.808	98.3166	74.6546	24.9723	309.722	51.2686	45.0926	34.2178	28.6894	21.4947	122.012	36.857	30.9949	45.684	29.4137	21.359	49.2737	24.235	304.668	38.3132	24.2244
	8.08455		296.473	38.0332	43.3306	111.907	236.228	21.9358	98.063	233.862	46.5927	112.723	89.755	910.198	511.471	45.1488	56.8446	272.566	43.1004	30.4233	17.3448	48.2982	21.9025	32.4055	39.7096	86.3093	438.11	17.6787	19.744	131.089	99.5395	33.2964	412.962	68.3582	60.1235	45.6237	38.2526	28.6596	162.682	49.1427	41.3265	60.912	39.2182	28.4786	65.6982	32.3134	406.224	51.0843	32.2992
	5.3897		444.709	57.0497	64.9958	167.861	354.342	32.9037	147.095	350.792	69.8891	169.085	134.632	1365.3	767.207	67.7232	85.2669	408.849	64.6506	45.6349	26.0172	72.4473	32.8537	48.6082	59.5644	129.464	657.165	26.5181	29.616	196.633	149.309	49.9446	619.444	102.537	90.1853	68.4355	57.3789	42.9894	244.024	73.7141	61.9898	91.368	58.8273	42.7179	98.5473	48.47	609.335	76.6265	48.4488
	2.69485		889.418	114.099	129.992	335.722	708.684	65.8074	294.189	701.585	139.778	338.17	269.265	2730.6	1534.41	135.446	170.534	817.698	129.301	91.2699	52.0343	144.895	65.7075	97.2165	119.129	258.928	1314.33	53.0362	59.2319	393.266	298.619	99.8891	1238.89	205.075	180.371	136.871	114.758	85.9787	488.047	147.428	123.98	182.736	117.655	85.4359	197.095	96.9401	1218.67	153.253	96.8976
	10.1057		237.178	30.4265	34.6644	89.526	188.982	17.5486	78.4504	187.089	37.2742	90.1787	71.804	728.159	409.177	36.119	45.4757	218.053	34.4803	24.3386	13.8758	38.6385	17.522	25.9244	31.7677	69.0474	350.488	14.143	15.7952	104.871	79.6316	26.6371	330.37	54.6865	48.0988	36.4989	30.6021	22.9277	130.146	39.3142	33.0612	48.7296	31.3746	22.7829	52.5586	25.8507	324.979	40.8675	25.8394
	8.08455		296.473	38.0332	43.3306	111.907	236.228	21.9358	98.063	233.862	46.5927	112.723	89.755	910.198	511.471	45.1488	56.8446	272.566	43.1004	30.4233	17.3448	48.2982	21.9025	32.4055	39.7096	86.3093	438.11	17.6787	19.744	131.089	99.5395	33.2964	412.962	68.3582	60.1235	45.6237	38.2526	28.6596	162.682	49.1427	41.3265	60.912	39.2182	28.4786	65.6982	32.3134	406.224	51.0843	32.2992
	6.06341		395.297	50.7109	57.7741	149.21	314.971	29.2477	130.751	311.816	62.1237	150.298	119.673	1213.6	681.961	60.1984	75.7928	363.421	57.4672	40.5644	23.1264	64.3976	29.2033	43.2073	52.9461	115.079	584.146	23.5716	26.3253	174.785	132.719	44.3952	550.616	91.1442	80.1647	60.8316	51.0034	38.2128	216.91	65.5236	55.102	81.216	52.291	37.9715	87.5976	43.0845	541.631	68.1124	43.0656
	4.04228		592.945	76.0663	86.6611	223.815	472.456	43.8716	196.126	467.723	93.1855	225.447	179.51	1820.4	1022.94	90.2976	113.689	545.132	86.2008	60.8466	34.6896	96.5964	43.805	64.811	79.4192	172.619	876.22	35.3574	39.4879	262.178	199.079	66.5927	825.925	136.716	120.247	91.2474	76.5052	57.3192	325.365	98.2854	82.6531	121.824	78.4364	56.9572	131.396	64.6267	812.447	102.169	64.5984
	2.02114		1185.89	152.133	173.322	447.63	944.912	87.7431	392.252	935.447	186.371	450.893	359.02	3640.79	2045.88	180.595	227.378	1090.26	172.402	121.693	69.3791	193.193	87.61	129.622	158.838	345.237	1752.44	70.7149	78.9759	524.355	398.158	133.185	1651.85	273.433	240.494	182.495	153.01	114.638	650.73	196.571	165.306	243.648	156.873	113.914	262.793	129.253	1624.89	204.337	129.197
	6.73713		355.767	45.6398	51.9967	134.289	283.473	26.3229	117.676	280.634	55.9113	135.268	107.706	1092.24	613.765	54.1786	68.2135	327.079	51.7205	36.508	20.8137	57.9578	26.283	38.8866	47.6515	103.571	525.732	21.2145	23.6928	157.307	119.447	39.9556	495.555	82.0298	72.1482	54.7484	45.9031	34.3915	195.219	58.9713	49.5918	73.0944	47.0619	34.1743	78.8379	38.776	487.468	61.3012	38.759
	5.3897		444.709	57.0497	64.9958	167.861	354.342	32.9037	147.095	350.792	69.8891	169.085	134.632	1365.3	767.207	67.7232	85.2669	408.849	64.6506	45.6349	26.0172	72.4473	32.8537	48.6082	59.5644	129.464	657.165	26.5181	29.616	196.633	149.309	49.9446	619.444	102.537	90.1853	68.4355	57.3789	42.9894	244.024	73.7141	61.9898	91.368	58.8273	42.7179	98.5473	48.47	609.335	76.6265	48.4488
	4.04228		592.945	76.0663	86.6611	223.815	472.456	43.8716	196.126	467.723	93.1855	225.447	179.51	1820.4	1022.94	90.2976	113.689	545.132	86.2008	60.8466	34.6896	96.5964	43.805	64.811	79.4192	172.619	876.22	35.3574	39.4879	262.178	199.079	66.5927	825.925	136.716	120.247	91.2474	76.5052	57.3192	325.365	98.2854	82.6531	121.824	78.4364	56.9572	131.396	64.6267	812.447	102.169	64.5984
	2.69485		889.418	114.099	129.992	335.722	708.684	65.8074	294.189	701.585	139.778	338.17	269.265	2730.6	1534.41	135.446	170.534	817.698	129.301	91.2699	52.0343	144.895	65.7075	97.2165	119.129	258.928	1314.33	53.0362	59.2319	393.266	298.619	99.8891	1238.89	205.075	180.371	136.871	114.758	85.9787	488.047	147.428	123.98	182.736	117.655	85.4359	197.095	96.9401	1218.67	153.253	96.8976
	1.34743		1778.84	228.199	259.983	671.445	1417.37	131.615	588.378	1403.17	279.556	676.34	538.53	5461.19	3068.83	270.893	341.067	1635.4	258.603	182.54	104.069	289.789	131.415	194.433	238.258	517.856	2628.66	106.072	118.464	786.533	597.237	199.778	2477.77	410.149	360.741	273.742	229.515	171.957	976.095	294.856	247.959	365.472	235.309	170.872	394.189	193.88	2437.34	306.506	193.795
	3.36856		711.534	91.2796	103.993	268.578	566.947	52.6459	235.351	561.268	111.823	270.536	215.412	2184.48	1227.53	108.357	136.427	654.158	103.441	73.0159	41.6275	115.916	52.566	77.7732	95.303	207.142	1051.46	42.4289	47.3855	314.613	238.895	79.9113	991.11	164.06	144.296	109.497	91.8062	68.783	390.438	117.943	99.1837	146.189	94.1237	68.3487	157.676	77.5521	974.936	122.602	77.5181
	2.69485		889.418	114.099	129.992	335.722	708.684	65.8074	294.189	701.585	139.778	338.17	269.265	2730.6	1534.41	135.446	170.534	817.698	129.301	91.2699	52.0343	144.895	65.7075	97.2165	119.129	258.928	1314.33	53.0362	59.2319	393.266	298.619	99.8891	1238.89	205.075	180.371	136.871	114.758	85.9787	488.047	147.428	123.98	182.736	117.655	85.4359	197.095	96.9401	1218.67	153.253	96.8976
	2.02114		1185.89	152.133	173.322	447.63	944.912	87.7431	392.252	935.447	186.371	450.893	359.02	3640.79	2045.88	180.595	227.378	1090.26	172.402	121.693	69.3791	193.193	87.61	129.622	158.838	345.237	1752.44	70.7149	78.9759	524.355	398.158	133.185	1651.85	273.433	240.494	182.495	153.01	114.638	650.73	196.571	165.306	243.648	156.873	113.914	262.793	129.253	1624.89	204.337	129.197
	1.34743		1778.84	228.199	259.983	671.445	1417.37	131.615	588.378	1403.17	279.556	676.34	538.53	5461.19	3068.83	270.893	341.067	1635.4	258.603	182.54	104.069	289.789	131.415	194.433	238.258	517.856	2628.66	106.072	118.464	786.533	597.237	199.778	2477.77	410.149	360.741	273.742	229.515	171.957	976.095	294.856	247.959	365.472	235.309	170.872	394.189	193.88	2437.34	306.506	193.795
	0.673713		3557.67	456.398	519.967	1342.89	2834.73	263.229	1176.76	2806.34	559.113	1352.68	1077.06	10922.4	6137.65	541.786	682.135	3270.79	517.205	365.08	208.137	579.578	262.83	388.866	476.515	1035.71	5257.32	212.145	236.928	1573.07	1194.47	399.556	4955.55	820.298	721.482	547.484	459.031	343.915	1952.19	589.713	495.918	730.944	470.619	341.743	788.379	387.76	4874.68	613.012	387.59
	8.42141		284.614	36.5118	41.5973	107.431	226.779	21.0584	94.1405	224.507	44.729	108.214	86.1648	873.79	491.012	43.3429	54.5708	261.663	41.3764	29.2064	16.651	46.3662	21.0264	31.1093	38.1212	82.8569	420.585	16.9716	18.9542	125.845	95.5579	31.9645	396.444	65.6239	57.7186	43.7987	36.7225	27.5132	156.175	47.177	39.6735	58.4755	37.6495	27.3395	63.0703	31.0208	389.975	49.0409	31.0072
	6.73713		355.767	45.6398	51.9967	134.289	283.473	26.3229	117.676	280.634	55.9113	135.268	107.706	1092.24	613.765	54.1786	68.2135	327.079	51.7205	36.508	20.8137	57.9578	26.283	38.8866	47.6515	103.571	525.732	21.2145	23.6928	157.307	119.447	39.9556	495.555	82.0298	72.1482	54.7484	45.9031	34.3915	195.219	58.9713	49.5918	73.0944	47.0619	34.1743	78.8379	38.776	487.468	61.3012	38.759
	5.05284		474.356	60.853	69.3289	179.052	377.965	35.0973	156.901	374.179	74.5484	180.357	143.608	1456.32	818.354	72.2381	90.9513	436.106	68.9607	48.6773	27.7516	77.2771	35.044	51.8488	63.5353	138.095	700.976	28.2859	31.5904	209.742	159.263	53.2742	660.74	109.373	96.1976	72.9979	61.2041	45.8553	260.292	78.6283	66.1225	97.4592	62.7492	45.5658	105.117	51.7014	649.958	81.7349	51.6787
	3.36856		711.534	91.2796	103.993	268.578	566.947	52.6459	235.351	561.268	111.823	270.536	215.412	2184.48	1227.53	108.357	136.427	654.158	103.441	73.0159	41.6275	115.916	52.566	77.7732	95.303	207.142	1051.46	42.4289	47.3855	314.613	238.895	79.9113	991.11	164.06	144.296	109.497	91.8062	68.783	390.438	117.943	99.1837	146.189	94.1237	68.3487	157.676	77.5521	974.936	122.602	77.5181
	1.68428		1423.07	182.559	207.987	537.156	1133.89	105.292	470.703	1122.54	223.645	541.072	430.824	4368.95	2455.06	216.714	272.854	1308.32	206.882	146.032	83.2549	231.831	105.132	155.546	190.606	414.284	2102.93	84.8578	94.7711	629.226	477.79	159.823	1982.22	328.119	288.593	218.994	183.612	137.566	780.876	235.885	198.367	292.378	188.247	136.697	315.351	155.104	1949.87	245.205	155.036
	6.73713		355.767	45.6398	51.9967	134.289	283.473	26.3229	117.676	280.634	55.9113	135.268	107.706	1092.24	613.765	54.1786	68.2135	327.079	51.7205	36.508	20.8137	57.9578	26.283	38.8866	47.6515	103.571	525.732	21.2145	23.6928	157.307	119.447	39.9556	495.555	82.0298	72.1482	54.7484	45.9031	34.3915	195.219	58.9713	49.5918	73.0944	47.0619	34.1743	78.8379	38.776	487.468	61.3012	38.759
	5.3897		444.709	57.0497	64.9958	167.861	354.342	32.9037	147.095	350.792	69.8891	169.085	134.632	1365.3	767.207	67.7232	85.2669	408.849	64.6506	45.6349	26.0172	72.4473	32.8537	48.6082	59.5644	129.464	657.165	26.5181	29.616	196.633	149.309	49.9446	619.444	102.537	90.1853	68.4355	57.3789	42.9894	244.024	73.7141	61.9898	91.368	58.8273	42.7179	98.5473	48.47	609.335	76.6265	48.4488
	4.04228		592.945	76.0663	86.6611	223.815	472.456	43.8716	196.126	467.723	93.1855	225.447	179.51	1820.4	1022.94	90.2976	113.689	545.132	86.2008	60.8466	34.6896	96.5964	43.805	64.811	79.4192	172.619	876.22	35.3574	39.4879	262.178	199.079	66.5927	825.925	136.716	120.247	91.2474	76.5052	57.3192	325.365	98.2854	82.6531	121.824	78.4364	56.9572	131.396	64.6267	812.447	102.169	64.5984
	2.69485		889.418	114.099	129.992	335.722	708.684	65.8074	294.189	701.585	139.778	338.17	269.265	2730.6	1534.41	135.446	170.534	817.698	129.301	91.2699	52.0343	144.895	65.7075	97.2165	119.129	258.928	1314.33	53.0362	59.2319	393.266	298.619	99.8891	1238.89	205.075	180.371	136.871	114.758	85.9787	488.047	147.428	123.98	182.736	117.655	85.4359	197.095	96.9401	1218.67	153.253	96.8976
	1.34743		1778.84	228.199	259.983	671.445	1417.37	131.615	588.378	1403.17	279.556	676.34	538.53	5461.19	3068.83	270.893	341.067	1635.4	258.603	182.54	104.069	289.789	131.415	194.433	238.258	517.856	2628.66	106.072	118.464	786.533	597.237	199.778	2477.77	410.149	360.741	273.742	229.515	171.957	976.095	294.856	247.959	365.472	235.309	170.872	394.189	193.88	2437.34	306.506	193.795
	5.05284		474.356	60.853	69.3289	179.052	377.965	35.0973	156.901	374.179	74.5484	180.357	143.608	1456.32	818.354	72.2381	90.9513	436.106	68.9607	48.6773	27.7516	77.2771	35.044	51.8488	63.5353	138.095	700.976	28.2859	31.5904	209.742	159.263	53.2742	660.74	109.373	96.1976	72.9979	61.2041	45.8553	260.292	78.6283	66.1225	97.4592	62.7492	45.5658	105.117	51.7014	649.958	81.7349	51.6787
	4.04228		592.945	76.0663	86.6611	223.815	472.456	43.8716	196.126	467.723	93.1855	225.447	179.51	1820.4	1022.94	90.2976	113.689	545.132	86.2008	60.8466	34.6896	96.5964	43.805	64.811	79.4192	172.619	876.22	35.3574	39.4879	262.178	199.079	66.5927	825.925	136.716	120.247	91.2474	76.5052	57.3192	325.365	98.2854	82.6531	121.824	78.4364	56.9572	131.396	64.6267	812.447	102.169	64.5984
	3.03171		790.593	101.422	115.548	298.42	629.941	58.4954	261.501	623.631	124.247	300.596	239.347	2427.2	1363.92	120.397	151.586	726.843	114.934	81.1288	46.2527	128.795	58.4066	86.4146	105.892	230.158	1168.29	47.1432	52.6506	349.57	265.439	88.7903	1101.23	182.288	160.329	121.663	102.007	76.4256	433.82	131.047	110.204	162.432	104.582	75.943	175.195	86.169	1083.26	136.225	86.1312
	2.02114		1185.89	152.133	173.322	447.63	944.912	87.7431	392.252	935.447	186.371	450.893	359.02	3640.79	2045.88	180.595	227.378	1090.26	172.402	121.693	69.3791	193.193	87.61	129.622	158.838	345.237	1752.44	70.7149	78.9759	524.355	398.158	133.185	1651.85	273.433	240.494	182.495	153.01	114.638	650.73	196.571	165.306	243.648	156.873	113.914	262.793	129.253	1624.89	204.337	129.197
	1.01057		2371.78	304.265	346.644	895.26	1889.82	175.486	784.504	1870.89	372.742	901.787	718.04	7281.59	4091.77	361.19	454.757	2180.53	344.803	243.386	138.758	386.385	175.22	259.244	317.677	690.474	3504.88	141.43	157.952	1048.71	796.316	266.371	3303.7	546.865	480.988	364.989	306.021	229.277	1301.46	393.142	330.612	487.296	313.746	227.829	525.586	258.507	3249.79	408.675	258.394
	3.36856		711.534	91.2796	103.993	268.578	566.947	52.6459	235.351	561.268	111.823	270.536	215.412	2184.48	1227.53	108.357	136.427	654.158	103.441	73.0159	41.6275	115.916	52.566	77.7732	95.303	207.142	1051.46	42.4289	47.3855	314.613	238.895	79.9113	991.11	164.06	144.296	109.497	91.8062	68.783	390.438	117.943	99.1837	146.189	94.1237	68.3487	157.676	77.5521	974.936	122.602	77.5181
	2.69485		889.418	114.099	129.992	335.722	708.684	65.8074	294.189	701.585	139.778	338.17	269.265	2730.6	1534.41	135.446	170.534	817.698	129.301	91.2699	52.0343	144.895	65.7075	97.2165	119.129	258.928	1314.33	53.0362	59.2319	393.266	298.619	99.8891	1238.89	205.075	180.371	136.871	114.758	85.9787	488.047	147.428	123.98	182.736	117.655	85.4359	197.095	96.9401	1218.67	153.253	96.8976
	2.02114		1185.89	152.133	173.322	447.63	944.912	87.7431	392.252	935.447	186.371	450.893	359.02	3640.79	2045.88	180.595	227.378	1090.26	172.402	121.693	69.3791	193.193	87.61	129.622	158.838	345.237	1752.44	70.7149	78.9759	524.355	398.158	133.185	1651.85	273.433	240.494	182.495	153.01	114.638	650.73	196.571	165.306	243.648	156.873	113.914	262.793	129.253	1624.89	204.337	129.197
	1.34743		1778.84	228.199	259.983	671.445	1417.37	131.615	588.378	1403.17	279.556	676.34	538.53	5461.19	3068.83	270.893	341.067	1635.4	258.603	182.54	104.069	289.789	131.415	194.433	238.258	517.856	2628.66	106.072	118.464	786.533	597.237	199.778	2477.77	410.149	360.741	273.742	229.515	171.957	976.095	294.856	247.959	365.472	235.309	170.872	394.189	193.88	2437.34	306.506	193.795
	0.673713		3557.67	456.398	519.967	1342.89	2834.73	263.229	1176.76	2806.34	559.113	1352.68	1077.06	10922.4	6137.65	541.786	682.135	3270.79	517.205	365.08	208.137	579.578	262.83	388.866	476.515	1035.71	5257.32	212.145	236.928	1573.07	1194.47	399.556	4955.55	820.298	721.482	547.484	459.031	343.915	1952.19	589.713	495.918	730.944	470.619	341.743	788.379	387.76	4874.68	613.012	387.59
	1.68428		1423.07	182.559	207.987	537.156	1133.89	105.292	470.703	1122.54	223.645	541.072	430.824	4368.95	2455.06	216.714	272.854	1308.32	206.882	146.032	83.2549	231.831	105.132	155.546	190.606	414.284	2102.93	84.8578	94.7711	629.226	477.79	159.823	1982.22	328.119	288.593	218.994	183.612	137.566	780.876	235.885	198.367	292.378	188.247	136.697	315.351	155.104	1949.87	245.205	155.036
	1.34743		1778.84	228.199	259.983	671.445	1417.37	131.615	588.378	1403.17	279.556	676.34	538.53	5461.19	3068.83	270.893	341.067	1635.4	258.603	182.54	104.069	289.789	131.415	194.433	238.258	517.856	2628.66	106.072	118.464	786.533	597.237	199.778	2477.77	410.149	360.741	273.742	229.515	171.957	976.095	294.856	247.959	365.472	235.309	170.872	394.189	193.88	2437.34	306.506	193.795
	1.01057		2371.78	304.265	346.644	895.26	1889.82	175.486	784.504	1870.89	372.742	901.787	718.04	7281.59	4091.77	361.19	454.757	2180.53	344.803	243.386	138.758	386.385	175.22	259.244	317.677	690.474	3504.88	141.43	157.952	1048.71	796.316	266.371	3303.7	546.865	480.988	364.989	306.021	229.277	1301.46	393.142	330.612	487.296	313.746	227.829	525.586	258.507	3249.79	408.675	258.394
	0.673713		3557.67	456.398	519.967	1342.89	2834.73	263.229	1176.76	2806.34	559.113	1352.68	1077.06	10922.4	6137.65	541.786	682.135	3270.79	517.205	365.08	208.137	579.578	262.83	388.866	476.515	1035.71	5257.32	212.145	236.928	1573.07	1194.47	399.556	4955.55	820.298	721.482	547.484	459.031	343.915	1952.19	589.713	495.918	730.944	470.619	341.743	788.379	387.76	4874.68	613.012	387.59
	0.336856		7115.34	912.796	1039.93	2685.78	5669.47	526.459	2353.51	5612.68	1118.23	2705.36	2154.12	21844.8	12275.3	1083.57	1364.27	6541.58	1034.41	730.159	416.275	1159.16	525.66	777.732	953.03	2071.42	10514.6	424.289	473.855	3146.13	2388.95	799.113	9911.1	1640.6	1442.96	1094.97	918.062	687.83	3904.38	1179.43	991.837	1461.89	941.237	683.487	1576.76	775.521	9749.36	1226.02	775.181
	31.5803		75.897	9.73649	11.0926	28.6483	60.4743	5.61556	25.1041	59.8686	11.9277	28.8572	22.9773	233.011	130.937	11.5581	14.5522	69.7769	11.0337	7.78836	4.44026	12.3643	5.60704	8.29581	10.1657	22.0952	112.156	4.52575	5.05446	33.5587	25.4821	8.52387	105.718	17.4997	15.3916	11.6797	9.79266	7.33685	41.6467	12.5805	10.5796	15.5935	10.0399	7.29053	16.8187	8.27222	103.993	13.0776	8.2686
	25.2642		94.8712	12.1706	13.8658	35.8104	75.5929	7.01945	31.3802	74.8357	14.9097	36.0715	28.7216	291.263	163.671	14.4476	18.1903	87.2211	13.7921	9.73545	5.55033	15.4554	7.0088	10.3698	12.7071	27.619	140.195	5.65719	6.31807	41.9484	31.8526	10.6548	132.148	21.8746	19.2395	14.5996	12.2408	9.17107	52.0584	15.7257	13.2245	19.4918	12.5498	9.11316	21.0234	10.3403	129.992	16.347	10.3357
	18.9482		126.495	16.2275	18.4877	47.7472	100.791	9.35927	41.8402	99.781	19.8796	48.0953	38.2955	388.351	218.228	19.2635	24.2537	116.295	18.3895	12.9806	7.40044	20.6072	9.34506	13.8263	16.9428	36.8253	186.927	7.54292	8.4241	55.9312	42.4702	14.2065	176.197	29.1662	25.6527	19.4661	16.3211	12.2281	69.4112	20.9676	17.6327	25.9891	16.7331	12.1509	28.0312	13.787	173.322	21.796	13.781
	12.6321		189.742	24.3412	27.7316	71.6208	151.186	14.0389	62.7603	149.671	29.8194	72.1429	57.4432	582.527	327.341	28.8952	36.3805	174.442	27.5843	19.4709	11.1007	30.9108	14.0176	20.7395	25.4141	55.2379	280.39	11.3144	12.6361	83.8968	63.7053	21.3097	264.296	43.7492	38.4791	29.1992	24.4817	18.3421	104.117	31.4513	26.449	38.9837	25.0997	18.2263	42.0469	20.6806	259.983	32.694	20.6715
	6.31606		379.485	48.6824	55.4631	143.242	302.372	28.0778	125.521	299.343	59.6387	144.286	114.886	1165.05	654.683	57.7905	72.7611	348.884	55.1685	38.9418	22.2013	61.8217	28.0352	41.479	50.8283	110.476	560.78	22.6288	25.2723	167.794	127.411	42.6194	528.592	87.4985	76.9581	58.3983	48.9633	36.6843	208.234	62.9027	52.898	77.9674	50.1993	36.4526	84.0937	41.3611	519.966	65.3879	41.343
	25.2642		94.8712	12.1706	13.8658	35.8104	75.5929	7.01945	31.3802	74.8357	14.9097	36.0715	28.7216	291.263	163.671	14.4476	18.1903	87.2211	13.7921	9.73545	5.55033	15.4554	7.0088	10.3698	12.7071	27.619	140.195	5.65719	6.31807	41.9484	31.8526	10.6548	132.148	21.8746	19.2395	14.5996	12.2408	9.17107	52.0584	15.7257	13.2245	19.4918	12.5498	9.11316	21.0234	10.3403	129.992	16.347	10.3357
	20.2114		118.589	15.2133	17.3322	44.763	94.4912	8.77431	39.2252	93.5447	18.6371	45.0893	35.902	364.079	204.588	18.0595	22.7378	109.026	17.2402	12.1693	6.93791	19.3193	8.761	12.9622	15.8838	34.5237	175.244	7.07149	7.89759	52.4355	39.8158	13.3185	165.185	27.3433	24.0494	18.2495	15.301	11.4638	65.073	19.6571	16.5306	24.3648	15.6873	11.3914	26.2793	12.9253	162.489	20.4337	12.9197
	15.1585		158.119	20.2843	23.1096	59.684	125.988	11.6991	52.3003	124.726	24.8495	60.1191	47.8693	485.439	272.785	24.0794	30.3171	145.369	22.9869	16.2258	9.25055	25.759	11.6813	17.2829	21.1784	46.0316	233.659	9.42865	10.5301	69.914	53.0877	17.7581	220.247	36.4577	32.0659	24.3326	20.4014	15.2851	86.764	26.2094	22.0408	32.4864	20.9164	15.1886	35.039	17.2338	216.653	27.245	17.2262
	10.1057		237.178	30.4265	34.6644	89.526	188.982	17.5486	78.4504	187.089	37.2742	90.1787	71.804	728.159	409.177	36.119	45.4757	218.053	34.4803	24.3386	13.8758	38.6385	17.522	25.9244	31.7677	69.0474	350.488	14.143	15.7952	104.871	79.6316	26.6371	330.37	54.6865	48.0988	36.4989	30.6021	22.9277	130.146	39.3142	33.0612	48.7296	31.3746	22.7829	52.5586	25.8507	324.979	40.8675	25.8394
	5.05284		474.356	60.853	69.3289	179.052	377.965	35.0973	156.901	374.179	74.5484	180.357	143.608	1456.32	818.354	72.2381	90.9513	436.106	68.9607	48.6773	27.7516	77.2771	35.044	51.8488	63.5353	138.095	700.976	28.2859	31.5904	209.742	159.263	53.2742	660.74	109.373	96.1976	72.9979	61.2041	45.8553	260.292	78.6283	66.1225	97.4592	62.7492	45.5658	105.117	51.7014	649.958	81.7349	51.6787
	18.9482		126.495	16.2275	18.4877	47.7472	100.791	9.35927	41.8402	99.781	19.8796	48.0953	38.2955	388.351	218.228	19.2635	24.2537	116.295	18.3895	12.9806	7.40044	20.6072	9.34506	13.8263	16.9428	36.8253	186.927	7.54292	8.4241	55.9312	42.4702	14.2065	176.197	29.1662	25.6527	19.4661	16.3211	12.2281	69.4112	20.9676	17.6327	25.9891	16.7331	12.1509	28.0312	13.787	173.322	21.796	13.781
	15.1585		158.119	20.2843	23.1096	59.684	125.988	11.6991	52.3003	124.726	24.8495	60.1191	47.8693	485.439	272.785	24.0794	30.3171	145.369	22.9869	16.2258	9.25055	25.759	11.6813	17.2829	21.1784	46.0316	233.659	9.42865	10.5301	69.914	53.0877	17.7581	220.247	36.4577	32.0659	24.3326	20.4014	15.2851	86.764	26.2094	22.0408	32.4864	20.9164	15.1886	35.039	17.2338	216.653	27.245	17.2262
	11.3689		210.825	27.0458	30.8128	79.5787	167.984	15.5988	69.7337	166.302	33.1326	80.1588	63.8258	647.252	363.713	32.1058	40.4228	193.825	30.6492	21.6343	12.3341	34.3454	15.5751	23.0439	28.2379	61.3755	311.545	12.5715	14.0402	93.2187	70.7837	23.6774	293.662	48.6103	42.7545	32.4435	27.2018	20.3801	115.685	34.9459	29.3878	43.3152	27.8885	20.2515	46.7187	22.9784	288.87	36.3266	22.9683
	7.57927		316.237	40.5687	46.2193	119.368	251.976	23.3982	104.601	249.452	49.6989	120.238	95.7386	970.878	545.569	48.1587	60.6342	290.737	45.9738	32.4515	18.5011	51.5181	23.3627	34.5659	42.3569	92.0632	467.317	18.8573	21.0602	139.828	106.175	35.5161	440.493	72.9154	64.1318	48.6653	40.8028	30.5702	173.528	52.4189	44.0816	64.9728	41.8328	30.3772	70.0781	34.4676	433.305	54.4899	34.4525
	3.78963		632.475	81.1374	92.4385	238.736	503.953	46.7963	209.201	498.905	99.3978	240.476	191.477	1941.76	1091.14	96.3174	121.268	581.474	91.9476	64.903	37.0022	103.036	46.7253	69.1317	84.7138	184.126	934.634	37.7146	42.1205	279.656	212.351	71.0323	880.986	145.831	128.264	97.3305	81.6055	61.1404	347.056	104.838	88.1633	129.946	83.6655	60.7544	140.156	68.9352	866.61	108.98	68.905
	12.6321		189.742	24.3412	27.7316	71.6208	151.186	14.0389	62.7603	149.671	29.8194	72.1429	57.4432	582.527	327.341	28.8952	36.3805	174.442	27.5843	19.4709	11.1007	30.9108	14.0176	20.7395	25.4141	55.2379	280.39	11.3144	12.6361	83.8968	63.7053	21.3097	264.296	43.7492	38.4791	29.1992	24.4817	18.3421	104.117	31.4513	26.449	38.9837	25.0997	18.2263	42.0469	20.6806	259.983	32.694	20.6715
	10.1057		237.178	30.4265	34.6644	89.526	188.982	17.5486	78.4504	187.089	37.2742	90.1787	71.804	728.159	409.177	36.119	45.4757	218.053	34.4803	24.3386	13.8758	38.6385	17.522	25.9244	31.7677	69.0474	350.488	14.143	15.7952	104.871	79.6316	26.6371	330.37	54.6865	48.0988	36.4989	30.6021	22.9277	130.146	39.3142	33.0612	48.7296	31.3746	22.7829	52.5586	25.8507	324.979	40.8675	25.8394
	7.57927		316.237	40.5687	46.2193	119.368	251.976	23.3982	104.601	249.452	49.6989	120.238	95.7386	970.878	545.569	48.1587	60.6342	290.737	45.9738	32.4515	18.5011	51.5181	23.3627	34.5659	42.3569	92.0632	467.317	18.8573	21.0602	139.828	106.175	35.5161	440.493	72.9154	64.1318	48.6653	40.8028	30.5702	173.528	52.4189	44.0816	64.9728	41.8328	30.3772	70.0781	34.4676	433.305	54.4899	34.4525
	5.05284		474.356	60.853	69.3289	179.052	377.965	35.0973	156.901	374.179	74.5484	180.357	143.608	1456.32	818.354	72.2381	90.9513	436.106	68.9607	48.6773	27.7516	77.2771	35.044	51.8488	63.5353	138.095	700.976	28.2859	31.5904	209.742	159.263	53.2742	660.74	109.373	96.1976	72.9979	61.2041	45.8553	260.292	78.6283	66.1225	97.4592	62.7492	45.5658	105.117	51.7014	649.958	81.7349	51.6787
	2.52642		948.712	121.706	138.658	358.104	755.929	70.1945	313.802	748.357	149.097	360.715	287.216	2912.63	1636.71	144.476	181.903	872.211	137.921	97.3545	55.5033	154.554	70.088	103.698	127.071	276.19	1401.95	56.5719	63.1807	419.484	318.526	106.548	1321.48	218.746	192.395	145.996	122.408	91.7107	520.584	157.257	132.245	194.918	125.498	91.1316	210.234	103.403	1299.92	163.47	103.357
	6.31606		379.485	48.6824	55.4631	143.242	302.372	28.0778	125.521	299.343	59.6387	144.286	114.886	1165.05	654.683	57.7905	72.7611	348.884	55.1685	38.9418	22.2013	61.8217	28.0352	41.479	50.8283	110.476	560.78	22.6288	25.2723	167.794	127.411	42.6194	528.592	87.4985	76.9581	58.3983	48.9633	36.6843	208.234	62.9027	52.898	77.9674	50.1993	36.4526	84.0937	41.3611	519.966	65.3879	41.343
	5.05284		474.356	60.853	69.3289	179.052	377.965	35.0973	156.901	374.179	74.5484	180.357	143.608	1456.32	818.354	72.2381	90.9513	436.106	68.9607	48.6773	27.7516	77.2771	35.044	51.8488	63.5353	138.095	700.976	28.2859	31.5904	209.742	159.263	53.2742	660.74	109.373	96.1976	72.9979	61.2041	45.8553	260.292	78.6283	66.1225	97.4592	62.7492	45.5658	105.117	51.7014	649.958	81.7349	51.6787
	3.78963		632.475	81.1374	92.4385	238.736	503.953	46.7963	209.201	498.905	99.3978	240.476	191.477	1941.76	1091.14	96.3174	121.268	581.474	91.9476	64.903	37.0022	103.036	46.7253	69.1317	84.7138	184.126	934.634	37.7146	42.1205	279.656	212.351	71.0323	880.986	145.831	128.264	97.3305	81.6055	61.1404	347.056	104.838	88.1633	129.946	83.6655	60.7544	140.156	68.9352	866.61	108.98	68.905
	2.52642		948.712	121.706	138.658	358.104	755.929	70.1945	313.802	748.357	149.097	360.715	287.216	2912.63	1636.71	144.476	181.903	872.211	137.921	97.3545	55.5033	154.554	70.088	103.698	127.071	276.19	1401.95	56.5719	63.1807	419.484	318.526	106.548	1321.48	218.746	192.395	145.996	122.408	91.7107	520.584	157.257	132.245	194.918	125.498	91.1316	210.234	103.403	1299.92	163.47	103.357
	1.26321		1897.42	243.412	277.316	716.208	1511.86	140.389	627.603	1496.71	298.194	721.429	574.432	5825.27	3273.41	288.952	363.805	1744.42	275.843	194.709	111.007	309.108	140.176	207.395	254.141	552.379	2803.9	113.144	126.361	838.968	637.053	213.097	2642.96	437.492	384.791	291.992	244.817	183.421	1041.17	314.513	264.49	389.837	250.997	182.263	420.469	206.806	2599.83	326.94	206.715
	25.2642		94.8712	12.1706	13.8658	35.8104	75.5929	7.01945	31.3802	74.8357	14.9097	36.0715	28.7216	291.263	163.671	14.4476	18.1903	87.2211	13.7921	9.73545	5.55033	15.4554	7.0088	10.3698	12.7071	27.619	140.195	5.65719	6.31807	41.9484	31.8526	10.6548	132.148	21.8746	19.2395	14.5996	12.2408	9.17107	52.0584	15.7257	13.2245	19.4918	12.5498	9.11316	21.0234	10.3403	129.992	16.347	10.3357
	20.2114		118.589	15.2133	17.3322	44.763	94.4912	8.77431	39.2252	93.5447	18.6371	45.0893	35.902	364.079	204.588	18.0595	22.7378	109.026	17.2402	12.1693	6.93791	19.3193	8.761	12.9622	15.8838	34.5237	175.244	7.07149	7.89759	52.4355	39.8158	13.3185	165.185	27.3433	24.0494	18.2495	15.301	11.4638	65.073	19.6571	16.5306	24.3648	15.6873	11.3914	26.2793	12.9253	162.489	20.4337	12.9197
	15.1585		158.119	20.2843	23.1096	59.684	125.988	11.6991	52.3003	124.726	24.8495	60.1191	47.8693	485.439	272.785	24.0794	30.3171	145.369	22.9869	16.2258	9.25055	25.759	11.6813	17.2829	21.1784	46.0316	233.659	9.42865	10.5301	69.914	53.0877	17.7581	220.247	36.4577	32.0659	24.3326	20.4014	15.2851	86.764	26.2094	22.0408	32.4864	20.9164	15.1886	35.039	17.2338	216.653	27.245	17.2262
	10.1057		237.178	30.4265	34.6644	89.526	188.982	17.5486	78.4504	187.089	37.2742	90.1787	71.804	728.159	409.177	36.119	45.4757	218.053	34.4803	24.3386	13.8758	38.6385	17.522	25.9244	31.7677	69.0474	350.488	14.143	15.7952	104.871	79.6316	26.6371	330.37	54.6865	48.0988	36.4989	30.6021	22.9277	130.146	39.3142	33.0612	48.7296	31.3746	22.7829	52.5586	25.8507	324.979	40.8675	25.8394
	5.05284		474.356	60.853	69.3289	179.052	377.965	35.0973	156.901	374.179	74.5484	180.357	143.608	1456.32	818.354	72.2381	90.9513	436.106	68.9607	48.6773	27.7516	77.2771	35.044	51.8488	63.5353	138.095	700.976	28.2859	31.5904	209.742	159.263	53.2742	660.74	109.373	96.1976	72.9979	61.2041	45.8553	260.292	78.6283	66.1225	97.4592	62.7492	45.5658	105.117	51.7014	649.958	81.7349	51.6787
	20.2114		118.589	15.2133	17.3322	44.763	94.4912	8.77431	39.2252	93.5447	18.6371	45.0893	35.902	364.079	204.588	18.0595	22.7378	109.026	17.2402	12.1693	6.93791	19.3193	8.761	12.9622	15.8838	34.5237	175.244	7.07149	7.89759	52.4355	39.8158	13.3185	165.185	27.3433	24.0494	18.2495	15.301	11.4638	65.073	19.6571	16.5306	24.3648	15.6873	11.3914	26.2793	12.9253	162.489	20.4337	12.9197
	16.1691		148.236	19.0166	21.6653	55.9537	118.114	10.9679	49.0315	116.931	23.2964	56.3617	44.8775	455.099	255.736	22.5744	28.4223	136.283	21.5502	15.2116	8.67239	24.1491	10.9512	16.2027	19.8548	43.1546	219.055	8.83936	9.87199	65.5444	49.7698	16.6482	206.481	34.1791	30.0618	22.8118	19.1263	14.3298	81.3412	24.5714	20.6633	30.456	19.6091	14.2393	32.8491	16.1567	203.112	25.5422	16.1496
	12.1268		197.648	25.3554	28.887	74.605	157.485	14.6239	65.3754	155.908	31.0618	75.1489	59.8366	606.799	340.981	30.0992	37.8964	181.711	28.7336	20.2822	11.5632	32.1988	14.6017	21.6037	26.4731	57.5395	292.073	11.7858	13.1626	87.3925	66.3597	22.1976	275.308	45.5721	40.0823	30.4158	25.5017	19.1064	108.455	32.7618	27.551	40.608	26.1455	18.9857	43.7988	21.5422	270.816	34.0562	21.5328
	8.08455		296.473	38.0332	43.3306	111.907	236.228	21.9358	98.063	233.862	46.5927	112.723	89.755	910.198	511.471	45.1488	56.8446	272.566	43.1004	30.4233	17.3448	48.2982	21.9025	32.4055	39.7096	86.3093	438.11	17.6787	19.744	131.089	99.5395	33.2964	412.962	68.3582	60.1235	45.6237	38.2526	28.6596	162.682	49.1427	41.3265	60.912	39.2182	28.4786	65.6982	32.3134	406.224	51.0843	32.2992
	4.04228		592.945	76.0663	86.6611	223.815	472.456	43.8716	196.126	467.723	93.1855	225.447	179.51	1820.4	1022.94	90.2976	113.689	545.132	86.2008	60.8466	34.6896	96.5964	43.805	64.811	79.4192	172.619	876.22	35.3574	39.4879	262.178	199.079	66.5927	825.925	136.716	120.247	91.2474	76.5052	57.3192	325.365	98.2854	82.6531	121.824	78.4364	56.9572	131.396	64.6267	812.447	102.169	64.5984
	15.1585		158.119	20.2843	23.1096	59.684	125.988	11.6991	52.3003	124.726	24.8495	60.1191	47.8693	485.439	272.785	24.0794	30.3171	145.369	22.9869	16.2258	9.25055	25.759	11.6813	17.2829	21.1784	46.0316	233.659	9.42865	10.5301	69.914	53.0877	17.7581	220.247	36.4577	32.0659	24.3326	20.4014	15.2851	86.764	26.2094	22.0408	32.4864	20.9164	15.1886	35.039	17.2338	216.653	27.245	17.2262
	12.1268		197.648	25.3554	28.887	74.605	157.485	14.6239	65.3754	155.908	31.0618	75.1489	59.8366	606.799	340.981	30.0992	37.8964	181.711	28.7336	20.2822	11.5632	32.1988	14.6017	21.6037	26.4731	57.5395	292.073	11.7858	13.1626	87.3925	66.3597	22.1976	275.308	45.5721	40.0823	30.4158	25.5017	19.1064	108.455	32.7618	27.551	40.608	26.1455	18.9857	43.7988	21.5422	270.816	34.0562	21.5328
	9.09512		263.531	33.8072	38.5161	99.4733	209.98	19.4985	87.1671	207.877	41.4158	100.199	79.7822	809.065	454.641	40.1323	50.5285	242.281	38.3115	27.0429	15.4176	42.9317	19.4689	28.8049	35.2974	76.7193	389.431	15.7144	17.5502	116.523	88.4796	29.5968	367.078	60.7628	53.4431	40.5544	34.0023	25.4752	144.607	43.6824	36.7347	54.144	34.8606	25.3143	58.3984	28.723	361.088	45.4083	28.7104
	6.06341		395.297	50.7109	57.7741	149.21	314.971	29.2477	130.751	311.816	62.1237	150.298	119.673	1213.6	681.961	60.1984	75.7928	363.421	57.4672	40.5644	23.1264	64.3976	29.2033	43.2073	52.9461	115.079	584.146	23.5716	26.3253	174.785	132.719	44.3952	550.616	91.1442	80.1647	60.8316	51.0034	38.2128	216.91	65.5236	55.102	81.216	52.291	37.9715	87.5976	43.0845	541.631	68.1124	43.0656
	3.03171		790.593	101.422	115.548	298.42	629.941	58.4954	261.501	623.631	124.247	300.596	239.347	2427.2	1363.92	120.397	151.586	726.843	114.934	81.1288	46.2527	128.795	58.4066	86.4146	105.892	230.158	1168.29	47.1432	52.6506	349.57	265.439	88.7903	1101.23	182.288	160.329	121.663	102.007	76.4256	433.82	131.047	110.204	162.432	104.582	75.943	175.195	86.169	1083.26	136.225	86.1312
	10.1057		237.178	30.4265	34.6644	89.526	188.982	17.5486	78.4504	187.089	37.2742	90.1787	71.804	728.159	409.177	36.119	45.4757	218.053	34.4803	24.3386	13.8758	38.6385	17.522	25.9244	31.7677	69.0474	350.488	14.143	15.7952	104.871	79.6316	26.6371	330.37	54.6865	48.0988	36.4989	30.6021	22.9277	130.146	39.3142	33.0612	48.7296	31.3746	22.7829	52.5586	25.8507	324.979	40.8675	25.8394
	8.08455		296.473	38.0332	43.3306	111.907	236.228	21.9358	98.063	233.862	46.5927	112.723	89.755	910.198	511.471	45.1488	56.8446	272.566	43.1004	30.4233	17.3448	48.2982	21.9025	32.4055	39.7096	86.3093	438.11	17.6787	19.744	131.089	99.5395	33.2964	412.962	68.3582	60.1235	45.6237	38.2526	28.6596	162.682	49.1427	41.3265	60.912	39.2182	28.4786	65.6982	32.3134	406.224	51.0843	32.2992
	6.06341		395.297	50.7109	57.7741	149.21	314.971	29.2477	130.751	311.816	62.1237	150.298	119.673	1213.6	681.961	60.1984	75.7928	363.421	57.4672	40.5644	23.1264	64.3976	29.2033	43.2073	52.9461	115.079	584.146	23.5716	26.3253	174.785	132.719	44.3952	550.616	91.1442	80.1647	60.8316	51.0034	38.2128	216.91	65.5236	55.102	81.216	52.291	37.9715	87.5976	43.0845	541.631	68.1124	43.0656
	4.04228		592.945	76.0663	86.6611	223.815	472.456	43.8716	196.126	467.723	93.1855	225.447	179.51	1820.4	1022.94	90.2976	113.689	545.132	86.2008	60.8466	34.6896	96.5964	43.805	64.811	79.4192	172.619	876.22	35.3574	39.4879	262.178	199.079	66.5927	825.925	136.716	120.247	91.2474	76.5052	57.3192	325.365	98.2854	82.6531	121.824	78.4364	56.9572	131.396	64.6267	812.447	102.169	64.5984
	2.02114		1185.89	152.133	173.322	447.63	944.912	87.7431	392.252	935.447	186.371	450.893	359.02	3640.79	2045.88	180.595	227.378	1090.26	172.402	121.693	69.3791	193.193	87.61	129.622	158.838	345.237	1752.44	70.7149	78.9759	524.355	398.158	133.185	1651.85	273.433	240.494	182.495	153.01	114.638	650.73	196.571	165.306	243.648	156.873	113.914	262.793	129.253	1624.89	204.337	129.197
	5.05284		474.356	60.853	69.3289	179.052	377.965	35.0973	156.901	374.179	74.5484	180.357	143.608	1456.32	818.354	72.2381	90.9513	436.106	68.9607	48.6773	27.7516	77.2771	35.044	51.8488	63.5353	138.095	700.976	28.2859	31.5904	209.742	159.263	53.2742	660.74	109.373	96.1976	72.9979	61.2041	45.8553	260.292	78.6283	66.1225	97.4592	62.7492	45.5658	105.117	51.7014	649.958	81.7349	51.6787
	4.04228		592.945	76.0663	86.6611	223.815	472.456	43.8716	196.126	467.723	93.1855	225.447	179.51	1820.4	1022.94	90.2976	113.689	545.132	86.2008	60.8466	34.6896	96.5964	43.805	64.811	79.4192	172.619	876.22	35.3574	39.4879	262.178	199.079	66.5927	825.925	136.716	120.247	91.2474	76.5052	57.3192	325.365	98.2854	82.6531	121.824	78.4364	56.9572	131.396	64.6267	812.447	102.169	64.5984
	3.03171		790.593	101.422	115.548	298.42	629.941	58.4954	261.501	623.631	124.247	300.596	239.347	2427.2	1363.92	120.397	151.586	726.843	114.934	81.1288	46.2527	128.795	58.4066	86.4146	105.892	230.158	1168.29	47.1432	52.6506	349.57	265.439	88.7903	1101.23	182.288	160.329	121.663	102.007	76.4256	433.82	131.047	110.204	162.432	104.582	75.943	175.195	86.169	1083.26	136.225	86.1312
	2.02114		1185.89	152.133	173.322	447.63	944.912	87.7431	392.252	935.447	186.371	450.893	359.02	3640.79	2045.88	180.595	227.378	1090.26	172.402	121.693	69.3791	193.193	87.61	129.622	158.838	345.237	1752.44	70.7149	78.9759	524.355	398.158	133.185	1651.85	273.433	240.494	182.495	153.01	114.638	650.73	196.571	165.306	243.648	156.873	113.914	262.793	129.253	1624.89	204.337	129.197
	1.01057		2371.78	304.265	346.644	895.26	1889.82	175.486	784.504	1870.89	372.742	901.787	718.04	7281.59	4091.77	361.19	454.757	2180.53	344.803	243.386	138.758	386.385	175.22	259.244	317.677	690.474	3504.88	141.43	157.952	1048.71	796.316	266.371	3303.7	546.865	480.988	364.989	306.021	229.277	1301.46	393.142	330.612	487.296	313.746	227.829	525.586	258.507	3249.79	408.675	258.394
	18.9482		126.495	16.2275	18.4877	47.7472	100.791	9.35927	41.8402	99.781	19.8796	48.0953	38.2955	388.351	218.228	19.2635	24.2537	116.295	18.3895	12.9806	7.40044	20.6072	9.34506	13.8263	16.9428	36.8253	186.927	7.54292	8.4241	55.9312	42.4702	14.2065	176.197	29.1662	25.6527	19.4661	16.3211	12.2281	69.4112	20.9676	17.6327	25.9891	16.7331	12.1509	28.0312	13.787	173.322	21.796	13.781
	15.1585		158.119	20.2843	23.1096	59.684	125.988	11.6991	52.3003	124.726	24.8495	60.1191	47.8693	485.439	272.785	24.0794	30.3171	145.369	22.9869	16.2258	9.25055	25.759	11.6813	17.2829	21.1784	46.0316	233.659	9.42865	10.5301	69.914	53.0877	17.7581	220.247	36.4577	32.0659	24.3326	20.4014	15.2851	86.764	26.2094	22.0408	32.4864	20.9164	15.1886	35.039	17.2338	216.653	27.245	17.2262
	11.3689		210.825	27.0458	30.8128	79.5787	167.984	15.5988	69.7337	166.302	33.1326	80.1588	63.8258	647.252	363.713	32.1058	40.4228	193.825	30.6492	21.6343	12.3341	34.3454	15.5751	23.0439	28.2379	61.3755	311.545	12.5715	14.0402	93.2187	70.7837	23.6774	293.662	48.6103	42.7545	32.4435	27.2018	20.3801	115.685	34.9459	29.3878	43.3152	27.8885	20.2515	46.7187	22.9784	288.87	36.3266	22.9683
	7.57927		316.237	40.5687	46.2193	119.368	251.976	23.3982	104.601	249.452	49.6989	120.238	95.7386	970.878	545.569	48.1587	60.6342	290.737	45.9738	32.4515	18.5011	51.5181	23.3627	34.5659	42.3569	92.0632	467.317	18.8573	21.0602	139.828	106.175	35.5161	440.493	72.9154	64.1318	48.6653	40.8028	30.5702	173.528	52.4189	44.0816	64.9728	41.8328	30.3772	70.0781	34.4676	433.305	54.4899	34.4525
	3.78963		632.475	81.1374	92.4385	238.736	503.953	46.7963	209.201	498.905	99.3978	240.476	191.477	1941.76	1091.14	96.3174	121.268	581.474	91.9476	64.903	37.0022	103.036	46.7253	69.1317	84.7138	184.126	934.634	37.7146	42.1205	279.656	212.351	71.0323	880.986	145.831	128.264	97.3305	81.6055	61.1404	347.056	104.838	88.1633	129.946	83.6655	60.7544	140.156	68.9352	866.61	108.98	68.905
	15.1585		158.119	20.2843	23.1096	59.684	125.988	11.6991	52.3003	124.726	24.8495	60.1191	47.8693	485.439	272.785	24.0794	30.3171	145.369	22.9869	16.2258	9.25055	25.759	11.6813	17.2829	21.1784	46.0316	233.659	9.42865	10.5301	69.914	53.0877	17.7581	220.247	36.4577	32.0659	24.3326	20.4014	15.2851	86.764	26.2094	22.0408	32.4864	20.9164	15.1886	35.039	17.2338	216.653	27.245	17.2262
	12.1268		197.648	25.3554	28.887	74.605	157.485	14.6239	65.3754	155.908	31.0618	75.1489	59.8366	606.799	340.981	30.0992	37.8964	181.711	28.7336	20.2822	11.5632	32.1988	14.6017	21.6037	26.4731	57.5395	292.073	11.7858	13.1626	87.3925	66.3597	22.1976	275.308	45.5721	40.0823	30.4158	25.5017	19.1064	108.455	32.7618	27.551	40.608	26.1455	18.9857	43.7988	21.5422	270.816	34.0562	21.5328
	9.09512		263.531	33.8072	38.5161	99.4733	209.98	19.4985	87.1671	207.877	41.4158	100.199	79.7822	809.065	454.641	40.1323	50.5285	242.281	38.3115	27.0429	15.4176	42.9317	19.4689	28.8049	35.2974	76.7193	389.431	15.7144	17.5502	116.523	88.4796	29.5968	367.078	60.7628	53.4431	40.5544	34.0023	25.4752	144.607	43.6824	36.7347	54.144	34.8606	25.3143	58.3984	28.723	361.088	45.4083	28.7104
	6.06341		395.297	50.7109	57.7741	149.21	314.971	29.2477	130.751	311.816	62.1237	150.298	119.673	1213.6	681.961	60.1984	75.7928	363.421	57.4672	40.5644	23.1264	64.3976	29.2033	43.2073	52.9461	115.079	584.146	23.5716	26.3253	174.785	132.719	44.3952	550.616	91.1442	80.1647	60.8316	51.0034	38.2128	216.91	65.5236	55.102	81.216	52.291	37.9715	87.5976	43.0845	541.631	68.1124	43.0656
	3.03171		790.593	101.422	115.548	298.42	629.941	58.4954	261.501	623.631	124.247	300.596	239.347	2427.2	1363.92	120.397	151.586	726.843	114.934	81.1288	46.2527	128.795	58.4066	86.4146	105.892	230.158	1168.29	47.1432	52.6506	349.57	265.439	88.7903	1101.23	182.288	160.329	121.663	102.007	76.4256	433.82	131.047	110.204	162.432	104.582	75.943	175.195	86.169	1083.26	136.225	86.1312
	11.3689		210.825	27.0458	30.8128	79.5787	167.984	15.5988	69.7337	166.302	33.1326	80.1588	63.8258	647.252	363.713	32.1058	40.4228	193.825	30.6492	21.6343	12.3341	34.3454	15.5751	23.0439	28.2379	61.3755	311.545	12.5715	14.0402	93.2187	70.7837	23.6774	293.662	48.6103	42.7545	32.4435	27.2018	20.3801	115.685	34.9459	29.3878	43.3152	27.8885	20.2515	46.7187	22.9784	288.87	36.3266	22.9683
	9.09512		263.531	33.8072	38.5161	99.4733	209.98	19.4985	87.1671	207.877	41.4158	100.199	79.7822	809.065	454.641	40.1323	50.5285	242.281	38.3115	27.0429	15.4176	42.9317	19.4689	28.8049	35.2974	76.7193	389.431	15.7144	17.5502	116.523	88.4796	29.5968	367.078	60.7628	53.4431	40.5544	34.0023	25.4752	144.607	43.6824	36.7347	54.144	34.8606	25.3143	58.3984	28.723	361.088	45.4083	28.7104
	6.82134		351.375	45.0763	51.3547	132.631	279.974	25.998	116.223	277.169	55.221	133.598	106.376	1078.75	606.188	53.5097	67.3714	323.041	51.082	36.0572	20.5568	57.2423	25.9585	38.4065	47.0632	102.292	519.241	20.9526	23.4003	155.364	117.973	39.4624	489.437	81.0171	71.2575	54.0725	45.3364	33.9669	192.809	58.2432	48.9796	72.192	46.4809	33.7524	77.8646	38.2973	481.45	60.5444	38.2805
	4.54756		527.062	67.6145	77.0321	198.947	419.961	38.997	174.334	415.754	82.8315	200.397	159.564	1618.13	909.282	80.2645	101.057	484.562	76.623	54.0859	30.8352	85.8634	38.9378	57.6098	70.5948	153.439	778.862	31.4288	35.1004	233.047	176.959	59.1936	734.155	121.526	106.886	81.1088	68.0046	50.9504	289.213	87.3648	73.4694	108.288	69.7213	50.6287	116.797	57.446	722.175	90.8166	57.4208
	2.27378		1054.12	135.229	154.064	397.893	839.921	77.9939	348.669	831.508	165.663	400.794	319.129	3236.26	1818.56	160.529	202.114	969.123	153.246	108.172	61.6703	171.727	77.8755	115.22	141.19	306.877	1557.72	62.8577	70.2008	466.093	353.918	118.387	1468.31	243.051	213.773	162.218	136.009	101.901	578.427	174.73	146.939	216.576	139.443	101.257	233.594	114.892	1444.35	181.633	114.842
	7.57927		316.237	40.5687	46.2193	119.368	251.976	23.3982	104.601	249.452	49.6989	120.238	95.7386	970.878	545.569	48.1587	60.6342	290.737	45.9738	32.4515	18.5011	51.5181	23.3627	34.5659	42.3569	92.0632	467.317	18.8573	21.0602	139.828	106.175	35.5161	440.493	72.9154	64.1318	48.6653	40.8028	30.5702	173.528	52.4189	44.0816	64.9728	41.8328	30.3772	70.0781	34.4676	433.305	54.4899	34.4525
	6.06341		395.297	50.7109	57.7741	149.21	314.971	29.2477	130.751	311.816	62.1237	150.298	119.673	1213.6	681.961	60.1984	75.7928	363.421	57.4672	40.5644	23.1264	64.3976	29.2033	43.2073	52.9461	115.079	584.146	23.5716	26.3253	174.785	132.719	44.3952	550.616	91.1442	80.1647	60.8316	51.0034	38.2128	216.91	65.5236	55.102	81.216	52.291	37.9715	87.5976	43.0845	541.631	68.1124	43.0656
	4.54756		527.062	67.6145	77.0321	198.947	419.961	38.997	174.334	415.754	82.8315	200.397	159.564	1618.13	909.282	80.2645	101.057	484.562	76.623	54.0859	30.8352	85.8634	38.9378	57.6098	70.5948	153.439	778.862	31.4288	35.1004	233.047	176.959	59.1936	734.155	121.526	106.886	81.1088	68.0046	50.9504	289.213	87.3648	73.4694	108.288	69.7213	50.6287	116.797	57.446	722.175	90.8166	57.4208
	3.03171		790.593	101.422	115.548	298.42	629.941	58.4954	261.501	623.631	124.247	300.596	239.347	2427.2	1363.92	120.397	151.586	726.843	114.934	81.1288	46.2527	128.795	58.4066	86.4146	105.892	230.158	1168.29	47.1432	52.6506	349.57	265.439	88.7903	1101.23	182.288	160.329	121.663	102.007	76.4256	433.82	131.047	110.204	162.432	104.582	75.943	175.195	86.169	1083.26	136.225	86.1312
	1.51585		1581.19	202.843	231.096	596.84	1259.88	116.991	523.003	1247.26	248.495	601.191	478.693	4854.39	2727.85	240.794	303.171	1453.69	229.869	162.258	92.5055	257.59	116.813	172.829	211.784	460.316	2336.59	94.2865	105.301	699.14	530.877	177.581	2202.47	364.577	320.659	243.326	204.014	152.851	867.64	262.094	220.408	324.864	209.164	151.886	350.39	172.338	2166.53	272.45	172.262
	3.78963		632.475	81.1374	92.4385	238.736	503.953	46.7963	209.201	498.905	99.3978	240.476	191.477	1941.76	1091.14	96.3174	121.268	581.474	91.9476	64.903	37.0022	103.036	46.7253	69.1317	84.7138	184.126	934.634	37.7146	42.1205	279.656	212.351	71.0323	880.986	145.831	128.264	97.3305	81.6055	61.1404	347.056	104.838	88.1633	129.946	83.6655	60.7544	140.156	68.9352	866.61	108.98	68.905
	3.03171		790.593	101.422	115.548	298.42	629.941	58.4954	261.501	623.631	124.247	300.596	239.347	2427.2	1363.92	120.397	151.586	726.843	114.934	81.1288	46.2527	128.795	58.4066	86.4146	105.892	230.158	1168.29	47.1432	52.6506	349.57	265.439	88.7903	1101.23	182.288	160.329	121.663	102.007	76.4256	433.82	131.047	110.204	162.432	104.582	75.943	175.195	86.169	1083.26	136.225	86.1312
	2.27378		1054.12	135.229	154.064	397.893	839.921	77.9939	348.669	831.508	165.663	400.794	319.129	3236.26	1818.56	160.529	202.114	969.123	153.246	108.172	61.6703	171.727	77.8755	115.22	141.19	306.877	1557.72	62.8577	70.2008	466.093	353.918	118.387	1468.31	243.051	213.773	162.218	136.009	101.901	578.427	174.73	146.939	216.576	139.443	101.257	233.594	114.892	1444.35	181.633	114.842
	1.51585		1581.19	202.843	231.096	596.84	1259.88	116.991	523.003	1247.26	248.495	601.191	478.693	4854.39	2727.85	240.794	303.171	1453.69	229.869	162.258	92.5055	257.59	116.813	172.829	211.784	460.316	2336.59	94.2865	105.301	699.14	530.877	177.581	2202.47	364.577	320.659	243.326	204.014	152.851	867.64	262.094	220.408	324.864	209.164	151.886	350.39	172.338	2166.53	272.45	172.262
	0.757927		3162.37	405.687	462.193	1193.68	2519.76	233.982	1046.01	2494.52	496.989	1202.38	957.386	9708.78	5455.69	481.587	606.342	2907.37	459.738	324.515	185.011	515.181	233.627	345.659	423.569	920.632	4673.17	188.573	210.602	1398.28	1061.75	355.161	4404.93	729.154	641.318	486.653	408.028	305.702	1735.28	524.189	440.816	649.728	418.328	303.772	700.781	344.676	4333.05	544.899	344.525
	12.6321		189.742	24.3412	27.7316	71.6208	151.186	14.0389	62.7603	149.671	29.8194	72.1429	57.4432	582.527	327.341	28.8952	36.3805	174.442	27.5843	19.4709	11.1007	30.9108	14.0176	20.7395	25.4141	55.2379	280.39	11.3144	12.6361	83.8968	63.7053	21.3097	264.296	43.7492	38.4791	29.1992	24.4817	18.3421	104.117	31.4513	26.449	38.9837	25.0997	18.2263	42.0469	20.6806	259.983	32.694	20.6715
	10.1057		237.178	30.4265	34.6644	89.526	188.982	17.5486	78.4504	187.089	37.2742	90.1787	71.804	728.159	409.177	36.119	45.4757	218.053	34.4803	24.3386	13.8758	38.6385	17.522	25.9244	31.7677	69.0474	350.488	14.143	15.7952	104.871	79.6316	26.6371	330.37	54.6865	48.0988	36.4989	30.6021	22.9277	130.146	39.3142	33.0612	48.7296	31.3746	22.7829	52.5586	25.8507	324.979	40.8675	25.8394
	7.57927		316.237	40.5687	46.2193	119.368	251.976	23.3982	104.601	249.452	49.6989	120.238	95.7386	970.878	545.569	48.1587	60.6342	290.737	45.9738	32.4515	18.5011	51.5181	23.3627	34.5659	42.3569	92.0632	467.317	18.8573	21.0602	139.828	106.175	35.5161	440.493	72.9154	64.1318	48.6653	40.8028	30.5702	173.528	52.4189	44.0816	64.9728	41.8328	30.3772	70.0781	34.4676	433.305	54.4899	34.4525
	5.05284		474.356	60.853	69.3289	179.052	377.965	35.0973	156.901	374.179	74.5484	180.357	143.608	1456.32	818.354	72.2381	90.9513	436.106	68.9607	48.6773	27.7516	77.2771	35.044	51.8488	63.5353	138.095	700.976	28.2859	31.5904	209.742	159.263	53.2742	660.74	109.373	96.1976	72.9979	61.2041	45.8553	260.292	78.6283	66.1225	97.4592	62.7492	45.5658	105.117	51.7014	649.958	81.7349	51.6787
	2.52642		948.712	121.706	138.658	358.104	755.929	70.1945	313.802	748.357	149.097	360.715	287.216	2912.63	1636.71	144.476	181.903	872.211	137.921	97.3545	55.5033	154.554	70.088	103.698	127.071	276.19	1401.95	56.5719	63.1807	419.484	318.526	106.548	1321.48	218.746	192.395	145.996	122.408	91.7107	520.584	157.257	132.245	194.918	125.498	91.1316	210.234	103.403	1299.92	163.47	103.357
	10.1057		237.178	30.4265	34.6644	89.526	188.982	17.5486	78.4504	187.089	37.2742	90.1787	71.804	728.159	409.177	36.119	45.4757	218.053	34.4803	24.3386	13.8758	38.6385	17.522	25.9244	31.7677	69.0474	350.488	14.143	15.7952	104.871	79.6316	26.6371	330.37	54.6865	48.0988	36.4989	30.6021	22.9277	130.146	39.3142	33.0612	48.7296	31.3746	22.7829	52.5586	25.8507	324.979	40.8675	25.8394
	8.08455		296.473	38.0332	43.3306	111.907	236.228	21.9358	98.063	233.862	46.5927	112.723	89.755	910.198	511.471	45.1488	56.8446	272.566	43.1004	30.4233	17.3448	48.2982	21.9025	32.4055	39.7096	86.3093	438.11	17.6787	19.744	131.089	99.5395	33.2964	412.962	68.3582	60.1235	45.6237	38.2526	28.6596	162.682	49.1427	41.3265	60.912	39.2182	28.4786	65.6982	32.3134	406.224	51.0843	32.2992
	6.06341		395.297	50.7109	57.7741	149.21	314.971	29.2477	130.751	311.816	62.1237	150.298	119.673	1213.6	681.961	60.1984	75.7928	363.421	57.4672	40.5644	23.1264	64.3976	29.2033	43.2073	52.9461	115.079	584.146	23.5716	26.3253	174.785	132.719	44.3952	550.616	91.1442	80.1647	60.8316	51.0034	38.2128	216.91	65.5236	55.102	81.216	52.291	37.9715	87.5976	43.0845	541.631	68.1124	43.0656
	4.04228		592.945	76.0663	86.6611	223.815	472.456	43.8716	196.126	467.723	93.1855	225.447	179.51	1820.4	1022.94	90.2976	113.689	545.132	86.2008	60.8466	34.6896	96.5964	43.805	64.811	79.4192	172.619	876.22	35.3574	39.4879	262.178	199.079	66.5927	825.925	136.716	120.247	91.2474	76.5052	57.3192	325.365	98.2854	82.6531	121.824	78.4364	56.9572	131.396	64.6267	812.447	102.169	64.5984
	2.02114		1185.89	152.133	173.322	447.63	944.912	87.7431	392.252	935.447	186.371	450.893	359.02	3640.79	2045.88	180.595	227.378	1090.26	172.402	121.693	69.3791	193.193	87.61	129.622	158.838	345.237	1752.44	70.7149	78.9759	524.355	398.158	133.185	1651.85	273.433	240.494	182.495	153.01	114.638	650.73	196.571	165.306	243.648	156.873	113.914	262.793	129.253	1624.89	204.337	129.197
	7.57927		316.237	40.5687	46.2193	119.368	251.976	23.3982	104.601	249.452	49.6989	120.238	95.7386	970.878	545.569	48.1587	60.6342	290.737	45.9738	32.4515	18.5011	51.5181	23.3627	34.5659	42.3569	92.0632	467.317	18.8573	21.0602	139.828	106.175	35.5161	440.493	72.9154	64.1318	48.6653	40.8028	30.5702	173.528	52.4189	44.0816	64.9728	41.8328	30.3772	70.0781	34.4676	433.305	54.4899	34.4525
	6.06341		395.297	50.7109	57.7741	149.21	314.971	29.2477	130.751	311.816	62.1237	150.298	119.673	1213.6	681.961	60.1984	75.7928	363.421	57.4672	40.5644	23.1264	64.3976	29.2033	43.2073	52.9461	115.079	584.146	23.5716	26.3253	174.785	132.719	44.3952	550.616	91.1442	80.1647	60.8316	51.0034	38.2128	216.91	65.5236	55.102	81.216	52.291	37.9715	87.5976	43.0845	541.631	68.1124	43.0656
	4.54756		527.062	67.6145	77.0321	198.947	419.961	38.997	174.334	415.754	82.8315	200.397	159.564	1618.13	909.282	80.2645	101.057	484.562	76.623	54.0859	30.8352	85.8634	38.9378	57.6098	70.5948	153.439	778.862	31.4288	35.1004	233.047	176.959	59.1936	734.155	121.526	106.886	81.1088	68.0046	50.9504	289.213	87.3648	73.4694	108.288	69.7213	50.6287	116.797	57.446	722.175	90.8166	57.4208
	3.03171		790.593	101.422	115.548	298.42	629.941	58.4954	261.501	623.631	124.247	300.596	239.347	2427.2	1363.92	120.397	151.586	726.843	114.934	81.1288	46.2527	128.795	58.4066	86.4146	105.892	230.158	1168.29	47.1432	52.6506	349.57	265.439	88.7903	1101.23	182.288	160.329	121.663	102.007	76.4256	433.82	131.047	110.204	162.432	104.582	75.943	175.195	86.169	1083.26	136.225	86.1312
	1.51585		1581.19	202.843	231.096	596.84	1259.88	116.991	523.003	1247.26	248.495	601.191	478.693	4854.39	2727.85	240.794	303.171	1453.69	229.869	162.258	92.5055	257.59	116.813	172.829	211.784	460.316	2336.59	94.2865	105.301	699.14	530.877	177.581	2202.47	364.577	320.659	243.326	204.014	152.851	867.64	262.094	220.408	324.864	209.164	151.886	350.39	172.338	2166.53	272.45	172.262
	5.05284		474.356	60.853	69.3289	179.052	377.965	35.0973	156.901	374.179	74.5484	180.357	143.608	1456.32	818.354	72.2381	90.9513	436.106	68.9607	48.6773	27.7516	77.2771	35.044	51.8488	63.5353	138.095	700.976	28.2859	31.5904	209.742	159.263	53.2742	660.74	109.373	96.1976	72.9979	61.2041	45.8553	260.292	78.6283	66.1225	97.4592	62.7492	45.5658	105.117	51.7014	649.958	81.7349	51.6787
	4.04228		592.945	76.0663	86.6611	223.815	472.456	43.8716	196.126	467.723	93.1855	225.447	179.51	1820.4	1022.94	90.2976	113.689	545.132	86.2008	60.8466	34.6896	96.5964	43.805	64.811	79.4192	172.619	876.22	35.3574	39.4879	262.178	199.079	66.5927	825.925	136.716	120.247	91.2474	76.5052	57.3192	325.365	98.2854	82.6531	121.824	78.4364	56.9572	131.396	64.6267	812.447	102.169	64.5984
	3.03171		790.593	101.422	115.548	298.42	629.941	58.4954	261.501	623.631	124.247	300.596	239.347	2427.2	1363.92	120.397	151.586	726.843	114.934	81.1288	46.2527	128.795	58.4066	86.4146	105.892	230.158	1168.29	47.1432	52.6506	349.57	265.439	88.7903	1101.23	182.288	160.329	121.663	102.007	76.4256	433.82	131.047	110.204	162.432	104.582	75.943	175.195	86.169	1083.26	136.225	86.1312
	2.02114		1185.89	152.133	173.322	447.63	944.912	87.7431	392.252	935.447	186.371	450.893	359.02	3640.79	2045.88	180.595	227.378	1090.26	172.402	121.693	69.3791	193.193	87.61	129.622	158.838	345.237	1752.44	70.7149	78.9759	524.355	398.158	133.185	1651.85	273.433	240.494	182.495	153.01	114.638	650.73	196.571	165.306	243.648	156.873	113.914	262.793	129.253	1624.89	204.337	129.197
	1.01057		2371.78	304.265	346.644	895.26	1889.82	175.486	784.504	1870.89	372.742	901.787	718.04	7281.59	4091.77	361.19	454.757	2180.53	344.803	243.386	138.758	386.385	175.22	259.244	317.677	690.474	3504.88	141.43	157.952	1048.71	796.316	266.371	3303.7	546.865	480.988	364.989	306.021	229.277	1301.46	393.142	330.612	487.296	313.746	227.829	525.586	258.507	3249.79	408.675	258.394
	2.52642		948.712	121.706	138.658	358.104	755.929	70.1945	313.802	748.357	149.097	360.715	287.216	2912.63	1636.71	144.476	181.903	872.211	137.921	97.3545	55.5033	154.554	70.088	103.698	127.071	276.19	1401.95	56.5719	63.1807	419.484	318.526	106.548	1321.48	218.746	192.395	145.996	122.408	91.7107	520.584	157.257	132.245	194.918	125.498	91.1316	210.234	103.403	1299.92	163.47	103.357
	2.02114		1185.89	152.133	173.322	447.63	944.912	87.7431	392.252	935.447	186.371	450.893	359.02	3640.79	2045.88	180.595	227.378	1090.26	172.402	121.693	69.3791	193.193	87.61	129.622	158.838	345.237	1752.44	70.7149	78.9759	524.355	398.158	133.185	1651.85	273.433	240.494	182.495	153.01	114.638	650.73	196.571	165.306	243.648	156.873	113.914	262.793	129.253	1624.89	204.337	129.197
	1.51585		1581.19	202.843	231.096	596.84	1259.88	116.991	523.003	1247.26	248.495	601.191	478.693	4854.39	2727.85	240.794	303.171	1453.69	229.869	162.258	92.5055	257.59	116.813	172.829	211.784	460.316	2336.59	94.2865	105.301	699.14	530.877	177.581	2202.47	364.577	320.659	243.326	204.014	152.851	867.64	262.094	220.408	324.864	209.164	151.886	350.39	172.338	2166.53	272.45	172.262
	1.01057		2371.78	304.265	346.644	895.26	1889.82	175.486	784.504	1870.89	372.742	901.787	718.04	7281.59	4091.77	361.19	454.757	2180.53	344.803	243.386	138.758	386.385	175.22	259.244	317.677	690.474	3504.88	141.43	157.952	1048.71	796.316	266.371	3303.7	546.865	480.988	364.989	306.021	229.277	1301.46	393.142	330.612	487.296	313.746	227.829	525.586	258.507	3249.79	408.675	258.394
	0.505284		4743.56	608.53	693.289	1790.52	3779.65	350.973	1569.01	3741.79	745.484	1803.57	1436.08	14563.2	8183.54	722.381	909.513	4361.06	689.607	486.773	277.516	772.771	350.44	518.488	635.353	1380.95	7009.76	282.859	315.904	2097.42	1592.63	532.742	6607.4	1093.73	961.976	729.979	612.041	458.553	2602.92	786.283	661.225	974.592	627.492	455.658	1051.17	517.014	6499.58	817.349	516.787
	6.31606		379.485	48.6824	55.4631	143.242	302.372	28.0778	125.521	299.343	59.6387	144.286	114.886	1165.05	654.683	57.7905	72.7611	348.884	55.1685	38.9418	22.2013	61.8217	28.0352	41.479	50.8283	110.476	560.78	22.6288	25.2723	167.794	127.411	42.6194	528.592	87.4985	76.9581	58.3983	48.9633	36.6843	208.234	62.9027	52.898	77.9674	50.1993	36.4526	84.0937	41.3611	519.966	65.3879	41.343
	5.05284		474.356	60.853	69.3289	179.052	377.965	35.0973	156.901	374.179	74.5484	180.357	143.608	1456.32	818.354	72.2381	90.9513	436.106	68.9607	48.6773	27.7516	77.2771	35.044	51.8488	63.5353	138.095	700.976	28.2859	31.5904	209.742	159.263	53.2742	660.74	109.373	96.1976	72.9979	61.2041	45.8553	260.292	78.6283	66.1225	97.4592	62.7492	45.5658	105.117	51.7014	649.958	81.7349	51.6787
	3.78963		632.475	81.1374	92.4385	238.736	503.953	46.7963	209.201	498.905	99.3978	240.476	191.477	1941.76	1091.14	96.3174	121.268	581.474	91.9476	64.903	37.0022	103.036	46.7253	69.1317	84.7138	184.126	934.634	37.7146	42.1205	279.656	212.351	71.0323	880.986	145.831	128.264	97.3305	81.6055	61.1404	347.056	104.838	88.1633	129.946	83.6655	60.7544	140.156	68.9352	866.61	108.98	68.905
	2.52642		948.712	121.706	138.658	358.104	755.929	70.1945	313.802	748.357	149.097	360.715	287.216	2912.63	1636.71	144.476	181.903	872.211	137.921	97.3545	55.5033	154.554	70.088	103.698	127.071	276.19	1401.95	56.5719	63.1807	419.484	318.526	106.548	1321.48	218.746	192.395	145.996	122.408	91.7107	520.584	157.257	132.245	194.918	125.498	91.1316	210.234	103.403	1299.92	163.47	103.357
	1.26321		1897.42	243.412	277.316	716.208	1511.86	140.389	627.603	1496.71	298.194	721.429	574.432	5825.27	3273.41	288.952	363.805	1744.42	275.843	194.709	111.007	309.108	140.176	207.395	254.141	552.379	2803.9	113.144	126.361	838.968	637.053	213.097	2642.96	437.492	384.791	291.992	244.817	183.421	1041.17	314.513	264.49	389.837	250.997	182.263	420.469	206.806	2599.83	326.94	206.715
	5.05284		474.356	60.853	69.3289	179.052	377.965	35.0973	156.901	374.179	74.5484	180.357	143.608	1456.32	818.354	72.2381	90.9513	436.106	68.9607	48.6773	27.7516	77.2771	35.044	51.8488	63.5353	138.095	700.976	28.2859	31.5904	209.742	159.263	53.2742	660.74	109.373	96.1976	72.9979	61.2041	45.8553	260.292	78.6283	66.1225	97.4592	62.7492	45.5658	105.117	51.7014	649.958	81.7349	51.6787
	4.04228		592.945	76.0663	86.6611	223.815	472.456	43.8716	196.126	467.723	93.1855	225.447	179.51	1820.4	1022.94	90.2976	113.689	545.132	86.2008	60.8466	34.6896	96.5964	43.805	64.811	79.4192	172.619	876.22	35.3574	39.4879	262.178	199.079	66.5927	825.925	136.716	120.247	91.2474	76.5052	57.3192	325.365	98.2854	82.6531	121.824	78.4364	56.9572	131.396	64.6267	812.447	102.169	64.5984
	3.03171		790.593	101.422	115.548	298.42	629.941	58.4954	261.501	623.631	124.247	300.596	239.347	2427.2	1363.92	120.397	151.586	726.843	114.934	81.1288	46.2527	128.795	58.4066	86.4146	105.892	230.158	1168.29	47.1432	52.6506	349.57	265.439	88.7903	1101.23	182.288	160.329	121.663	102.007	76.4256	433.82	131.047	110.204	162.432	104.582	75.943	175.195	86.169	1083.26	136.225	86.1312
	2.02114		1185.89	152.133	173.322	447.63	944.912	87.7431	392.252	935.447	186.371	450.893	359.02	3640.79	2045.88	180.595	227.378	1090.26	172.402	121.693	69.3791	193.193	87.61	129.622	158.838	345.237	1752.44	70.7149	78.9759	524.355	398.158	133.185	1651.85	273.433	240.494	182.495	153.01	114.638	650.73	196.571	165.306	243.648	156.873	113.914	262.793	129.253	1624.89	204.337	129.197
	1.01057		2371.78	304.265	346.644	895.26	1889.82	175.486	784.504	1870.89	372.742	901.787	718.04	7281.59	4091.77	361.19	454.757	2180.53	344.803	243.386	138.758	386.385	175.22	259.244	317.677	690.474	3504.88	141.43	157.952	1048.71	796.316	266.371	3303.7	546.865	480.988	364.989	306.021	229.277	1301.46	393.142	330.612	487.296	313.746	227.829	525.586	258.507	3249.79	408.675	258.394
	3.78963		632.475	81.1374	92.4385	238.736	503.953	46.7963	209.201	498.905	99.3978	240.476	191.477	1941.76	1091.14	96.3174	121.268	581.474	91.9476	64.903	37.0022	103.036	46.7253	69.1317	84.7138	184.126	934.634	37.7146	42.1205	279.656	212.351	71.0323	880.986	145.831	128.264	97.3305	81.6055	61.1404	347.056	104.838	88.1633	129.946	83.6655	60.7544	140.156	68.9352	866.61	108.98	68.905
	3.03171		790.593	101.422	115.548	298.42	629.941	58.4954	261.501	623.631	124.247	300.596	239.347	2427.2	1363.92	120.397	151.586	726.843	114.934	81.1288	46.2527	128.795	58.4066	86.4146	105.892	230.158	1168.29	47.1432	52.6506	349.57	265.439	88.7903	1101.23	182.288	160.329	121.663	102.007	76.4256	433.82	131.047	110.204	162.432	104.582	75.943	175.195	86.169	1083.26	136.225	86.1312
	2.27378		1054.12	135.229	154.064	397.893	839.921	77.9939	348.669	831.508	165.663	400.794	319.129	3236.26	1818.56	160.529	202.114	969.123	153.246	108.172	61.6703	171.727	77.8755	115.22	141.19	306.877	1557.72	62.8577	70.2008	466.093	353.918	118.387	1468.31	243.051	213.773	162.218	136.009	101.901	578.427	174.73	146.939	216.576	139.443	101.257	233.594	114.892	1444.35	181.633	114.842
	1.51585		1581.19	202.843	231.096	596.84	1259.88	116.991	523.003	1247.26	248.495	601.191	478.693	4854.39	2727.85	240.794	303.171	1453.69	229.869	162.258	92.5055	257.59	116.813	172.829	211.784	460.316	2336.59	94.2865	105.301	699.14	530.877	177.581	2202.47	364.577	320.659	243.326	204.014	152.851	867.64	262.094	220.408	324.864	209.164	151.886	350.39	172.338	2166.53	272.45	172.262
	0.757927		3162.37	405.687	462.193	1193.68	2519.76	233.982	1046.01	2494.52	496.989	1202.38	957.386	9708.78	5455.69	481.587	606.342	2907.37	459.738	324.515	185.011	515.181	233.627	345.659	423.569	920.632	4673.17	188.573	210.602	1398.28	1061.75	355.161	4404.93	729.154	641.318	486.653	408.028	305.702	1735.28	524.189	440.816	649.728	418.328	303.772	700.781	344.676	4333.05	544.899	344.525
	2.52642		948.712	121.706	138.658	358.104	755.929	70.1945	313.802	748.357	149.097	360.715	287.216	2912.63	1636.71	144.476	181.903	872.211	137.921	97.3545	55.5033	154.554	70.088	103.698	127.071	276.19	1401.95	56.5719	63.1807	419.484	318.526	106.548	1321.48	218.746	192.395	145.996	122.408	91.7107	520.584	157.257	132.245	194.918	125.498	91.1316	210.234	103.403	1299.92	163.47	103.357
	2.02114		1185.89	152.133	173.322	447.63	944.912	87.7431	392.252	935.447	186.371	450.893	359.02	3640.79	2045.88	180.595	227.378	1090.26	172.402	121.693	69.3791	193.193	87.61	129.622	158.838	345.237	1752.44	70.7149	78.9759	524.355	398.158	133.185	1651.85	273.433	240.494	182.495	153.01	114.638	650.73	196.571	165.306	243.648	156.873	113.914	262.793	129.253	1624.89	204.337	129.197
	1.51585		1581.19	202.843	231.096	596.84	1259.88	116.991	523.003	1247.26	248.495	601.191	478.693	4854.39	2727.85	240.794	303.171	1453.69	229.869	162.258	92.5055	257.59	116.813	172.829	211.784	460.316	2336.59	94.2865	105.301	699.14	530.877	177.581	2202.47	364.577	320.659	243.326	204.014	152.851	867.64	262.094	220.408	324.864	209.164	151.886	350.39	172.338	2166.53	272.45	172.262
	1.01057		2371.78	304.265	346.644	895.26	1889.82	175.486	784.504	1870.89	372.742	901.787	718.04	7281.59	4091.77	361.19	454.757	2180.53	344.803	243.386	138.758	386.385	175.22	259.244	317.677	690.474	3504.88	141.43	157.952	1048.71	796.316	266.371	3303.7	546.865	480.988	364.989	306.021	229.277	1301.46	393.142	330.612	487.296	313.746	227.829	525.586	258.507	3249.79	408.675	258.394
	0.505284		4743.56	608.53	693.289	1790.52	3779.65	350.973	1569.01	3741.79	745.484	1803.57	1436.08	14563.2	8183.54	722.381	909.513	4361.06	689.607	486.773	277.516	772.771	350.44	518.488	635.353	1380.95	7009.76	282.859	315.904	2097.42	1592.63	532.742	6607.4	1093.73	961.976	729.979	612.041	458.553	2602.92	786.283	661.225	974.592	627.492	455.658	1051.17	517.014	6499.58	817.349	516.787
	1.26321		1897.42	243.412	277.316	716.208	1511.86	140.389	627.603	1496.71	298.194	721.429	574.432	5825.27	3273.41	288.952	363.805	1744.42	275.843	194.709	111.007	309.108	140.176	207.395	254.141	552.379	2803.9	113.144	126.361	838.968	637.053	213.097	2642.96	437.492	384.791	291.992	244.817	183.421	1041.17	314.513	264.49	389.837	250.997	182.263	420.469	206.806	2599.83	326.94	206.715
	1.01057		2371.78	304.265	346.644	895.26	1889.82	175.486	784.504	1870.89	372.742	901.787	718.04	7281.59	4091.77	361.19	454.757	2180.53	344.803	243.386	138.758	386.385	175.22	259.244	317.677	690.474	3504.88	141.43	157.952	1048.71	796.316	266.371	3303.7	546.865	480.988	364.989	306.021	229.277	1301.46	393.142	330.612	487.296	313.746	227.829	525.586	258.507	3249.79	408.675	258.394
	0.757927		3162.37	405.687	462.193	1193.68	2519.76	233.982	1046.01	2494.52	496.989	1202.38	957.386	9708.78	5455.69	481.587	606.342	2907.37	459.738	324.515	185.011	515.181	233.627	345.659	423.569	920.632	4673.17	188.573	210.602	1398.28	1061.75	355.161	4404.93	729.154	641.318	486.653	408.028	305.702	1735.28	524.189	440.816	649.728	418.328	303.772	700.781	344.676	4333.05	544.899	344.525
	0.505284		4743.56	608.53	693.289	1790.52	3779.65	350.973	1569.01	3741.79	745.484	1803.57	1436.08	14563.2	8183.54	722.381	909.513	4361.06	689.607	486.773	277.516	772.771	350.44	518.488	635.353	1380.95	7009.76	282.859	315.904	2097.42	1592.63	532.742	6607.4	1093.73	961.976	729.979	612.041	458.553	2602.92	786.283	661.225	974.592	627.492	455.658	1051.17	517.014	6499.58	817.349	516.787
	0.252642		9487.12	1217.06	1386.58	3581.04	7559.29	701.945	3138.02	7483.57	1490.97	3607.15	2872.16	29126.3	16367.1	1444.76	1819.03	8722.11	1379.21	973.545	555.033	1545.54	700.88	1036.98	1270.71	2761.9	14019.5	565.719	631.807	4194.84	3185.26	1065.48	13214.8	2187.46	1923.95	1459.96	1224.08	917.107	5205.84	1572.57	1322.45	1949.18	1254.98	911.316	2102.34	1034.03	12999.2	1634.7	1033.57
	21.0535		113.845	14.6047	16.6389	42.9725	90.7115	8.42334	37.6562	89.8029	17.8916	43.2858	34.4659	349.516	196.405	17.3371	21.8283	104.665	16.5506	11.6825	6.6604	18.5465	8.41056	12.4437	15.2485	33.1428	168.234	6.78863	7.58169	50.3381	38.2232	12.7858	158.578	26.2495	23.0874	17.5195	14.689	11.0053	62.4701	18.8708	15.8694	23.3902	15.0598	10.9358	25.2281	12.4083	155.99	19.6164	12.4029
	16.8428		142.307	18.2559	20.7987	53.7156	113.389	10.5292	47.0703	112.254	22.3645	54.1072	43.0824	436.895	245.506	21.6714	27.2854	130.832	20.6882	14.6032	8.32549	23.1831	10.5132	15.5546	19.0606	41.4284	210.293	8.48578	9.47711	62.9226	47.779	15.9823	198.222	32.8119	28.8593	21.8994	18.3612	13.7566	78.0876	23.5885	19.8367	29.2378	18.8247	13.6697	31.5351	15.5104	194.987	24.5205	15.5036
	12.6321		189.742	24.3412	27.7316	71.6208	151.186	14.0389	62.7603	149.671	29.8194	72.1429	57.4432	582.527	327.341	28.8952	36.3805	174.442	27.5843	19.4709	11.1007	30.9108	14.0176	20.7395	25.4141	55.2379	280.39	11.3144	12.6361	83.8968	63.7053	21.3097	264.296	43.7492	38.4791	29.1992	24.4817	18.3421	104.117	31.4513	26.449	38.9837	25.0997	18.2263	42.0469	20.6806	259.983	32.694	20.6715
	8.42141		284.614	36.5118	41.5973	107.431	226.779	21.0584	94.1405	224.507	44.729	108.214	86.1648	873.79	491.012	43.3429	54.5708	261.663	41.3764	29.2064	16.651	46.3662	21.0264	31.1093	38.1212	82.8569	420.585	16.9716	18.9542	125.845	95.5579	31.9645	396.444	65.6239	57.7186	43.7987	36.7225	27.5132	156.175	47.177	39.6735	58.4755	37.6495	27.3395	63.0703	31.0208	389.975	49.0409	31.0072
	4.2107		569.227	73.0237	83.1947	214.862	453.558	42.1167	188.281	449.014	89.4581	216.429	172.33	1747.58	982.024	86.6857	109.142	523.327	82.7528	58.4127	33.302	92.7325	42.0528	62.2185	76.2424	165.714	841.171	33.9431	37.9084	251.69	191.116	63.929	792.888	131.248	115.437	87.5975	73.445	55.0264	312.35	94.354	79.3469	116.951	75.299	54.6789	126.141	62.0417	779.949	98.0819	62.0145
	16.8428		142.307	18.2559	20.7987	53.7156	113.389	10.5292	47.0703	112.254	22.3645	54.1072	43.0824	436.895	245.506	21.6714	27.2854	130.832	20.6882	14.6032	8.32549	23.1831	10.5132	15.5546	19.0606	41.4284	210.293	8.48578	9.47711	62.9226	47.779	15.9823	198.222	32.8119	28.8593	21.8994	18.3612	13.7566	78.0876	23.5885	19.8367	29.2378	18.8247	13.6697	31.5351	15.5104	194.987	24.5205	15.5036
	13.4743		177.884	22.8199	25.9983	67.1445	141.737	13.1615	58.8378	140.317	27.9556	67.634	53.853	546.119	306.883	27.0893	34.1067	163.54	25.8603	18.254	10.4069	28.9789	13.1415	19.4433	23.8258	51.7856	262.866	10.6072	11.8464	78.6533	59.7237	19.9778	247.777	41.0149	36.0741	27.3742	22.9515	17.1957	97.6095	29.4856	24.7959	36.5472	23.5309	17.0872	39.4189	19.388	243.734	30.6506	19.3795
	10.1057		237.178	30.4265	34.6644	89.526	188.982	17.5486	78.4504	187.089	37.2742	90.1787	71.804	728.159	409.177	36.119	45.4757	218.053	34.4803	24.3386	13.8758	38.6385	17.522	25.9244	31.7677	69.0474	350.488	14.143	15.7952	104.871	79.6316	26.6371	330.37	54.6865	48.0988	36.4989	30.6021	22.9277	130.146	39.3142	33.0612	48.7296	31.3746	22.7829	52.5586	25.8507	324.979	40.8675	25.8394
	6.73713		355.767	45.6398	51.9967	134.289	283.473	26.3229	117.676	280.634	55.9113	135.268	107.706	1092.24	613.765	54.1786	68.2135	327.079	51.7205	36.508	20.8137	57.9578	26.283	38.8866	47.6515	103.571	525.732	21.2145	23.6928	157.307	119.447	39.9556	495.555	82.0298	72.1482	54.7484	45.9031	34.3915	195.219	58.9713	49.5918	73.0944	47.0619	34.1743	78.8379	38.776	487.468	61.3012	38.759
	3.36856		711.534	91.2796	103.993	268.578	566.947	52.6459	235.351	561.268	111.823	270.536	215.412	2184.48	1227.53	108.357	136.427	654.158	103.441	73.0159	41.6275	115.916	52.566	77.7732	95.303	207.142	1051.46	42.4289	47.3855	314.613	238.895	79.9113	991.11	164.06	144.296	109.497	91.8062	68.783	390.438	117.943	99.1837	146.189	94.1237	68.3487	157.676	77.5521	974.936	122.602	77.5181
	12.6321		189.742	24.3412	27.7316	71.6208	151.186	14.0389	62.7603	149.671	29.8194	72.1429	57.4432	582.527	327.341	28.8952	36.3805	174.442	27.5843	19.4709	11.1007	30.9108	14.0176	20.7395	25.4141	55.2379	280.39	11.3144	12.6361	83.8968	63.7053	21.3097	264.296	43.7492	38.4791	29.1992	24.4817	18.3421	104.117	31.4513	26.449	38.9837	25.0997	18.2263	42.0469	20.6806	259.983	32.694	20.6715
	10.1057		237.178	30.4265	34.6644	89.526	188.982	17.5486	78.4504	187.089	37.2742	90.1787	71.804	728.159	409.177	36.119	45.4757	218.053	34.4803	24.3386	13.8758	38.6385	17.522	25.9244	31.7677	69.0474	350.488	14.143	15.7952	104.871	79.6316	26.6371	330.37	54.6865	48.0988	36.4989	30.6021	22.9277	130.146	39.3142	33.0612	48.7296	31.3746	22.7829	52.5586	25.8507	324.979	40.8675	25.8394
	7.57927		316.237	40.5687	46.2193	119.368	251.976	23.3982	104.601	249.452	49.6989	120.238	95.7386	970.878	545.569	48.1587	60.6342	290.737	45.9738	32.4515	18.5011	51.5181	23.3627	34.5659	42.3569	92.0632	467.317	18.8573	21.0602	139.828	106.175	35.5161	440.493	72.9154	64.1318	48.6653	40.8028	30.5702	173.528	52.4189	44.0816	64.9728	41.8328	30.3772	70.0781	34.4676	433.305	54.4899	34.4525
	5.05284		474.356	60.853	69.3289	179.052	377.965	35.0973	156.901	374.179	74.5484	180.357	143.608	1456.32	818.354	72.2381	90.9513	436.106	68.9607	48.6773	27.7516	77.2771	35.044	51.8488	63.5353	138.095	700.976	28.2859	31.5904	209.742	159.263	53.2742	660.74	109.373	96.1976	72.9979	61.2041	45.8553	260.292	78.6283	66.1225	97.4592	62.7492	45.5658	105.117	51.7014	649.958	81.7349	51.6787
	2.52642		948.712	121.706	138.658	358.104	755.929	70.1945	313.802	748.357	149.097	360.715	287.216	2912.63	1636.71	144.476	181.903	872.211	137.921	97.3545	55.5033	154.554	70.088	103.698	127.071	276.19	1401.95	56.5719	63.1807	419.484	318.526	106.548	1321.48	218.746	192.395	145.996	122.408	91.7107	520.584	157.257	132.245	194.918	125.498	91.1316	210.234	103.403	1299.92	163.47	103.357
	8.42141		284.614	36.5118	41.5973	107.431	226.779	21.0584	94.1405	224.507	44.729	108.214	86.1648	873.79	491.012	43.3429	54.5708	261.663	41.3764	29.2064	16.651	46.3662	21.0264	31.1093	38.1212	82.8569	420.585	16.9716	18.9542	125.845	95.5579	31.9645	396.444	65.6239	57.7186	43.7987	36.7225	27.5132	156.175	47.177	39.6735	58.4755	37.6495	27.3395	63.0703	31.0208	389.975	49.0409	31.0072
	6.73713		355.767	45.6398	51.9967	134.289	283.473	26.3229	117.676	280.634	55.9113	135.268	107.706	1092.24	613.765	54.1786	68.2135	327.079	51.7205	36.508	20.8137	57.9578	26.283	38.8866	47.6515	103.571	525.732	21.2145	23.6928	157.307	119.447	39.9556	495.555	82.0298	72.1482	54.7484	45.9031	34.3915	195.219	58.9713	49.5918	73.0944	47.0619	34.1743	78.8379	38.776	487.468	61.3012	38.759
	5.05284		474.356	60.853	69.3289	179.052	377.965	35.0973	156.901	374.179	74.5484	180.357	143.608	1456.32	818.354	72.2381	90.9513	436.106	68.9607	48.6773	27.7516	77.2771	35.044	51.8488	63.5353	138.095	700.976	28.2859	31.5904	209.742	159.263	53.2742	660.74	109.373	96.1976	72.9979	61.2041	45.8553	260.292	78.6283	66.1225	97.4592	62.7492	45.5658	105.117	51.7014	649.958	81.7349	51.6787
	3.36856		711.534	91.2796	103.993	268.578	566.947	52.6459	235.351	561.268	111.823	270.536	215.412	2184.48	1227.53	108.357	136.427	654.158	103.441	73.0159	41.6275	115.916	52.566	77.7732	95.303	207.142	1051.46	42.4289	47.3855	314.613	238.895	79.9113	991.11	164.06	144.296	109.497	91.8062	68.783	390.438	117.943	99.1837	146.189	94.1237	68.3487	157.676	77.5521	974.936	122.602	77.5181
	1.68428		1423.07	182.559	207.987	537.156	1133.89	105.292	470.703	1122.54	223.645	541.072	430.824	4368.95	2455.06	216.714	272.854	1308.32	206.882	146.032	83.2549	231.831	105.132	155.546	190.606	414.284	2102.93	84.8578	94.7711	629.226	477.79	159.823	1982.22	328.119	288.593	218.994	183.612	137.566	780.876	235.885	198.367	292.378	188.247	136.697	315.351	155.104	1949.87	245.205	155.036
	4.2107		569.227	73.0237	83.1947	214.862	453.558	42.1167	188.281	449.014	89.4581	216.429	172.33	1747.58	982.024	86.6857	109.142	523.327	82.7528	58.4127	33.302	92.7325	42.0528	62.2185	76.2424	165.714	841.171	33.9431	37.9084	251.69	191.116	63.929	792.888	131.248	115.437	87.5975	73.445	55.0264	312.35	94.354	79.3469	116.951	75.299	54.6789	126.141	62.0417	779.949	98.0819	62.0145
	3.36856		711.534	91.2796	103.993	268.578	566.947	52.6459	235.351	561.268	111.823	270.536	215.412	2184.48	1227.53	108.357	136.427	654.158	103.441	73.0159	41.6275	115.916	52.566	77.7732	95.303	207.142	1051.46	42.4289	47.3855	314.613	238.895	79.9113	991.11	164.06	144.296	109.497	91.8062	68.783	390.438	117.943	99.1837	146.189	94.1237	68.3487	157.676	77.5521	974.936	122.602	77.5181
	2.52642		948.712	121.706	138.658	358.104	755.929	70.1945	313.802	748.357	149.097	360.715	287.216	2912.63	1636.71	144.476	181.903	872.211	137.921	97.3545	55.5033	154.554	70.088	103.698	127.071	276.19	1401.95	56.5719	63.1807	419.484	318.526	106.548	1321.48	218.746	192.395	145.996	122.408	91.7107	520.584	157.257	132.245	194.918	125.498	91.1316	210.234	103.403	1299.92	163.47	103.357
	1.68428		1423.07	182.559	207.987	537.156	1133.89	105.292	470.703	1122.54	223.645	541.072	430.824	4368.95	2455.06	216.714	272.854	1308.32	206.882	146.032	83.2549	231.831	105.132	155.546	190.606	414.284	2102.93	84.8578	94.7711	629.226	477.79	159.823	1982.22	328.119	288.593	218.994	183.612	137.566	780.876	235.885	198.367	292.378	188.247	136.697	315.351	155.104	1949.87	245.205	155.036
	0.842141		2846.14	365.118	415.973	1074.31	2267.79	210.584	941.405	2245.07	447.29	1082.14	861.648	8737.9	4910.12	433.429	545.708	2616.63	413.764	292.064	166.51	463.662	210.264	311.093	381.212	828.569	4205.85	169.716	189.542	1258.45	955.579	319.645	3964.44	656.239	577.186	437.987	367.225	275.132	1561.75	471.77	396.735	584.755	376.495	273.395	630.703	310.208	3899.75	490.409	310.072
	16.8428		142.307	18.2559	20.7987	53.7156	113.389	10.5292	47.0703	112.254	22.3645	54.1072	43.0824	436.895	245.506	21.6714	27.2854	130.832	20.6882	14.6032	8.32549	23.1831	10.5132	15.5546	19.0606	41.4284	210.293	8.48578	9.47711	62.9226	47.779	15.9823	198.222	32.8119	28.8593	21.8994	18.3612	13.7566	78.0876	23.5885	19.8367	29.2378	18.8247	13.6697	31.5351	15.5104	194.987	24.5205	15.5036
	13.4743		177.884	22.8199	25.9983	67.1445	141.737	13.1615	58.8378	140.317	27.9556	67.634	53.853	546.119	306.883	27.0893	34.1067	163.54	25.8603	18.254	10.4069	28.9789	13.1415	19.4433	23.8258	51.7856	262.866	10.6072	11.8464	78.6533	59.7237	19.9778	247.777	41.0149	36.0741	27.3742	22.9515	17.1957	97.6095	29.4856	24.7959	36.5472	23.5309	17.0872	39.4189	19.388	243.734	30.6506	19.3795
	10.1057		237.178	30.4265	34.6644	89.526	188.982	17.5486	78.4504	187.089	37.2742	90.1787	71.804	728.159	409.177	36.119	45.4757	218.053	34.4803	24.3386	13.8758	38.6385	17.522	25.9244	31.7677	69.0474	350.488	14.143	15.7952	104.871	79.6316	26.6371	330.37	54.6865	48.0988	36.4989	30.6021	22.9277	130.146	39.3142	33.0612	48.7296	31.3746	22.7829	52.5586	25.8507	324.979	40.8675	25.8394
	6.73713		355.767	45.6398	51.9967	134.289	283.473	26.3229	117.676	280.634	55.9113	135.268	107.706	1092.24	613.765	54.1786	68.2135	327.079	51.7205	36.508	20.8137	57.9578	26.283	38.8866	47.6515	103.571	525.732	21.2145	23.6928	157.307	119.447	39.9556	495.555	82.0298	72.1482	54.7484	45.9031	34.3915	195.219	58.9713	49.5918	73.0944	47.0619	34.1743	78.8379	38.776	487.468	61.3012	38.759
	3.36856		711.534	91.2796	103.993	268.578	566.947	52.6459	235.351	561.268	111.823	270.536	215.412	2184.48	1227.53	108.357	136.427	654.158	103.441	73.0159	41.6275	115.916	52.566	77.7732	95.303	207.142	1051.46	42.4289	47.3855	314.613	238.895	79.9113	991.11	164.06	144.296	109.497	91.8062	68.783	390.438	117.943	99.1837	146.189	94.1237	68.3487	157.676	77.5521	974.936	122.602	77.5181
	13.4743		177.884	22.8199	25.9983	67.1445	141.737	13.1615	58.8378	140.317	27.9556	67.634	53.853	546.119	306.883	27.0893	34.1067	163.54	25.8603	18.254	10.4069	28.9789	13.1415	19.4433	23.8258	51.7856	262.866	10.6072	11.8464	78.6533	59.7237	19.9778	247.777	41.0149	36.0741	27.3742	22.9515	17.1957	97.6095	29.4856	24.7959	36.5472	23.5309	17.0872	39.4189	19.388	243.734	30.6506	19.3795
	10.7794		222.354	28.5249	32.4979	83.9306	177.171	16.4518	73.5473	175.396	34.9446	84.5425	67.3162	682.649	383.603	33.8616	42.6334	204.424	32.3253	22.8175	13.0086	36.2236	16.4269	24.3041	29.7822	64.732	328.582	13.259	14.808	98.3166	74.6546	24.9723	309.722	51.2686	45.0926	34.2178	28.6894	21.4947	122.012	36.857	30.9949	45.684	29.4137	21.359	49.2737	24.235	304.668	38.3132	24.2244
	8.08455		296.473	38.0332	43.3306	111.907	236.228	21.9358	98.063	233.862	46.5927	112.723	89.755	910.198	511.471	45.1488	56.8446	272.566	43.1004	30.4233	17.3448	48.2982	21.9025	32.4055	39.7096	86.3093	438.11	17.6787	19.744	131.089	99.5395	33.2964	412.962	68.3582	60.1235	45.6237	38.2526	28.6596	162.682	49.1427	41.3265	60.912	39.2182	28.4786	65.6982	32.3134	406.224	51.0843	32.2992
	5.3897		444.709	57.0497	64.9958	167.861	354.342	32.9037	147.095	350.792	69.8891	169.085	134.632	1365.3	767.207	67.7232	85.2669	408.849	64.6506	45.6349	26.0172	72.4473	32.8537	48.6082	59.5644	129.464	657.165	26.5181	29.616	196.633	149.309	49.9446	619.444	102.537	90.1853	68.4355	57.3789	42.9894	244.024	73.7141	61.9898	91.368	58.8273	42.7179	98.5473	48.47	609.335	76.6265	48.4488
[truncated: 2,091 more rows]
[truncated: 128 more columns]

## Sheet: Endogenous Production
	Titer Multiplier (X)		0.637789	6.50499	3.00154	1.25399	0.819892	6.28871	1.74138	0.751937	6.70005	1.2332	2.32174	0.371693	0.267944	5.36705	3.28188	0.468037	2.97558	4.74679	8.31623	4.09046	7.81878	4.60048	5.30304	1.79979	0.494944	8.50407	6.42057	1.56858	1.26733	3.92996	0.33503	3.18395	3.97936	3.44429	5.22616	5.8461	0.962445	3.32648	3.51803	4.93309	7.06691	5.80251	2.47212	4.56688	0.570852	2.77321	5.64749
[truncated: 3,127 more rows]
[truncated: 128 more columns]
