# Supplementary material for: Comparative Economic Analysis Between Endogenous and Recombinant Production of Hyaluronic Acid
Source: Front Bioeng Biotechnol. 2021 Jul 21;9:680278. doi: 10.3389/fbioe.2021.680278 (PMC8334870; doi:10.3389/fbioe.2021.680278)
Supplement: Supplementary file 3 [file Table1.XLSX]

## Sheet: Endogenous
		Endogenous Production
		Production Titer (g/L)					Capital Cost (US $)					Overall Process Time (h)					Scale (L)							Material Discount (%)
	Recovey Yield (%)	0.1X	0.5X	1X	2X	10X	0.1X	0.5X	1X	2X	10X	0.1X	0.5X	1X	2X	10X	1 L	10 L	50 L	100 L	250 L	500 L	1000 L	0%	20%	40%	60%	80%
	0.0210535	696134	139227	69613.4	34806.7	6961.34	39678.4	52982.9	69613.4	102875	368963	59027.9	63732.6	69613.4	81375.2	175469	1.04261e+06	205738	90110.9	69613.4	54018.3	47214.2	42904	69613.4	69208.9	68804.4	68399.9	67995.4
	0.042107	348067	69613.4	34806.7	17403.4	3480.67	19839.2	26491.4	34806.7	51437.3	184482	29513.9	31866.3	34806.7	40687.6	87734.5	521307	102869	45055.5	34806.7	27009.2	23607.1	21452	34806.7	34604.5	34402.2	34199.9	33997.7
	0.042107	348067	69613.4	34806.7	17403.4	3480.67	19839.2	26491.4	34806.7	51437.3	184482	29513.9	31866.3	34806.7	40687.6	87734.5	521307	102869	45055.5	34806.7	27009.2	23607.1	21452	34806.7	34604.5	34402.2	34199.9	33997.7
	0.042107	348067	69613.4	34806.7	17403.4	3480.67	19839.2	26491.4	34806.7	51437.3	184482	29513.9	31866.3	34806.7	40687.6	87734.5	521307	102869	45055.5	34806.7	27009.2	23607.1	21452	34806.7	34604.5	34402.2	34199.9	33997.7
	0.042107	348067	69613.4	34806.7	17403.4	3480.67	19839.2	26491.4	34806.7	51437.3	184482	29513.9	31866.3	34806.7	40687.6	87734.5	521307	102869	45055.5	34806.7	27009.2	23607.1	21452	34806.7	34604.5	34402.2	34199.9	33997.7
	0.042107	348067	69613.4	34806.7	17403.4	3480.67	19839.2	26491.4	34806.7	51437.3	184482	29513.9	31866.3	34806.7	40687.6	87734.5	521307	102869	45055.5	34806.7	27009.2	23607.1	21452	34806.7	34604.5	34402.2	34199.9	33997.7
	0.0631606	232045	46409	23204.5	11602.2	2320.45	13226.1	17661	23204.5	34291.5	122988	19676	21244.2	23204.5	27125.1	58489.6	347538	68579.3	30037	23204.5	18006.1	15738.1	14301.3	23204.5	23069.6	22934.8	22800	22665.1
	0.0631606	232045	46409	23204.5	11602.2	2320.45	13226.1	17661	23204.5	34291.5	122988	19676	21244.2	23204.5	27125.1	58489.6	347538	68579.3	30037	23204.5	18006.1	15738.1	14301.3	23204.5	23069.6	22934.8	22800	22665.1
	0.0631606	232045	46409	23204.5	11602.2	2320.45	13226.1	17661	23204.5	34291.5	122988	19676	21244.2	23204.5	27125.1	58489.6	347538	68579.3	30037	23204.5	18006.1	15738.1	14301.3	23204.5	23069.6	22934.8	22800	22665.1
	0.0631606	232045	46409	23204.5	11602.2	2320.45	13226.1	17661	23204.5	34291.5	122988	19676	21244.2	23204.5	27125.1	58489.6	347538	68579.3	30037	23204.5	18006.1	15738.1	14301.3	23204.5	23069.6	22934.8	22800	22665.1
	0.0631606	232045	46409	23204.5	11602.2	2320.45	13226.1	17661	23204.5	34291.5	122988	19676	21244.2	23204.5	27125.1	58489.6	347538	68579.3	30037	23204.5	18006.1	15738.1	14301.3	23204.5	23069.6	22934.8	22800	22665.1
	0.0842141	174034	34806.7	17403.4	8701.68	1740.34	9919.61	13245.7	17403.4	25718.6	92240.9	14757	15933.1	17403.4	20343.8	43867.2	260654	51434.5	22527.7	17403.4	13504.6	11803.5	10726	17403.4	17302.2	17201.1	17100	16998.8
	0.0842141	174034	34806.7	17403.4	8701.68	1740.34	9919.61	13245.7	17403.4	25718.6	92240.9	14757	15933.1	17403.4	20343.8	43867.2	260654	51434.5	22527.7	17403.4	13504.6	11803.5	10726	17403.4	17302.2	17201.1	17100	16998.8
	0.0842141	174034	34806.7	17403.4	8701.68	1740.34	9919.61	13245.7	17403.4	25718.6	92240.9	14757	15933.1	17403.4	20343.8	43867.2	260654	51434.5	22527.7	17403.4	13504.6	11803.5	10726	17403.4	17302.2	17201.1	17100	16998.8
	0.0842141	174034	34806.7	17403.4	8701.68	1740.34	9919.61	13245.7	17403.4	25718.6	92240.9	14757	15933.1	17403.4	20343.8	43867.2	260654	51434.5	22527.7	17403.4	13504.6	11803.5	10726	17403.4	17302.2	17201.1	17100	16998.8
	0.0842141	174034	34806.7	17403.4	8701.68	1740.34	9919.61	13245.7	17403.4	25718.6	92240.9	14757	15933.1	17403.4	20343.8	43867.2	260654	51434.5	22527.7	17403.4	13504.6	11803.5	10726	17403.4	17302.2	17201.1	17100	16998.8
	0.0842141	174034	34806.7	17403.4	8701.68	1740.34	9919.61	13245.7	17403.4	25718.6	92240.9	14757	15933.1	17403.4	20343.8	43867.2	260654	51434.5	22527.7	17403.4	13504.6	11803.5	10726	17403.4	17302.2	17201.1	17100	16998.8
	0.0842141	174034	34806.7	17403.4	8701.68	1740.34	9919.61	13245.7	17403.4	25718.6	92240.9	14757	15933.1	17403.4	20343.8	43867.2	260654	51434.5	22527.7	17403.4	13504.6	11803.5	10726	17403.4	17302.2	17201.1	17100	16998.8
	0.0842141	174034	34806.7	17403.4	8701.68	1740.34	9919.61	13245.7	17403.4	25718.6	92240.9	14757	15933.1	17403.4	20343.8	43867.2	260654	51434.5	22527.7	17403.4	13504.6	11803.5	10726	17403.4	17302.2	17201.1	17100	16998.8
	0.0842141	174034	34806.7	17403.4	8701.68	1740.34	9919.61	13245.7	17403.4	25718.6	92240.9	14757	15933.1	17403.4	20343.8	43867.2	260654	51434.5	22527.7	17403.4	13504.6	11803.5	10726	17403.4	17302.2	17201.1	17100	16998.8
	0.0842141	174034	34806.7	17403.4	8701.68	1740.34	9919.61	13245.7	17403.4	25718.6	92240.9	14757	15933.1	17403.4	20343.8	43867.2	260654	51434.5	22527.7	17403.4	13504.6	11803.5	10726	17403.4	17302.2	17201.1	17100	16998.8
	0.0842141	174034	34806.7	17403.4	8701.68	1740.34	9919.61	13245.7	17403.4	25718.6	92240.9	14757	15933.1	17403.4	20343.8	43867.2	260654	51434.5	22527.7	17403.4	13504.6	11803.5	10726	17403.4	17302.2	17201.1	17100	16998.8
	0.0842141	174034	34806.7	17403.4	8701.68	1740.34	9919.61	13245.7	17403.4	25718.6	92240.9	14757	15933.1	17403.4	20343.8	43867.2	260654	51434.5	22527.7	17403.4	13504.6	11803.5	10726	17403.4	17302.2	17201.1	17100	16998.8
	0.0842141	174034	34806.7	17403.4	8701.68	1740.34	9919.61	13245.7	17403.4	25718.6	92240.9	14757	15933.1	17403.4	20343.8	43867.2	260654	51434.5	22527.7	17403.4	13504.6	11803.5	10726	17403.4	17302.2	17201.1	17100	16998.8
	0.0842141	174034	34806.7	17403.4	8701.68	1740.34	9919.61	13245.7	17403.4	25718.6	92240.9	14757	15933.1	17403.4	20343.8	43867.2	260654	51434.5	22527.7	17403.4	13504.6	11803.5	10726	17403.4	17302.2	17201.1	17100	16998.8
	0.0842141	174034	34806.7	17403.4	8701.68	1740.34	9919.61	13245.7	17403.4	25718.6	92240.9	14757	15933.1	17403.4	20343.8	43867.2	260654	51434.5	22527.7	17403.4	13504.6	11803.5	10726	17403.4	17302.2	17201.1	17100	16998.8
	0.105268	139227	27845.4	13922.7	6961.34	1392.27	7935.69	10596.6	13922.7	20574.9	73792.7	11805.6	12746.5	13922.7	16275	35093.8	208523	41147.6	18022.2	13922.7	10803.7	9442.83	8580.8	13922.7	13841.8	13760.9	13680	13599.1
	0.105268	139227	27845.4	13922.7	6961.34	1392.27	7935.69	10596.6	13922.7	20574.9	73792.7	11805.6	12746.5	13922.7	16275	35093.8	208523	41147.6	18022.2	13922.7	10803.7	9442.83	8580.8	13922.7	13841.8	13760.9	13680	13599.1
	0.105268	139227	27845.4	13922.7	6961.34	1392.27	7935.69	10596.6	13922.7	20574.9	73792.7	11805.6	12746.5	13922.7	16275	35093.8	208523	41147.6	18022.2	13922.7	10803.7	9442.83	8580.8	13922.7	13841.8	13760.9	13680	13599.1
	0.105268	139227	27845.4	13922.7	6961.34	1392.27	7935.69	10596.6	13922.7	20574.9	73792.7	11805.6	12746.5	13922.7	16275	35093.8	208523	41147.6	18022.2	13922.7	10803.7	9442.83	8580.8	13922.7	13841.8	13760.9	13680	13599.1
	0.105268	139227	27845.4	13922.7	6961.34	1392.27	7935.69	10596.6	13922.7	20574.9	73792.7	11805.6	12746.5	13922.7	16275	35093.8	208523	41147.6	18022.2	13922.7	10803.7	9442.83	8580.8	13922.7	13841.8	13760.9	13680	13599.1
	0.126321	116022	23204.5	11602.2	5801.12	1160.22	6613.07	8830.48	11602.2	17145.8	61493.9	9837.98	10622.1	11602.2	13562.5	29244.8	173769	34289.7	15018.5	11602.2	9003.05	7869.03	7150.67	11602.2	11534.8	11467.4	11400	11332.6
	0.126321	116022	23204.5	11602.2	5801.12	1160.22	6613.07	8830.48	11602.2	17145.8	61493.9	9837.98	10622.1	11602.2	13562.5	29244.8	173769	34289.7	15018.5	11602.2	9003.05	7869.03	7150.67	11602.2	11534.8	11467.4	11400	11332.6
	0.126321	116022	23204.5	11602.2	5801.12	1160.22	6613.07	8830.48	11602.2	17145.8	61493.9	9837.98	10622.1	11602.2	13562.5	29244.8	173769	34289.7	15018.5	11602.2	9003.05	7869.03	7150.67	11602.2	11534.8	11467.4	11400	11332.6
	0.126321	116022	23204.5	11602.2	5801.12	1160.22	6613.07	8830.48	11602.2	17145.8	61493.9	9837.98	10622.1	11602.2	13562.5	29244.8	173769	34289.7	15018.5	11602.2	9003.05	7869.03	7150.67	11602.2	11534.8	11467.4	11400	11332.6
	0.126321	116022	23204.5	11602.2	5801.12	1160.22	6613.07	8830.48	11602.2	17145.8	61493.9	9837.98	10622.1	11602.2	13562.5	29244.8	173769	34289.7	15018.5	11602.2	9003.05	7869.03	7150.67	11602.2	11534.8	11467.4	11400	11332.6
	0.126321	116022	23204.5	11602.2	5801.12	1160.22	6613.07	8830.48	11602.2	17145.8	61493.9	9837.98	10622.1	11602.2	13562.5	29244.8	173769	34289.7	15018.5	11602.2	9003.05	7869.03	7150.67	11602.2	11534.8	11467.4	11400	11332.6
	0.126321	116022	23204.5	11602.2	5801.12	1160.22	6613.07	8830.48	11602.2	17145.8	61493.9	9837.98	10622.1	11602.2	13562.5	29244.8	173769	34289.7	15018.5	11602.2	9003.05	7869.03	7150.67	11602.2	11534.8	11467.4	11400	11332.6
	0.126321	116022	23204.5	11602.2	5801.12	1160.22	6613.07	8830.48	11602.2	17145.8	61493.9	9837.98	10622.1	11602.2	13562.5	29244.8	173769	34289.7	15018.5	11602.2	9003.05	7869.03	7150.67	11602.2	11534.8	11467.4	11400	11332.6
	0.126321	116022	23204.5	11602.2	5801.12	1160.22	6613.07	8830.48	11602.2	17145.8	61493.9	9837.98	10622.1	11602.2	13562.5	29244.8	173769	34289.7	15018.5	11602.2	9003.05	7869.03	7150.67	11602.2	11534.8	11467.4	11400	11332.6
	0.126321	116022	23204.5	11602.2	5801.12	1160.22	6613.07	8830.48	11602.2	17145.8	61493.9	9837.98	10622.1	11602.2	13562.5	29244.8	173769	34289.7	15018.5	11602.2	9003.05	7869.03	7150.67	11602.2	11534.8	11467.4	11400	11332.6
	0.126321	116022	23204.5	11602.2	5801.12	1160.22	6613.07	8830.48	11602.2	17145.8	61493.9	9837.98	10622.1	11602.2	13562.5	29244.8	173769	34289.7	15018.5	11602.2	9003.05	7869.03	7150.67	11602.2	11534.8	11467.4	11400	11332.6
	0.126321	116022	23204.5	11602.2	5801.12	1160.22	6613.07	8830.48	11602.2	17145.8	61493.9	9837.98	10622.1	11602.2	13562.5	29244.8	173769	34289.7	15018.5	11602.2	9003.05	7869.03	7150.67	11602.2	11534.8	11467.4	11400	11332.6
	0.126321	116022	23204.5	11602.2	5801.12	1160.22	6613.07	8830.48	11602.2	17145.8	61493.9	9837.98	10622.1	11602.2	13562.5	29244.8	173769	34289.7	15018.5	11602.2	9003.05	7869.03	7150.67	11602.2	11534.8	11467.4	11400	11332.6
	0.126321	116022	23204.5	11602.2	5801.12	1160.22	6613.07	8830.48	11602.2	17145.8	61493.9	9837.98	10622.1	11602.2	13562.5	29244.8	173769	34289.7	15018.5	11602.2	9003.05	7869.03	7150.67	11602.2	11534.8	11467.4	11400	11332.6
	0.126321	116022	23204.5	11602.2	5801.12	1160.22	6613.07	8830.48	11602.2	17145.8	61493.9	9837.98	10622.1	11602.2	13562.5	29244.8	173769	34289.7	15018.5	11602.2	9003.05	7869.03	7150.67	11602.2	11534.8	11467.4	11400	11332.6
	0.126321	116022	23204.5	11602.2	5801.12	1160.22	6613.07	8830.48	11602.2	17145.8	61493.9	9837.98	10622.1	11602.2	13562.5	29244.8	173769	34289.7	15018.5	11602.2	9003.05	7869.03	7150.67	11602.2	11534.8	11467.4	11400	11332.6
	0.126321	116022	23204.5	11602.2	5801.12	1160.22	6613.07	8830.48	11602.2	17145.8	61493.9	9837.98	10622.1	11602.2	13562.5	29244.8	173769	34289.7	15018.5	11602.2	9003.05	7869.03	7150.67	11602.2	11534.8	11467.4	11400	11332.6
	0.126321	116022	23204.5	11602.2	5801.12	1160.22	6613.07	8830.48	11602.2	17145.8	61493.9	9837.98	10622.1	11602.2	13562.5	29244.8	173769	34289.7	15018.5	11602.2	9003.05	7869.03	7150.67	11602.2	11534.8	11467.4	11400	11332.6
	0.126321	116022	23204.5	11602.2	5801.12	1160.22	6613.07	8830.48	11602.2	17145.8	61493.9	9837.98	10622.1	11602.2	13562.5	29244.8	173769	34289.7	15018.5	11602.2	9003.05	7869.03	7150.67	11602.2	11534.8	11467.4	11400	11332.6
	0.126321	116022	23204.5	11602.2	5801.12	1160.22	6613.07	8830.48	11602.2	17145.8	61493.9	9837.98	10622.1	11602.2	13562.5	29244.8	173769	34289.7	15018.5	11602.2	9003.05	7869.03	7150.67	11602.2	11534.8	11467.4	11400	11332.6
	0.168428	87016.8	17403.4	8701.68	4350.84	870.168	4959.8	6622.86	8701.68	12859.3	46120.4	7378.48	7966.57	8701.68	10171.9	21933.6	130327	25717.3	11263.9	8701.68	6752.29	5901.77	5363	8701.68	8651.11	8600.55	8549.99	8499.42
	0.168428	87016.8	17403.4	8701.68	4350.84	870.168	4959.8	6622.86	8701.68	12859.3	46120.4	7378.48	7966.57	8701.68	10171.9	21933.6	130327	25717.3	11263.9	8701.68	6752.29	5901.77	5363	8701.68	8651.11	8600.55	8549.99	8499.42
	0.168428	87016.8	17403.4	8701.68	4350.84	870.168	4959.8	6622.86	8701.68	12859.3	46120.4	7378.48	7966.57	8701.68	10171.9	21933.6	130327	25717.3	11263.9	8701.68	6752.29	5901.77	5363	8701.68	8651.11	8600.55	8549.99	8499.42
	0.168428	87016.8	17403.4	8701.68	4350.84	870.168	4959.8	6622.86	8701.68	12859.3	46120.4	7378.48	7966.57	8701.68	10171.9	21933.6	130327	25717.3	11263.9	8701.68	6752.29	5901.77	5363	8701.68	8651.11	8600.55	8549.99	8499.42
	0.168428	87016.8	17403.4	8701.68	4350.84	870.168	4959.8	6622.86	8701.68	12859.3	46120.4	7378.48	7966.57	8701.68	10171.9	21933.6	130327	25717.3	11263.9	8701.68	6752.29	5901.77	5363	8701.68	8651.11	8600.55	8549.99	8499.42
	0.168428	87016.8	17403.4	8701.68	4350.84	870.168	4959.8	6622.86	8701.68	12859.3	46120.4	7378.48	7966.57	8701.68	10171.9	21933.6	130327	25717.3	11263.9	8701.68	6752.29	5901.77	5363	8701.68	8651.11	8600.55	8549.99	8499.42
	0.168428	87016.8	17403.4	8701.68	4350.84	870.168	4959.8	6622.86	8701.68	12859.3	46120.4	7378.48	7966.57	8701.68	10171.9	21933.6	130327	25717.3	11263.9	8701.68	6752.29	5901.77	5363	8701.68	8651.11	8600.55	8549.99	8499.42
	0.168428	87016.8	17403.4	8701.68	4350.84	870.168	4959.8	6622.86	8701.68	12859.3	46120.4	7378.48	7966.57	8701.68	10171.9	21933.6	130327	25717.3	11263.9	8701.68	6752.29	5901.77	5363	8701.68	8651.11	8600.55	8549.99	8499.42
	0.168428	87016.8	17403.4	8701.68	4350.84	870.168	4959.8	6622.86	8701.68	12859.3	46120.4	7378.48	7966.57	8701.68	10171.9	21933.6	130327	25717.3	11263.9	8701.68	6752.29	5901.77	5363	8701.68	8651.11	8600.55	8549.99	8499.42
	0.168428	87016.8	17403.4	8701.68	4350.84	870.168	4959.8	6622.86	8701.68	12859.3	46120.4	7378.48	7966.57	8701.68	10171.9	21933.6	130327	25717.3	11263.9	8701.68	6752.29	5901.77	5363	8701.68	8651.11	8600.55	8549.99	8499.42
	0.168428	87016.8	17403.4	8701.68	4350.84	870.168	4959.8	6622.86	8701.68	12859.3	46120.4	7378.48	7966.57	8701.68	10171.9	21933.6	130327	25717.3	11263.9	8701.68	6752.29	5901.77	5363	8701.68	8651.11	8600.55	8549.99	8499.42
	0.168428	87016.8	17403.4	8701.68	4350.84	870.168	4959.8	6622.86	8701.68	12859.3	46120.4	7378.48	7966.57	8701.68	10171.9	21933.6	130327	25717.3	11263.9	8701.68	6752.29	5901.77	5363	8701.68	8651.11	8600.55	8549.99	8499.42
	0.168428	87016.8	17403.4	8701.68	4350.84	870.168	4959.8	6622.86	8701.68	12859.3	46120.4	7378.48	7966.57	8701.68	10171.9	21933.6	130327	25717.3	11263.9	8701.68	6752.29	5901.77	5363	8701.68	8651.11	8600.55	8549.99	8499.42
	0.168428	87016.8	17403.4	8701.68	4350.84	870.168	4959.8	6622.86	8701.68	12859.3	46120.4	7378.48	7966.57	8701.68	10171.9	21933.6	130327	25717.3	11263.9	8701.68	6752.29	5901.77	5363	8701.68	8651.11	8600.55	8549.99	8499.42
	0.168428	87016.8	17403.4	8701.68	4350.84	870.168	4959.8	6622.86	8701.68	12859.3	46120.4	7378.48	7966.57	8701.68	10171.9	21933.6	130327	25717.3	11263.9	8701.68	6752.29	5901.77	5363	8701.68	8651.11	8600.55	8549.99	8499.42
	0.168428	87016.8	17403.4	8701.68	4350.84	870.168	4959.8	6622.86	8701.68	12859.3	46120.4	7378.48	7966.57	8701.68	10171.9	21933.6	130327	25717.3	11263.9	8701.68	6752.29	5901.77	5363	8701.68	8651.11	8600.55	8549.99	8499.42
	0.168428	87016.8	17403.4	8701.68	4350.84	870.168	4959.8	6622.86	8701.68	12859.3	46120.4	7378.48	7966.57	8701.68	10171.9	21933.6	130327	25717.3	11263.9	8701.68	6752.29	5901.77	5363	8701.68	8651.11	8600.55	8549.99	8499.42
	0.168428	87016.8	17403.4	8701.68	4350.84	870.168	4959.8	6622.86	8701.68	12859.3	46120.4	7378.48	7966.57	8701.68	10171.9	21933.6	130327	25717.3	11263.9	8701.68	6752.29	5901.77	5363	8701.68	8651.11	8600.55	8549.99	8499.42
	0.168428	87016.8	17403.4	8701.68	4350.84	870.168	4959.8	6622.86	8701.68	12859.3	46120.4	7378.48	7966.57	8701.68	10171.9	21933.6	130327	25717.3	11263.9	8701.68	6752.29	5901.77	5363	8701.68	8651.11	8600.55	8549.99	8499.42
	0.168428	87016.8	17403.4	8701.68	4350.84	870.168	4959.8	6622.86	8701.68	12859.3	46120.4	7378.48	7966.57	8701.68	10171.9	21933.6	130327	25717.3	11263.9	8701.68	6752.29	5901.77	5363	8701.68	8651.11	8600.55	8549.99	8499.42
	0.168428	87016.8	17403.4	8701.68	4350.84	870.168	4959.8	6622.86	8701.68	12859.3	46120.4	7378.48	7966.57	8701.68	10171.9	21933.6	130327	25717.3	11263.9	8701.68	6752.29	5901.77	5363	8701.68	8651.11	8600.55	8549.99	8499.42
	0.168428	87016.8	17403.4	8701.68	4350.84	870.168	4959.8	6622.86	8701.68	12859.3	46120.4	7378.48	7966.57	8701.68	10171.9	21933.6	130327	25717.3	11263.9	8701.68	6752.29	5901.77	5363	8701.68	8651.11	8600.55	8549.99	8499.42
	0.168428	87016.8	17403.4	8701.68	4350.84	870.168	4959.8	6622.86	8701.68	12859.3	46120.4	7378.48	7966.57	8701.68	10171.9	21933.6	130327	25717.3	11263.9	8701.68	6752.29	5901.77	5363	8701.68	8651.11	8600.55	8549.99	8499.42
	0.168428	87016.8	17403.4	8701.68	4350.84	870.168	4959.8	6622.86	8701.68	12859.3	46120.4	7378.48	7966.57	8701.68	10171.9	21933.6	130327	25717.3	11263.9	8701.68	6752.29	5901.77	5363	8701.68	8651.11	8600.55	8549.99	8499.42
	0.168428	87016.8	17403.4	8701.68	4350.84	870.168	4959.8	6622.86	8701.68	12859.3	46120.4	7378.48	7966.57	8701.68	10171.9	21933.6	130327	25717.3	11263.9	8701.68	6752.29	5901.77	5363	8701.68	8651.11	8600.55	8549.99	8499.42
	0.168428	87016.8	17403.4	8701.68	4350.84	870.168	4959.8	6622.86	8701.68	12859.3	46120.4	7378.48	7966.57	8701.68	10171.9	21933.6	130327	25717.3	11263.9	8701.68	6752.29	5901.77	5363	8701.68	8651.11	8600.55	8549.99	8499.42
	0.168428	87016.8	17403.4	8701.68	4350.84	870.168	4959.8	6622.86	8701.68	12859.3	46120.4	7378.48	7966.57	8701.68	10171.9	21933.6	130327	25717.3	11263.9	8701.68	6752.29	5901.77	5363	8701.68	8651.11	8600.55	8549.99	8499.42
	0.168428	87016.8	17403.4	8701.68	4350.84	870.168	4959.8	6622.86	8701.68	12859.3	46120.4	7378.48	7966.57	8701.68	10171.9	21933.6	130327	25717.3	11263.9	8701.68	6752.29	5901.77	5363	8701.68	8651.11	8600.55	8549.99	8499.42
	0.168428	87016.8	17403.4	8701.68	4350.84	870.168	4959.8	6622.86	8701.68	12859.3	46120.4	7378.48	7966.57	8701.68	10171.9	21933.6	130327	25717.3	11263.9	8701.68	6752.29	5901.77	5363	8701.68	8651.11	8600.55	8549.99	8499.42
	0.168428	87016.8	17403.4	8701.68	4350.84	870.168	4959.8	6622.86	8701.68	12859.3	46120.4	7378.48	7966.57	8701.68	10171.9	21933.6	130327	25717.3	11263.9	8701.68	6752.29	5901.77	5363	8701.68	8651.11	8600.55	8549.99	8499.42
	0.189482	77348.3	15469.7	7734.83	3867.41	773.483	4408.71	5886.99	7734.83	11430.5	40995.9	6558.65	7081.4	7734.83	9041.68	19496.5	115846	22859.8	10012.3	7734.83	6002.03	5246.02	4767.11	7734.83	7689.88	7644.93	7599.99	7555.04
	0.189482	77348.3	15469.7	7734.83	3867.41	773.483	4408.71	5886.99	7734.83	11430.5	40995.9	6558.65	7081.4	7734.83	9041.68	19496.5	115846	22859.8	10012.3	7734.83	6002.03	5246.02	4767.11	7734.83	7689.88	7644.93	7599.99	7555.04
	0.189482	77348.3	15469.7	7734.83	3867.41	773.483	4408.71	5886.99	7734.83	11430.5	40995.9	6558.65	7081.4	7734.83	9041.68	19496.5	115846	22859.8	10012.3	7734.83	6002.03	5246.02	4767.11	7734.83	7689.88	7644.93	7599.99	7555.04
	0.189482	77348.3	15469.7	7734.83	3867.41	773.483	4408.71	5886.99	7734.83	11430.5	40995.9	6558.65	7081.4	7734.83	9041.68	19496.5	115846	22859.8	10012.3	7734.83	6002.03	5246.02	4767.11	7734.83	7689.88	7644.93	7599.99	7555.04
	0.189482	77348.3	15469.7	7734.83	3867.41	773.483	4408.71	5886.99	7734.83	11430.5	40995.9	6558.65	7081.4	7734.83	9041.68	19496.5	115846	22859.8	10012.3	7734.83	6002.03	5246.02	4767.11	7734.83	7689.88	7644.93	7599.99	7555.04
	0.189482	77348.3	15469.7	7734.83	3867.41	773.483	4408.71	5886.99	7734.83	11430.5	40995.9	6558.65	7081.4	7734.83	9041.68	19496.5	115846	22859.8	10012.3	7734.83	6002.03	5246.02	4767.11	7734.83	7689.88	7644.93	7599.99	7555.04
	0.189482	77348.3	15469.7	7734.83	3867.41	773.483	4408.71	5886.99	7734.83	11430.5	40995.9	6558.65	7081.4	7734.83	9041.68	19496.5	115846	22859.8	10012.3	7734.83	6002.03	5246.02	4767.11	7734.83	7689.88	7644.93	7599.99	7555.04
	0.189482	77348.3	15469.7	7734.83	3867.41	773.483	4408.71	5886.99	7734.83	11430.5	40995.9	6558.65	7081.4	7734.83	9041.68	19496.5	115846	22859.8	10012.3	7734.83	6002.03	5246.02	4767.11	7734.83	7689.88	7644.93	7599.99	7555.04
	0.189482	77348.3	15469.7	7734.83	3867.41	773.483	4408.71	5886.99	7734.83	11430.5	40995.9	6558.65	7081.4	7734.83	9041.68	19496.5	115846	22859.8	10012.3	7734.83	6002.03	5246.02	4767.11	7734.83	7689.88	7644.93	7599.99	7555.04
	0.189482	77348.3	15469.7	7734.83	3867.41	773.483	4408.71	5886.99	7734.83	11430.5	40995.9	6558.65	7081.4	7734.83	9041.68	19496.5	115846	22859.8	10012.3	7734.83	6002.03	5246.02	4767.11	7734.83	7689.88	7644.93	7599.99	7555.04
	0.210535	69613.4	13922.7	6961.34	3480.67	696.134	3967.84	5298.29	6961.34	10287.5	36896.3	5902.79	6373.26	6961.34	8137.52	17546.9	104261	20573.8	9011.09	6961.34	5401.83	4721.42	4290.4	6961.34	6920.89	6880.44	6839.99	6799.54
	0.210535	69613.4	13922.7	6961.34	3480.67	696.134	3967.84	5298.29	6961.34	10287.5	36896.3	5902.79	6373.26	6961.34	8137.52	17546.9	104261	20573.8	9011.09	6961.34	5401.83	4721.42	4290.4	6961.34	6920.89	6880.44	6839.99	6799.54
	0.210535	69613.4	13922.7	6961.34	3480.67	696.134	3967.84	5298.29	6961.34	10287.5	36896.3	5902.79	6373.26	6961.34	8137.52	17546.9	104261	20573.8	9011.09	6961.34	5401.83	4721.42	4290.4	6961.34	6920.89	6880.44	6839.99	6799.54
	0.210535	69613.4	13922.7	6961.34	3480.67	696.134	3967.84	5298.29	6961.34	10287.5	36896.3	5902.79	6373.26	6961.34	8137.52	17546.9	104261	20573.8	9011.09	6961.34	5401.83	4721.42	4290.4	6961.34	6920.89	6880.44	6839.99	6799.54
	0.210535	69613.4	13922.7	6961.34	3480.67	696.134	3967.84	5298.29	6961.34	10287.5	36896.3	5902.79	6373.26	6961.34	8137.52	17546.9	104261	20573.8	9011.09	6961.34	5401.83	4721.42	4290.4	6961.34	6920.89	6880.44	6839.99	6799.54
	0.210535	69613.4	13922.7	6961.34	3480.67	696.134	3967.84	5298.29	6961.34	10287.5	36896.3	5902.79	6373.26	6961.34	8137.52	17546.9	104261	20573.8	9011.09	6961.34	5401.83	4721.42	4290.4	6961.34	6920.89	6880.44	6839.99	6799.54
	0.210535	69613.4	13922.7	6961.34	3480.67	696.134	3967.84	5298.29	6961.34	10287.5	36896.3	5902.79	6373.26	6961.34	8137.52	17546.9	104261	20573.8	9011.09	6961.34	5401.83	4721.42	4290.4	6961.34	6920.89	6880.44	6839.99	6799.54
	0.210535	69613.4	13922.7	6961.34	3480.67	696.134	3967.84	5298.29	6961.34	10287.5	36896.3	5902.79	6373.26	6961.34	8137.52	17546.9	104261	20573.8	9011.09	6961.34	5401.83	4721.42	4290.4	6961.34	6920.89	6880.44	6839.99	6799.54
	0.210535	69613.4	13922.7	6961.34	3480.67	696.134	3967.84	5298.29	6961.34	10287.5	36896.3	5902.79	6373.26	6961.34	8137.52	17546.9	104261	20573.8	9011.09	6961.34	5401.83	4721.42	4290.4	6961.34	6920.89	6880.44	6839.99	6799.54
	0.210535	69613.4	13922.7	6961.34	3480.67	696.134	3967.84	5298.29	6961.34	10287.5	36896.3	5902.79	6373.26	6961.34	8137.52	17546.9	104261	20573.8	9011.09	6961.34	5401.83	4721.42	4290.4	6961.34	6920.89	6880.44	6839.99	6799.54
	0.210535	69613.4	13922.7	6961.34	3480.67	696.134	3967.84	5298.29	6961.34	10287.5	36896.3	5902.79	6373.26	6961.34	8137.52	17546.9	104261	20573.8	9011.09	6961.34	5401.83	4721.42	4290.4	6961.34	6920.89	6880.44	6839.99	6799.54
	0.210535	69613.4	13922.7	6961.34	3480.67	696.134	3967.84	5298.29	6961.34	10287.5	36896.3	5902.79	6373.26	6961.34	8137.52	17546.9	104261	20573.8	9011.09	6961.34	5401.83	4721.42	4290.4	6961.34	6920.89	6880.44	6839.99	6799.54
	0.210535	69613.4	13922.7	6961.34	3480.67	696.134	3967.84	5298.29	6961.34	10287.5	36896.3	5902.79	6373.26	6961.34	8137.52	17546.9	104261	20573.8	9011.09	6961.34	5401.83	4721.42	4290.4	6961.34	6920.89	6880.44	6839.99	6799.54
	0.210535	69613.4	13922.7	6961.34	3480.67	696.134	3967.84	5298.29	6961.34	10287.5	36896.3	5902.79	6373.26	6961.34	8137.52	17546.9	104261	20573.8	9011.09	6961.34	5401.83	4721.42	4290.4	6961.34	6920.89	6880.44	6839.99	6799.54
	0.210535	69613.4	13922.7	6961.34	3480.67	696.134	3967.84	5298.29	6961.34	10287.5	36896.3	5902.79	6373.26	6961.34	8137.52	17546.9	104261	20573.8	9011.09	6961.34	5401.83	4721.42	4290.4	6961.34	6920.89	6880.44	6839.99	6799.54
	0.210535	69613.4	13922.7	6961.34	3480.67	696.134	3967.84	5298.29	6961.34	10287.5	36896.3	5902.79	6373.26	6961.34	8137.52	17546.9	104261	20573.8	9011.09	6961.34	5401.83	4721.42	4290.4	6961.34	6920.89	6880.44	6839.99	6799.54
	0.210535	69613.4	13922.7	6961.34	3480.67	696.134	3967.84	5298.29	6961.34	10287.5	36896.3	5902.79	6373.26	6961.34	8137.52	17546.9	104261	20573.8	9011.09	6961.34	5401.83	4721.42	4290.4	6961.34	6920.89	6880.44	6839.99	6799.54
	0.210535	69613.4	13922.7	6961.34	3480.67	696.134	3967.84	5298.29	6961.34	10287.5	36896.3	5902.79	6373.26	6961.34	8137.52	17546.9	104261	20573.8	9011.09	6961.34	5401.83	4721.42	4290.4	6961.34	6920.89	6880.44	6839.99	6799.54
	0.210535	69613.4	13922.7	6961.34	3480.67	696.134	3967.84	5298.29	6961.34	10287.5	36896.3	5902.79	6373.26	6961.34	8137.52	17546.9	104261	20573.8	9011.09	6961.34	5401.83	4721.42	4290.4	6961.34	6920.89	6880.44	6839.99	6799.54
	0.210535	69613.4	13922.7	6961.34	3480.67	696.134	3967.84	5298.29	6961.34	10287.5	36896.3	5902.79	6373.26	6961.34	8137.52	17546.9	104261	20573.8	9011.09	6961.34	5401.83	4721.42	4290.4	6961.34	6920.89	6880.44	6839.99	6799.54
	0.252642	58011.2	11602.2	5801.12	2900.56	580.112	3306.54	4415.24	5801.12	8572.88	30747	4918.99	5311.05	5801.12	6781.26	14622.4	86884.5	17144.8	7509.24	5801.12	4501.53	3934.51	3575.33	5801.12	5767.41	5733.7	5699.99	5666.28
	0.252642	58011.2	11602.2	5801.12	2900.56	580.112	3306.54	4415.24	5801.12	8572.88	30747	4918.99	5311.05	5801.12	6781.26	14622.4	86884.5	17144.8	7509.24	5801.12	4501.53	3934.51	3575.33	5801.12	5767.41	5733.7	5699.99	5666.28
	0.252642	58011.2	11602.2	5801.12	2900.56	580.112	3306.54	4415.24	5801.12	8572.88	30747	4918.99	5311.05	5801.12	6781.26	14622.4	86884.5	17144.8	7509.24	5801.12	4501.53	3934.51	3575.33	5801.12	5767.41	5733.7	5699.99	5666.28
	0.252642	58011.2	11602.2	5801.12	2900.56	580.112	3306.54	4415.24	5801.12	8572.88	30747	4918.99	5311.05	5801.12	6781.26	14622.4	86884.5	17144.8	7509.24	5801.12	4501.53	3934.51	3575.33	5801.12	5767.41	5733.7	5699.99	5666.28
	0.252642	58011.2	11602.2	5801.12	2900.56	580.112	3306.54	4415.24	5801.12	8572.88	30747	4918.99	5311.05	5801.12	6781.26	14622.4	86884.5	17144.8	7509.24	5801.12	4501.53	3934.51	3575.33	5801.12	5767.41	5733.7	5699.99	5666.28
	0.252642	58011.2	11602.2	5801.12	2900.56	580.112	3306.54	4415.24	5801.12	8572.88	30747	4918.99	5311.05	5801.12	6781.26	14622.4	86884.5	17144.8	7509.24	5801.12	4501.53	3934.51	3575.33	5801.12	5767.41	5733.7	5699.99	5666.28
	0.252642	58011.2	11602.2	5801.12	2900.56	580.112	3306.54	4415.24	5801.12	8572.88	30747	4918.99	5311.05	5801.12	6781.26	14622.4	86884.5	17144.8	7509.24	5801.12	4501.53	3934.51	3575.33	5801.12	5767.41	5733.7	5699.99	5666.28
	0.252642	58011.2	11602.2	5801.12	2900.56	580.112	3306.54	4415.24	5801.12	8572.88	30747	4918.99	5311.05	5801.12	6781.26	14622.4	86884.5	17144.8	7509.24	5801.12	4501.53	3934.51	3575.33	5801.12	5767.41	5733.7	5699.99	5666.28
	0.252642	58011.2	11602.2	5801.12	2900.56	580.112	3306.54	4415.24	5801.12	8572.88	30747	4918.99	5311.05	5801.12	6781.26	14622.4	86884.5	17144.8	7509.24	5801.12	4501.53	3934.51	3575.33	5801.12	5767.41	5733.7	5699.99	5666.28
	0.252642	58011.2	11602.2	5801.12	2900.56	580.112	3306.54	4415.24	5801.12	8572.88	30747	4918.99	5311.05	5801.12	6781.26	14622.4	86884.5	17144.8	7509.24	5801.12	4501.53	3934.51	3575.33	5801.12	5767.41	5733.7	5699.99	5666.28
	0.252642	58011.2	11602.2	5801.12	2900.56	580.112	3306.54	4415.24	5801.12	8572.88	30747	4918.99	5311.05	5801.12	6781.26	14622.4	86884.5	17144.8	7509.24	5801.12	4501.53	3934.51	3575.33	5801.12	5767.41	5733.7	5699.99	5666.28
	0.252642	58011.2	11602.2	5801.12	2900.56	580.112	3306.54	4415.24	5801.12	8572.88	30747	4918.99	5311.05	5801.12	6781.26	14622.4	86884.5	17144.8	7509.24	5801.12	4501.53	3934.51	3575.33	5801.12	5767.41	5733.7	5699.99	5666.28
	0.252642	58011.2	11602.2	5801.12	2900.56	580.112	3306.54	4415.24	5801.12	8572.88	30747	4918.99	5311.05	5801.12	6781.26	14622.4	86884.5	17144.8	7509.24	5801.12	4501.53	3934.51	3575.33	5801.12	5767.41	5733.7	5699.99	5666.28
	0.252642	58011.2	11602.2	5801.12	2900.56	580.112	3306.54	4415.24	5801.12	8572.88	30747	4918.99	5311.05	5801.12	6781.26	14622.4	86884.5	17144.8	7509.24	5801.12	4501.53	3934.51	3575.33	5801.12	5767.41	5733.7	5699.99	5666.28
	0.252642	58011.2	11602.2	5801.12	2900.56	580.112	3306.54	4415.24	5801.12	8572.88	30747	4918.99	5311.05	5801.12	6781.26	14622.4	86884.5	17144.8	7509.24	5801.12	4501.53	3934.51	3575.33	5801.12	5767.41	5733.7	5699.99	5666.28
	0.252642	58011.2	11602.2	5801.12	2900.56	580.112	3306.54	4415.24	5801.12	8572.88	30747	4918.99	5311.05	5801.12	6781.26	14622.4	86884.5	17144.8	7509.24	5801.12	4501.53	3934.51	3575.33	5801.12	5767.41	5733.7	5699.99	5666.28
	0.252642	58011.2	11602.2	5801.12	2900.56	580.112	3306.54	4415.24	5801.12	8572.88	30747	4918.99	5311.05	5801.12	6781.26	14622.4	86884.5	17144.8	7509.24	5801.12	4501.53	3934.51	3575.33	5801.12	5767.41	5733.7	5699.99	5666.28
	0.252642	58011.2	11602.2	5801.12	2900.56	580.112	3306.54	4415.24	5801.12	8572.88	30747	4918.99	5311.05	5801.12	6781.26	14622.4	86884.5	17144.8	7509.24	5801.12	4501.53	3934.51	3575.33	5801.12	5767.41	5733.7	5699.99	5666.28
	0.252642	58011.2	11602.2	5801.12	2900.56	580.112	3306.54	4415.24	5801.12	8572.88	30747	4918.99	5311.05	5801.12	6781.26	14622.4	86884.5	17144.8	7509.24	5801.12	4501.53	3934.51	3575.33	5801.12	5767.41	5733.7	5699.99	5666.28
	0.252642	58011.2	11602.2	5801.12	2900.56	580.112	3306.54	4415.24	5801.12	8572.88	30747	4918.99	5311.05	5801.12	6781.26	14622.4	86884.5	17144.8	7509.24	5801.12	4501.53	3934.51	3575.33	5801.12	5767.41	5733.7	5699.99	5666.28
	0.252642	58011.2	11602.2	5801.12	2900.56	580.112	3306.54	4415.24	5801.12	8572.88	30747	4918.99	5311.05	5801.12	6781.26	14622.4	86884.5	17144.8	7509.24	5801.12	4501.53	3934.51	3575.33	5801.12	5767.41	5733.7	5699.99	5666.28
	0.252642	58011.2	11602.2	5801.12	2900.56	580.112	3306.54	4415.24	5801.12	8572.88	30747	4918.99	5311.05	5801.12	6781.26	14622.4	86884.5	17144.8	7509.24	5801.12	4501.53	3934.51	3575.33	5801.12	5767.41	5733.7	5699.99	5666.28
	0.252642	58011.2	11602.2	5801.12	2900.56	580.112	3306.54	4415.24	5801.12	8572.88	30747	4918.99	5311.05	5801.12	6781.26	14622.4	86884.5	17144.8	7509.24	5801.12	4501.53	3934.51	3575.33	5801.12	5767.41	5733.7	5699.99	5666.28
	0.252642	58011.2	11602.2	5801.12	2900.56	580.112	3306.54	4415.24	5801.12	8572.88	30747	4918.99	5311.05	5801.12	6781.26	14622.4	86884.5	17144.8	7509.24	5801.12	4501.53	3934.51	3575.33	5801.12	5767.41	5733.7	5699.99	5666.28
	0.252642	58011.2	11602.2	5801.12	2900.56	580.112	3306.54	4415.24	5801.12	8572.88	30747	4918.99	5311.05	5801.12	6781.26	14622.4	86884.5	17144.8	7509.24	5801.12	4501.53	3934.51	3575.33	5801.12	5767.41	5733.7	5699.99	5666.28
	0.252642	58011.2	11602.2	5801.12	2900.56	580.112	3306.54	4415.24	5801.12	8572.88	30747	4918.99	5311.05	5801.12	6781.26	14622.4	86884.5	17144.8	7509.24	5801.12	4501.53	3934.51	3575.33	5801.12	5767.41	5733.7	5699.99	5666.28
	0.252642	58011.2	11602.2	5801.12	2900.56	580.112	3306.54	4415.24	5801.12	8572.88	30747	4918.99	5311.05	5801.12	6781.26	14622.4	86884.5	17144.8	7509.24	5801.12	4501.53	3934.51	3575.33	5801.12	5767.41	5733.7	5699.99	5666.28
	0.252642	58011.2	11602.2	5801.12	2900.56	580.112	3306.54	4415.24	5801.12	8572.88	30747	4918.99	5311.05	5801.12	6781.26	14622.4	86884.5	17144.8	7509.24	5801.12	4501.53	3934.51	3575.33	5801.12	5767.41	5733.7	5699.99	5666.28
	0.252642	58011.2	11602.2	5801.12	2900.56	580.112	3306.54	4415.24	5801.12	8572.88	30747	4918.99	5311.05	5801.12	6781.26	14622.4	86884.5	17144.8	7509.24	5801.12	4501.53	3934.51	3575.33	5801.12	5767.41	5733.7	5699.99	5666.28
	0.252642	58011.2	11602.2	5801.12	2900.56	580.112	3306.54	4415.24	5801.12	8572.88	30747	4918.99	5311.05	5801.12	6781.26	14622.4	86884.5	17144.8	7509.24	5801.12	4501.53	3934.51	3575.33	5801.12	5767.41	5733.7	5699.99	5666.28
	0.252642	58011.2	11602.2	5801.12	2900.56	580.112	3306.54	4415.24	5801.12	8572.88	30747	4918.99	5311.05	5801.12	6781.26	14622.4	86884.5	17144.8	7509.24	5801.12	4501.53	3934.51	3575.33	5801.12	5767.41	5733.7	5699.99	5666.28
	0.252642	58011.2	11602.2	5801.12	2900.56	580.112	3306.54	4415.24	5801.12	8572.88	30747	4918.99	5311.05	5801.12	6781.26	14622.4	86884.5	17144.8	7509.24	5801.12	4501.53	3934.51	3575.33	5801.12	5767.41	5733.7	5699.99	5666.28
	0.252642	58011.2	11602.2	5801.12	2900.56	580.112	3306.54	4415.24	5801.12	8572.88	30747	4918.99	5311.05	5801.12	6781.26	14622.4	86884.5	17144.8	7509.24	5801.12	4501.53	3934.51	3575.33	5801.12	5767.41	5733.7	5699.99	5666.28
	0.252642	58011.2	11602.2	5801.12	2900.56	580.112	3306.54	4415.24	5801.12	8572.88	30747	4918.99	5311.05	5801.12	6781.26	14622.4	86884.5	17144.8	7509.24	5801.12	4501.53	3934.51	3575.33	5801.12	5767.41	5733.7	5699.99	5666.28
	0.252642	58011.2	11602.2	5801.12	2900.56	580.112	3306.54	4415.24	5801.12	8572.88	30747	4918.99	5311.05	5801.12	6781.26	14622.4	86884.5	17144.8	7509.24	5801.12	4501.53	3934.51	3575.33	5801.12	5767.41	5733.7	5699.99	5666.28
	0.252642	58011.2	11602.2	5801.12	2900.56	580.112	3306.54	4415.24	5801.12	8572.88	30747	4918.99	5311.05	5801.12	6781.26	14622.4	86884.5	17144.8	7509.24	5801.12	4501.53	3934.51	3575.33	5801.12	5767.41	5733.7	5699.99	5666.28
	0.252642	58011.2	11602.2	5801.12	2900.56	580.112	3306.54	4415.24	5801.12	8572.88	30747	4918.99	5311.05	5801.12	6781.26	14622.4	86884.5	17144.8	7509.24	5801.12	4501.53	3934.51	3575.33	5801.12	5767.41	5733.7	5699.99	5666.28
	0.252642	58011.2	11602.2	5801.12	2900.56	580.112	3306.54	4415.24	5801.12	8572.88	30747	4918.99	5311.05	5801.12	6781.26	14622.4	86884.5	17144.8	7509.24	5801.12	4501.53	3934.51	3575.33	5801.12	5767.41	5733.7	5699.99	5666.28
	0.252642	58011.2	11602.2	5801.12	2900.56	580.112	3306.54	4415.24	5801.12	8572.88	30747	4918.99	5311.05	5801.12	6781.26	14622.4	86884.5	17144.8	7509.24	5801.12	4501.53	3934.51	3575.33	5801.12	5767.41	5733.7	5699.99	5666.28
	0.252642	58011.2	11602.2	5801.12	2900.56	580.112	3306.54	4415.24	5801.12	8572.88	30747	4918.99	5311.05	5801.12	6781.26	14622.4	86884.5	17144.8	7509.24	5801.12	4501.53	3934.51	3575.33	5801.12	5767.41	5733.7	5699.99	5666.28
	0.252642	58011.2	11602.2	5801.12	2900.56	580.112	3306.54	4415.24	5801.12	8572.88	30747	4918.99	5311.05	5801.12	6781.26	14622.4	86884.5	17144.8	7509.24	5801.12	4501.53	3934.51	3575.33	5801.12	5767.41	5733.7	5699.99	5666.28
	0.252642	58011.2	11602.2	5801.12	2900.56	580.112	3306.54	4415.24	5801.12	8572.88	30747	4918.99	5311.05	5801.12	6781.26	14622.4	86884.5	17144.8	7509.24	5801.12	4501.53	3934.51	3575.33	5801.12	5767.41	5733.7	5699.99	5666.28
	0.252642	58011.2	11602.2	5801.12	2900.56	580.112	3306.54	4415.24	5801.12	8572.88	30747	4918.99	5311.05	5801.12	6781.26	14622.4	86884.5	17144.8	7509.24	5801.12	4501.53	3934.51	3575.33	5801.12	5767.41	5733.7	5699.99	5666.28
	0.252642	58011.2	11602.2	5801.12	2900.56	580.112	3306.54	4415.24	5801.12	8572.88	30747	4918.99	5311.05	5801.12	6781.26	14622.4	86884.5	17144.8	7509.24	5801.12	4501.53	3934.51	3575.33	5801.12	5767.41	5733.7	5699.99	5666.28
	0.252642	58011.2	11602.2	5801.12	2900.56	580.112	3306.54	4415.24	5801.12	8572.88	30747	4918.99	5311.05	5801.12	6781.26	14622.4	86884.5	17144.8	7509.24	5801.12	4501.53	3934.51	3575.33	5801.12	5767.41	5733.7	5699.99	5666.28
	0.252642	58011.2	11602.2	5801.12	2900.56	580.112	3306.54	4415.24	5801.12	8572.88	30747	4918.99	5311.05	5801.12	6781.26	14622.4	86884.5	17144.8	7509.24	5801.12	4501.53	3934.51	3575.33	5801.12	5767.41	5733.7	5699.99	5666.28
	0.252642	58011.2	11602.2	5801.12	2900.56	580.112	3306.54	4415.24	5801.12	8572.88	30747	4918.99	5311.05	5801.12	6781.26	14622.4	86884.5	17144.8	7509.24	5801.12	4501.53	3934.51	3575.33	5801.12	5767.41	5733.7	5699.99	5666.28
	0.252642	58011.2	11602.2	5801.12	2900.56	580.112	3306.54	4415.24	5801.12	8572.88	30747	4918.99	5311.05	5801.12	6781.26	14622.4	86884.5	17144.8	7509.24	5801.12	4501.53	3934.51	3575.33	5801.12	5767.41	5733.7	5699.99	5666.28
	0.252642	58011.2	11602.2	5801.12	2900.56	580.112	3306.54	4415.24	5801.12	8572.88	30747	4918.99	5311.05	5801.12	6781.26	14622.4	86884.5	17144.8	7509.24	5801.12	4501.53	3934.51	3575.33	5801.12	5767.41	5733.7	5699.99	5666.28
	0.252642	58011.2	11602.2	5801.12	2900.56	580.112	3306.54	4415.24	5801.12	8572.88	30747	4918.99	5311.05	5801.12	6781.26	14622.4	86884.5	17144.8	7509.24	5801.12	4501.53	3934.51	3575.33	5801.12	5767.41	5733.7	5699.99	5666.28
	0.315803	46409	9281.79	4640.9	2320.45	464.09	2645.23	3532.19	4640.9	6858.3	24597.6	3935.19	4248.84	4640.9	5425.01	11697.9	69507.6	13715.9	6007.39	4640.9	3601.22	3147.61	2860.27	4640.9	4613.93	4586.96	4559.99	4533.02
	0.315803	46409	9281.79	4640.9	2320.45	464.09	2645.23	3532.19	4640.9	6858.3	24597.6	3935.19	4248.84	4640.9	5425.01	11697.9	69507.6	13715.9	6007.39	4640.9	3601.22	3147.61	2860.27	4640.9	4613.93	4586.96	4559.99	4533.02
	0.315803	46409	9281.79	4640.9	2320.45	464.09	2645.23	3532.19	4640.9	6858.3	24597.6	3935.19	4248.84	4640.9	5425.01	11697.9	69507.6	13715.9	6007.39	4640.9	3601.22	3147.61	2860.27	4640.9	4613.93	4586.96	4559.99	4533.02
	0.315803	46409	9281.79	4640.9	2320.45	464.09	2645.23	3532.19	4640.9	6858.3	24597.6	3935.19	4248.84	4640.9	5425.01	11697.9	69507.6	13715.9	6007.39	4640.9	3601.22	3147.61	2860.27	4640.9	4613.93	4586.96	4559.99	4533.02
	0.315803	46409	9281.79	4640.9	2320.45	464.09	2645.23	3532.19	4640.9	6858.3	24597.6	3935.19	4248.84	4640.9	5425.01	11697.9	69507.6	13715.9	6007.39	4640.9	3601.22	3147.61	2860.27	4640.9	4613.93	4586.96	4559.99	4533.02
	0.315803	46409	9281.79	4640.9	2320.45	464.09	2645.23	3532.19	4640.9	6858.3	24597.6	3935.19	4248.84	4640.9	5425.01	11697.9	69507.6	13715.9	6007.39	4640.9	3601.22	3147.61	2860.27	4640.9	4613.93	4586.96	4559.99	4533.02
	0.315803	46409	9281.79	4640.9	2320.45	464.09	2645.23	3532.19	4640.9	6858.3	24597.6	3935.19	4248.84	4640.9	5425.01	11697.9	69507.6	13715.9	6007.39	4640.9	3601.22	3147.61	2860.27	4640.9	4613.93	4586.96	4559.99	4533.02
	0.315803	46409	9281.79	4640.9	2320.45	464.09	2645.23	3532.19	4640.9	6858.3	24597.6	3935.19	4248.84	4640.9	5425.01	11697.9	69507.6	13715.9	6007.39	4640.9	3601.22	3147.61	2860.27	4640.9	4613.93	4586.96	4559.99	4533.02
	0.315803	46409	9281.79	4640.9	2320.45	464.09	2645.23	3532.19	4640.9	6858.3	24597.6	3935.19	4248.84	4640.9	5425.01	11697.9	69507.6	13715.9	6007.39	4640.9	3601.22	3147.61	2860.27	4640.9	4613.93	4586.96	4559.99	4533.02
	0.315803	46409	9281.79	4640.9	2320.45	464.09	2645.23	3532.19	4640.9	6858.3	24597.6	3935.19	4248.84	4640.9	5425.01	11697.9	69507.6	13715.9	6007.39	4640.9	3601.22	3147.61	2860.27	4640.9	4613.93	4586.96	4559.99	4533.02
	0.315803	46409	9281.79	4640.9	2320.45	464.09	2645.23	3532.19	4640.9	6858.3	24597.6	3935.19	4248.84	4640.9	5425.01	11697.9	69507.6	13715.9	6007.39	4640.9	3601.22	3147.61	2860.27	4640.9	4613.93	4586.96	4559.99	4533.02
	0.315803	46409	9281.79	4640.9	2320.45	464.09	2645.23	3532.19	4640.9	6858.3	24597.6	3935.19	4248.84	4640.9	5425.01	11697.9	69507.6	13715.9	6007.39	4640.9	3601.22	3147.61	2860.27	4640.9	4613.93	4586.96	4559.99	4533.02
	0.315803	46409	9281.79	4640.9	2320.45	464.09	2645.23	3532.19	4640.9	6858.3	24597.6	3935.19	4248.84	4640.9	5425.01	11697.9	69507.6	13715.9	6007.39	4640.9	3601.22	3147.61	2860.27	4640.9	4613.93	4586.96	4559.99	4533.02
	0.315803	46409	9281.79	4640.9	2320.45	464.09	2645.23	3532.19	4640.9	6858.3	24597.6	3935.19	4248.84	4640.9	5425.01	11697.9	69507.6	13715.9	6007.39	4640.9	3601.22	3147.61	2860.27	4640.9	4613.93	4586.96	4559.99	4533.02
	0.315803	46409	9281.79	4640.9	2320.45	464.09	2645.23	3532.19	4640.9	6858.3	24597.6	3935.19	4248.84	4640.9	5425.01	11697.9	69507.6	13715.9	6007.39	4640.9	3601.22	3147.61	2860.27	4640.9	4613.93	4586.96	4559.99	4533.02
	0.315803	46409	9281.79	4640.9	2320.45	464.09	2645.23	3532.19	4640.9	6858.3	24597.6	3935.19	4248.84	4640.9	5425.01	11697.9	69507.6	13715.9	6007.39	4640.9	3601.22	3147.61	2860.27	4640.9	4613.93	4586.96	4559.99	4533.02
	0.315803	46409	9281.79	4640.9	2320.45	464.09	2645.23	3532.19	4640.9	6858.3	24597.6	3935.19	4248.84	4640.9	5425.01	11697.9	69507.6	13715.9	6007.39	4640.9	3601.22	3147.61	2860.27	4640.9	4613.93	4586.96	4559.99	4533.02
	0.315803	46409	9281.79	4640.9	2320.45	464.09	2645.23	3532.19	4640.9	6858.3	24597.6	3935.19	4248.84	4640.9	5425.01	11697.9	69507.6	13715.9	6007.39	4640.9	3601.22	3147.61	2860.27	4640.9	4613.93	4586.96	4559.99	4533.02
	0.315803	46409	9281.79	4640.9	2320.45	464.09	2645.23	3532.19	4640.9	6858.3	24597.6	3935.19	4248.84	4640.9	5425.01	11697.9	69507.6	13715.9	6007.39	4640.9	3601.22	3147.61	2860.27	4640.9	4613.93	4586.96	4559.99	4533.02
	0.315803	46409	9281.79	4640.9	2320.45	464.09	2645.23	3532.19	4640.9	6858.3	24597.6	3935.19	4248.84	4640.9	5425.01	11697.9	69507.6	13715.9	6007.39	4640.9	3601.22	3147.61	2860.27	4640.9	4613.93	4586.96	4559.99	4533.02
	0.336856	43508.4	8701.68	4350.84	2175.42	435.084	2479.9	3311.43	4350.84	6429.66	23060.2	3689.24	3983.29	4350.84	5085.95	10966.8	65163.4	12858.6	5631.93	4350.84	3376.14	2950.89	2681.5	4350.84	4325.56	4300.27	4274.99	4249.71
	0.336856	43508.4	8701.68	4350.84	2175.42	435.084	2479.9	3311.43	4350.84	6429.66	23060.2	3689.24	3983.29	4350.84	5085.95	10966.8	65163.4	12858.6	5631.93	4350.84	3376.14	2950.89	2681.5	4350.84	4325.56	4300.27	4274.99	4249.71
	0.336856	43508.4	8701.68	4350.84	2175.42	435.084	2479.9	3311.43	4350.84	6429.66	23060.2	3689.24	3983.29	4350.84	5085.95	10966.8	65163.4	12858.6	5631.93	4350.84	3376.14	2950.89	2681.5	4350.84	4325.56	4300.27	4274.99	4249.71
	0.336856	43508.4	8701.68	4350.84	2175.42	435.084	2479.9	3311.43	4350.84	6429.66	23060.2	3689.24	3983.29	4350.84	5085.95	10966.8	65163.4	12858.6	5631.93	4350.84	3376.14	2950.89	2681.5	4350.84	4325.56	4300.27	4274.99	4249.71
	0.336856	43508.4	8701.68	4350.84	2175.42	435.084	2479.9	3311.43	4350.84	6429.66	23060.2	3689.24	3983.29	4350.84	5085.95	10966.8	65163.4	12858.6	5631.93	4350.84	3376.14	2950.89	2681.5	4350.84	4325.56	4300.27	4274.99	4249.71
	0.336856	43508.4	8701.68	4350.84	2175.42	435.084	2479.9	3311.43	4350.84	6429.66	23060.2	3689.24	3983.29	4350.84	5085.95	10966.8	65163.4	12858.6	5631.93	4350.84	3376.14	2950.89	2681.5	4350.84	4325.56	4300.27	4274.99	4249.71
	0.336856	43508.4	8701.68	4350.84	2175.42	435.084	2479.9	3311.43	4350.84	6429.66	23060.2	3689.24	3983.29	4350.84	5085.95	10966.8	65163.4	12858.6	5631.93	4350.84	3376.14	2950.89	2681.5	4350.84	4325.56	4300.27	4274.99	4249.71
	0.336856	43508.4	8701.68	4350.84	2175.42	435.084	2479.9	3311.43	4350.84	6429.66	23060.2	3689.24	3983.29	4350.84	5085.95	10966.8	65163.4	12858.6	5631.93	4350.84	3376.14	2950.89	2681.5	4350.84	4325.56	4300.27	4274.99	4249.71
	0.336856	43508.4	8701.68	4350.84	2175.42	435.084	2479.9	3311.43	4350.84	6429.66	23060.2	3689.24	3983.29	4350.84	5085.95	10966.8	65163.4	12858.6	5631.93	4350.84	3376.14	2950.89	2681.5	4350.84	4325.56	4300.27	4274.99	4249.71
	0.336856	43508.4	8701.68	4350.84	2175.42	435.084	2479.9	3311.43	4350.84	6429.66	23060.2	3689.24	3983.29	4350.84	5085.95	10966.8	65163.4	12858.6	5631.93	4350.84	3376.14	2950.89	2681.5	4350.84	4325.56	4300.27	4274.99	4249.71
	0.336856	43508.4	8701.68	4350.84	2175.42	435.084	2479.9	3311.43	4350.84	6429.66	23060.2	3689.24	3983.29	4350.84	5085.95	10966.8	65163.4	12858.6	5631.93	4350.84	3376.14	2950.89	2681.5	4350.84	4325.56	4300.27	4274.99	4249.71
	0.336856	43508.4	8701.68	4350.84	2175.42	435.084	2479.9	3311.43	4350.84	6429.66	23060.2	3689.24	3983.29	4350.84	5085.95	10966.8	65163.4	12858.6	5631.93	4350.84	3376.14	2950.89	2681.5	4350.84	4325.56	4300.27	4274.99	4249.71
	0.336856	43508.4	8701.68	4350.84	2175.42	435.084	2479.9	3311.43	4350.84	6429.66	23060.2	3689.24	3983.29	4350.84	5085.95	10966.8	65163.4	12858.6	5631.93	4350.84	3376.14	2950.89	2681.5	4350.84	4325.56	4300.27	4274.99	4249.71
	0.336856	43508.4	8701.68	4350.84	2175.42	435.084	2479.9	3311.43	4350.84	6429.66	23060.2	3689.24	3983.29	4350.84	5085.95	10966.8	65163.4	12858.6	5631.93	4350.84	3376.14	2950.89	2681.5	4350.84	4325.56	4300.27	4274.99	4249.71
	0.336856	43508.4	8701.68	4350.84	2175.42	435.084	2479.9	3311.43	4350.84	6429.66	23060.2	3689.24	3983.29	4350.84	5085.95	10966.8	65163.4	12858.6	5631.93	4350.84	3376.14	2950.89	2681.5	4350.84	4325.56	4300.27	4274.99	4249.71
	0.336856	43508.4	8701.68	4350.84	2175.42	435.084	2479.9	3311.43	4350.84	6429.66	23060.2	3689.24	3983.29	4350.84	5085.95	10966.8	65163.4	12858.6	5631.93	4350.84	3376.14	2950.89	2681.5	4350.84	4325.56	4300.27	4274.99	4249.71
	0.336856	43508.4	8701.68	4350.84	2175.42	435.084	2479.9	3311.43	4350.84	6429.66	23060.2	3689.24	3983.29	4350.84	5085.95	10966.8	65163.4	12858.6	5631.93	4350.84	3376.14	2950.89	2681.5	4350.84	4325.56	4300.27	4274.99	4249.71
	0.336856	43508.4	8701.68	4350.84	2175.42	435.084	2479.9	3311.43	4350.84	6429.66	23060.2	3689.24	3983.29	4350.84	5085.95	10966.8	65163.4	12858.6	5631.93	4350.84	3376.14	2950.89	2681.5	4350.84	4325.56	4300.27	4274.99	4249.71
	0.336856	43508.4	8701.68	4350.84	2175.42	435.084	2479.9	3311.43	4350.84	6429.66	23060.2	3689.24	3983.29	4350.84	5085.95	10966.8	65163.4	12858.6	5631.93	4350.84	3376.14	2950.89	2681.5	4350.84	4325.56	4300.27	4274.99	4249.71
	0.336856	43508.4	8701.68	4350.84	2175.42	435.084	2479.9	3311.43	4350.84	6429.66	23060.2	3689.24	3983.29	4350.84	5085.95	10966.8	65163.4	12858.6	5631.93	4350.84	3376.14	2950.89	2681.5	4350.84	4325.56	4300.27	4274.99	4249.71
	0.336856	43508.4	8701.68	4350.84	2175.42	435.084	2479.9	3311.43	4350.84	6429.66	23060.2	3689.24	3983.29	4350.84	5085.95	10966.8	65163.4	12858.6	5631.93	4350.84	3376.14	2950.89	2681.5	4350.84	4325.56	4300.27	4274.99	4249.71
	0.336856	43508.4	8701.68	4350.84	2175.42	435.084	2479.9	3311.43	4350.84	6429.66	23060.2	3689.24	3983.29	4350.84	5085.95	10966.8	65163.4	12858.6	5631.93	4350.84	3376.14	2950.89	2681.5	4350.84	4325.56	4300.27	4274.99	4249.71
	0.336856	43508.4	8701.68	4350.84	2175.42	435.084	2479.9	3311.43	4350.84	6429.66	23060.2	3689.24	3983.29	4350.84	5085.95	10966.8	65163.4	12858.6	5631.93	4350.84	3376.14	2950.89	2681.5	4350.84	4325.56	4300.27	4274.99	4249.71
	0.336856	43508.4	8701.68	4350.84	2175.42	435.084	2479.9	3311.43	4350.84	6429.66	23060.2	3689.24	3983.29	4350.84	5085.95	10966.8	65163.4	12858.6	5631.93	4350.84	3376.14	2950.89	2681.5	4350.84	4325.56	4300.27	4274.99	4249.71
	0.336856	43508.4	8701.68	4350.84	2175.42	435.084	2479.9	3311.43	4350.84	6429.66	23060.2	3689.24	3983.29	4350.84	5085.95	10966.8	65163.4	12858.6	5631.93	4350.84	3376.14	2950.89	2681.5	4350.84	4325.56	4300.27	4274.99	4249.71
	0.336856	43508.4	8701.68	4350.84	2175.42	435.084	2479.9	3311.43	4350.84	6429.66	23060.2	3689.24	3983.29	4350.84	5085.95	10966.8	65163.4	12858.6	5631.93	4350.84	3376.14	2950.89	2681.5	4350.84	4325.56	4300.27	4274.99	4249.71
	0.336856	43508.4	8701.68	4350.84	2175.42	435.084	2479.9	3311.43	4350.84	6429.66	23060.2	3689.24	3983.29	4350.84	5085.95	10966.8	65163.4	12858.6	5631.93	4350.84	3376.14	2950.89	2681.5	4350.84	4325.56	4300.27	4274.99	4249.71
	0.336856	43508.4	8701.68	4350.84	2175.42	435.084	2479.9	3311.43	4350.84	6429.66	23060.2	3689.24	3983.29	4350.84	5085.95	10966.8	65163.4	12858.6	5631.93	4350.84	3376.14	2950.89	2681.5	4350.84	4325.56	4300.27	4274.99	4249.71
	0.336856	43508.4	8701.68	4350.84	2175.42	435.084	2479.9	3311.43	4350.84	6429.66	23060.2	3689.24	3983.29	4350.84	5085.95	10966.8	65163.4	12858.6	5631.93	4350.84	3376.14	2950.89	2681.5	4350.84	4325.56	4300.27	4274.99	4249.71
	0.336856	43508.4	8701.68	4350.84	2175.42	435.084	2479.9	3311.43	4350.84	6429.66	23060.2	3689.24	3983.29	4350.84	5085.95	10966.8	65163.4	12858.6	5631.93	4350.84	3376.14	2950.89	2681.5	4350.84	4325.56	4300.27	4274.99	4249.71
	0.336856	43508.4	8701.68	4350.84	2175.42	435.084	2479.9	3311.43	4350.84	6429.66	23060.2	3689.24	3983.29	4350.84	5085.95	10966.8	65163.4	12858.6	5631.93	4350.84	3376.14	2950.89	2681.5	4350.84	4325.56	4300.27	4274.99	4249.71
	0.336856	43508.4	8701.68	4350.84	2175.42	435.084	2479.9	3311.43	4350.84	6429.66	23060.2	3689.24	3983.29	4350.84	5085.95	10966.8	65163.4	12858.6	5631.93	4350.84	3376.14	2950.89	2681.5	4350.84	4325.56	4300.27	4274.99	4249.71
	0.336856	43508.4	8701.68	4350.84	2175.42	435.084	2479.9	3311.43	4350.84	6429.66	23060.2	3689.24	3983.29	4350.84	5085.95	10966.8	65163.4	12858.6	5631.93	4350.84	3376.14	2950.89	2681.5	4350.84	4325.56	4300.27	4274.99	4249.71
	0.336856	43508.4	8701.68	4350.84	2175.42	435.084	2479.9	3311.43	4350.84	6429.66	23060.2	3689.24	3983.29	4350.84	5085.95	10966.8	65163.4	12858.6	5631.93	4350.84	3376.14	2950.89	2681.5	4350.84	4325.56	4300.27	4274.99	4249.71
	0.336856	43508.4	8701.68	4350.84	2175.42	435.084	2479.9	3311.43	4350.84	6429.66	23060.2	3689.24	3983.29	4350.84	5085.95	10966.8	65163.4	12858.6	5631.93	4350.84	3376.14	2950.89	2681.5	4350.84	4325.56	4300.27	4274.99	4249.71
	0.336856	43508.4	8701.68	4350.84	2175.42	435.084	2479.9	3311.43	4350.84	6429.66	23060.2	3689.24	3983.29	4350.84	5085.95	10966.8	65163.4	12858.6	5631.93	4350.84	3376.14	2950.89	2681.5	4350.84	4325.56	4300.27	4274.99	4249.71
	0.336856	43508.4	8701.68	4350.84	2175.42	435.084	2479.9	3311.43	4350.84	6429.66	23060.2	3689.24	3983.29	4350.84	5085.95	10966.8	65163.4	12858.6	5631.93	4350.84	3376.14	2950.89	2681.5	4350.84	4325.56	4300.27	4274.99	4249.71
	0.336856	43508.4	8701.68	4350.84	2175.42	435.084	2479.9	3311.43	4350.84	6429.66	23060.2	3689.24	3983.29	4350.84	5085.95	10966.8	65163.4	12858.6	5631.93	4350.84	3376.14	2950.89	2681.5	4350.84	4325.56	4300.27	4274.99	4249.71
	0.336856	43508.4	8701.68	4350.84	2175.42	435.084	2479.9	3311.43	4350.84	6429.66	23060.2	3689.24	3983.29	4350.84	5085.95	10966.8	65163.4	12858.6	5631.93	4350.84	3376.14	2950.89	2681.5	4350.84	4325.56	4300.27	4274.99	4249.71
	0.336856	43508.4	8701.68	4350.84	2175.42	435.084	2479.9	3311.43	4350.84	6429.66	23060.2	3689.24	3983.29	4350.84	5085.95	10966.8	65163.4	12858.6	5631.93	4350.84	3376.14	2950.89	2681.5	4350.84	4325.56	4300.27	4274.99	4249.71
	0.336856	43508.4	8701.68	4350.84	2175.42	435.084	2479.9	3311.43	4350.84	6429.66	23060.2	3689.24	3983.29	4350.84	5085.95	10966.8	65163.4	12858.6	5631.93	4350.84	3376.14	2950.89	2681.5	4350.84	4325.56	4300.27	4274.99	4249.71
	0.336856	43508.4	8701.68	4350.84	2175.42	435.084	2479.9	3311.43	4350.84	6429.66	23060.2	3689.24	3983.29	4350.84	5085.95	10966.8	65163.4	12858.6	5631.93	4350.84	3376.14	2950.89	2681.5	4350.84	4325.56	4300.27	4274.99	4249.71
	0.336856	43508.4	8701.68	4350.84	2175.42	435.084	2479.9	3311.43	4350.84	6429.66	23060.2	3689.24	3983.29	4350.84	5085.95	10966.8	65163.4	12858.6	5631.93	4350.84	3376.14	2950.89	2681.5	4350.84	4325.56	4300.27	4274.99	4249.71
	0.336856	43508.4	8701.68	4350.84	2175.42	435.084	2479.9	3311.43	4350.84	6429.66	23060.2	3689.24	3983.29	4350.84	5085.95	10966.8	65163.4	12858.6	5631.93	4350.84	3376.14	2950.89	2681.5	4350.84	4325.56	4300.27	4274.99	4249.71
	0.336856	43508.4	8701.68	4350.84	2175.42	435.084	2479.9	3311.43	4350.84	6429.66	23060.2	3689.24	3983.29	4350.84	5085.95	10966.8	65163.4	12858.6	5631.93	4350.84	3376.14	2950.89	2681.5	4350.84	4325.56	4300.27	4274.99	4249.71
	0.378963	38674.1	7734.83	3867.41	1933.71	386.741	2204.36	2943.49	3867.41	5715.25	20498	3279.33	3540.7	3867.41	4520.84	9748.27	57923	11429.9	5006.16	3867.41	3001.02	2623.01	2383.56	3867.41	3844.94	3822.47	3799.99	3777.52
	0.378963	38674.1	7734.83	3867.41	1933.71	386.741	2204.36	2943.49	3867.41	5715.25	20498	3279.33	3540.7	3867.41	4520.84	9748.27	57923	11429.9	5006.16	3867.41	3001.02	2623.01	2383.56	3867.41	3844.94	3822.47	3799.99	3777.52
	0.378963	38674.1	7734.83	3867.41	1933.71	386.741	2204.36	2943.49	3867.41	5715.25	20498	3279.33	3540.7	3867.41	4520.84	9748.27	57923	11429.9	5006.16	3867.41	3001.02	2623.01	2383.56	3867.41	3844.94	3822.47	3799.99	3777.52
	0.378963	38674.1	7734.83	3867.41	1933.71	386.741	2204.36	2943.49	3867.41	5715.25	20498	3279.33	3540.7	3867.41	4520.84	9748.27	57923	11429.9	5006.16	3867.41	3001.02	2623.01	2383.56	3867.41	3844.94	3822.47	3799.99	3777.52
	0.378963	38674.1	7734.83	3867.41	1933.71	386.741	2204.36	2943.49	3867.41	5715.25	20498	3279.33	3540.7	3867.41	4520.84	9748.27	57923	11429.9	5006.16	3867.41	3001.02	2623.01	2383.56	3867.41	3844.94	3822.47	3799.99	3777.52
	0.378963	38674.1	7734.83	3867.41	1933.71	386.741	2204.36	2943.49	3867.41	5715.25	20498	3279.33	3540.7	3867.41	4520.84	9748.27	57923	11429.9	5006.16	3867.41	3001.02	2623.01	2383.56	3867.41	3844.94	3822.47	3799.99	3777.52
	0.378963	38674.1	7734.83	3867.41	1933.71	386.741	2204.36	2943.49	3867.41	5715.25	20498	3279.33	3540.7	3867.41	4520.84	9748.27	57923	11429.9	5006.16	3867.41	3001.02	2623.01	2383.56	3867.41	3844.94	3822.47	3799.99	3777.52
	0.378963	38674.1	7734.83	3867.41	1933.71	386.741	2204.36	2943.49	3867.41	5715.25	20498	3279.33	3540.7	3867.41	4520.84	9748.27	57923	11429.9	5006.16	3867.41	3001.02	2623.01	2383.56	3867.41	3844.94	3822.47	3799.99	3777.52
	0.378963	38674.1	7734.83	3867.41	1933.71	386.741	2204.36	2943.49	3867.41	5715.25	20498	3279.33	3540.7	3867.41	4520.84	9748.27	57923	11429.9	5006.16	3867.41	3001.02	2623.01	2383.56	3867.41	3844.94	3822.47	3799.99	3777.52
	0.378963	38674.1	7734.83	3867.41	1933.71	386.741	2204.36	2943.49	3867.41	5715.25	20498	3279.33	3540.7	3867.41	4520.84	9748.27	57923	11429.9	5006.16	3867.41	3001.02	2623.01	2383.56	3867.41	3844.94	3822.47	3799.99	3777.52
	0.378963	38674.1	7734.83	3867.41	1933.71	386.741	2204.36	2943.49	3867.41	5715.25	20498	3279.33	3540.7	3867.41	4520.84	9748.27	57923	11429.9	5006.16	3867.41	3001.02	2623.01	2383.56	3867.41	3844.94	3822.47	3799.99	3777.52
	0.378963	38674.1	7734.83	3867.41	1933.71	386.741	2204.36	2943.49	3867.41	5715.25	20498	3279.33	3540.7	3867.41	4520.84	9748.27	57923	11429.9	5006.16	3867.41	3001.02	2623.01	2383.56	3867.41	3844.94	3822.47	3799.99	3777.52
	0.378963	38674.1	7734.83	3867.41	1933.71	386.741	2204.36	2943.49	3867.41	5715.25	20498	3279.33	3540.7	3867.41	4520.84	9748.27	57923	11429.9	5006.16	3867.41	3001.02	2623.01	2383.56	3867.41	3844.94	3822.47	3799.99	3777.52
	0.378963	38674.1	7734.83	3867.41	1933.71	386.741	2204.36	2943.49	3867.41	5715.25	20498	3279.33	3540.7	3867.41	4520.84	9748.27	57923	11429.9	5006.16	3867.41	3001.02	2623.01	2383.56	3867.41	3844.94	3822.47	3799.99	3777.52
	0.378963	38674.1	7734.83	3867.41	1933.71	386.741	2204.36	2943.49	3867.41	5715.25	20498	3279.33	3540.7	3867.41	4520.84	9748.27	57923	11429.9	5006.16	3867.41	3001.02	2623.01	2383.56	3867.41	3844.94	3822.47	3799.99	3777.52
	0.378963	38674.1	7734.83	3867.41	1933.71	386.741	2204.36	2943.49	3867.41	5715.25	20498	3279.33	3540.7	3867.41	4520.84	9748.27	57923	11429.9	5006.16	3867.41	3001.02	2623.01	2383.56	3867.41	3844.94	3822.47	3799.99	3777.52
	0.378963	38674.1	7734.83	3867.41	1933.71	386.741	2204.36	2943.49	3867.41	5715.25	20498	3279.33	3540.7	3867.41	4520.84	9748.27	57923	11429.9	5006.16	3867.41	3001.02	2623.01	2383.56	3867.41	3844.94	3822.47	3799.99	3777.52
	0.378963	38674.1	7734.83	3867.41	1933.71	386.741	2204.36	2943.49	3867.41	5715.25	20498	3279.33	3540.7	3867.41	4520.84	9748.27	57923	11429.9	5006.16	3867.41	3001.02	2623.01	2383.56	3867.41	3844.94	3822.47	3799.99	3777.52
	0.378963	38674.1	7734.83	3867.41	1933.71	386.741	2204.36	2943.49	3867.41	5715.25	20498	3279.33	3540.7	3867.41	4520.84	9748.27	57923	11429.9	5006.16	3867.41	3001.02	2623.01	2383.56	3867.41	3844.94	3822.47	3799.99	3777.52
	0.378963	38674.1	7734.83	3867.41	1933.71	386.741	2204.36	2943.49	3867.41	5715.25	20498	3279.33	3540.7	3867.41	4520.84	9748.27	57923	11429.9	5006.16	3867.41	3001.02	2623.01	2383.56	3867.41	3844.94	3822.47	3799.99	3777.52
	0.378963	38674.1	7734.83	3867.41	1933.71	386.741	2204.36	2943.49	3867.41	5715.25	20498	3279.33	3540.7	3867.41	4520.84	9748.27	57923	11429.9	5006.16	3867.41	3001.02	2623.01	2383.56	3867.41	3844.94	3822.47	3799.99	3777.52
	0.378963	38674.1	7734.83	3867.41	1933.71	386.741	2204.36	2943.49	3867.41	5715.25	20498	3279.33	3540.7	3867.41	4520.84	9748.27	57923	11429.9	5006.16	3867.41	3001.02	2623.01	2383.56	3867.41	3844.94	3822.47	3799.99	3777.52
	0.378963	38674.1	7734.83	3867.41	1933.71	386.741	2204.36	2943.49	3867.41	5715.25	20498	3279.33	3540.7	3867.41	4520.84	9748.27	57923	11429.9	5006.16	3867.41	3001.02	2623.01	2383.56	3867.41	3844.94	3822.47	3799.99	3777.52
	0.378963	38674.1	7734.83	3867.41	1933.71	386.741	2204.36	2943.49	3867.41	5715.25	20498	3279.33	3540.7	3867.41	4520.84	9748.27	57923	11429.9	5006.16	3867.41	3001.02	2623.01	2383.56	3867.41	3844.94	3822.47	3799.99	3777.52
	0.378963	38674.1	7734.83	3867.41	1933.71	386.741	2204.36	2943.49	3867.41	5715.25	20498	3279.33	3540.7	3867.41	4520.84	9748.27	57923	11429.9	5006.16	3867.41	3001.02	2623.01	2383.56	3867.41	3844.94	3822.47	3799.99	3777.52
	0.378963	38674.1	7734.83	3867.41	1933.71	386.741	2204.36	2943.49	3867.41	5715.25	20498	3279.33	3540.7	3867.41	4520.84	9748.27	57923	11429.9	5006.16	3867.41	3001.02	2623.01	2383.56	3867.41	3844.94	3822.47	3799.99	3777.52
	0.378963	38674.1	7734.83	3867.41	1933.71	386.741	2204.36	2943.49	3867.41	5715.25	20498	3279.33	3540.7	3867.41	4520.84	9748.27	57923	11429.9	5006.16	3867.41	3001.02	2623.01	2383.56	3867.41	3844.94	3822.47	3799.99	3777.52
	0.378963	38674.1	7734.83	3867.41	1933.71	386.741	2204.36	2943.49	3867.41	5715.25	20498	3279.33	3540.7	3867.41	4520.84	9748.27	57923	11429.9	5006.16	3867.41	3001.02	2623.01	2383.56	3867.41	3844.94	3822.47	3799.99	3777.52
	0.378963	38674.1	7734.83	3867.41	1933.71	386.741	2204.36	2943.49	3867.41	5715.25	20498	3279.33	3540.7	3867.41	4520.84	9748.27	57923	11429.9	5006.16	3867.41	3001.02	2623.01	2383.56	3867.41	3844.94	3822.47	3799.99	3777.52
	0.378963	38674.1	7734.83	3867.41	1933.71	386.741	2204.36	2943.49	3867.41	5715.25	20498	3279.33	3540.7	3867.41	4520.84	9748.27	57923	11429.9	5006.16	3867.41	3001.02	2623.01	2383.56	3867.41	3844.94	3822.47	3799.99	3777.52
	0.42107	34806.7	6961.34	3480.67	1740.34	348.067	1983.92	2649.14	3480.67	5143.73	18448.2	2951.39	3186.63	3480.67	4068.76	8773.45	52130.7	10286.9	4505.55	3480.67	2700.92	2360.71	2145.2	3480.67	3460.45	3440.22	3419.99	3399.77
	0.42107	34806.7	6961.34	3480.67	1740.34	348.067	1983.92	2649.14	3480.67	5143.73	18448.2	2951.39	3186.63	3480.67	4068.76	8773.45	52130.7	10286.9	4505.55	3480.67	2700.92	2360.71	2145.2	3480.67	3460.45	3440.22	3419.99	3399.77
	0.42107	34806.7	6961.34	3480.67	1740.34	348.067	1983.92	2649.14	3480.67	5143.73	18448.2	2951.39	3186.63	3480.67	4068.76	8773.45	52130.7	10286.9	4505.55	3480.67	2700.92	2360.71	2145.2	3480.67	3460.45	3440.22	3419.99	3399.77
	0.42107	34806.7	6961.34	3480.67	1740.34	348.067	1983.92	2649.14	3480.67	5143.73	18448.2	2951.39	3186.63	3480.67	4068.76	8773.45	52130.7	10286.9	4505.55	3480.67	2700.92	2360.71	2145.2	3480.67	3460.45	3440.22	3419.99	3399.77
	0.42107	34806.7	6961.34	3480.67	1740.34	348.067	1983.92	2649.14	3480.67	5143.73	18448.2	2951.39	3186.63	3480.67	4068.76	8773.45	52130.7	10286.9	4505.55	3480.67	2700.92	2360.71	2145.2	3480.67	3460.45	3440.22	3419.99	3399.77
	0.42107	34806.7	6961.34	3480.67	1740.34	348.067	1983.92	2649.14	3480.67	5143.73	18448.2	2951.39	3186.63	3480.67	4068.76	8773.45	52130.7	10286.9	4505.55	3480.67	2700.92	2360.71	2145.2	3480.67	3460.45	3440.22	3419.99	3399.77
	0.42107	34806.7	6961.34	3480.67	1740.34	348.067	1983.92	2649.14	3480.67	5143.73	18448.2	2951.39	3186.63	3480.67	4068.76	8773.45	52130.7	10286.9	4505.55	3480.67	2700.92	2360.71	2145.2	3480.67	3460.45	3440.22	3419.99	3399.77
	0.42107	34806.7	6961.34	3480.67	1740.34	348.067	1983.92	2649.14	3480.67	5143.73	18448.2	2951.39	3186.63	3480.67	4068.76	8773.45	52130.7	10286.9	4505.55	3480.67	2700.92	2360.71	2145.2	3480.67	3460.45	3440.22	3419.99	3399.77
	0.42107	34806.7	6961.34	3480.67	1740.34	348.067	1983.92	2649.14	3480.67	5143.73	18448.2	2951.39	3186.63	3480.67	4068.76	8773.45	52130.7	10286.9	4505.55	3480.67	2700.92	2360.71	2145.2	3480.67	3460.45	3440.22	3419.99	3399.77
	0.42107	34806.7	6961.34	3480.67	1740.34	348.067	1983.92	2649.14	3480.67	5143.73	18448.2	2951.39	3186.63	3480.67	4068.76	8773.45	52130.7	10286.9	4505.55	3480.67	2700.92	2360.71	2145.2	3480.67	3460.45	3440.22	3419.99	3399.77
	0.42107	34806.7	6961.34	3480.67	1740.34	348.067	1983.92	2649.14	3480.67	5143.73	18448.2	2951.39	3186.63	3480.67	4068.76	8773.45	52130.7	10286.9	4505.55	3480.67	2700.92	2360.71	2145.2	3480.67	3460.45	3440.22	3419.99	3399.77
	0.42107	34806.7	6961.34	3480.67	1740.34	348.067	1983.92	2649.14	3480.67	5143.73	18448.2	2951.39	3186.63	3480.67	4068.76	8773.45	52130.7	10286.9	4505.55	3480.67	2700.92	2360.71	2145.2	3480.67	3460.45	3440.22	3419.99	3399.77
	0.42107	34806.7	6961.34	3480.67	1740.34	348.067	1983.92	2649.14	3480.67	5143.73	18448.2	2951.39	3186.63	3480.67	4068.76	8773.45	52130.7	10286.9	4505.55	3480.67	2700.92	2360.71	2145.2	3480.67	3460.45	3440.22	3419.99	3399.77
	0.42107	34806.7	6961.34	3480.67	1740.34	348.067	1983.92	2649.14	3480.67	5143.73	18448.2	2951.39	3186.63	3480.67	4068.76	8773.45	52130.7	10286.9	4505.55	3480.67	2700.92	2360.71	2145.2	3480.67	3460.45	3440.22	3419.99	3399.77
	0.42107	34806.7	6961.34	3480.67	1740.34	348.067	1983.92	2649.14	3480.67	5143.73	18448.2	2951.39	3186.63	3480.67	4068.76	8773.45	52130.7	10286.9	4505.55	3480.67	2700.92	2360.71	2145.2	3480.67	3460.45	3440.22	3419.99	3399.77
	0.42107	34806.7	6961.34	3480.67	1740.34	348.067	1983.92	2649.14	3480.67	5143.73	18448.2	2951.39	3186.63	3480.67	4068.76	8773.45	52130.7	10286.9	4505.55	3480.67	2700.92	2360.71	2145.2	3480.67	3460.45	3440.22	3419.99	3399.77
	0.42107	34806.7	6961.34	3480.67	1740.34	348.067	1983.92	2649.14	3480.67	5143.73	18448.2	2951.39	3186.63	3480.67	4068.76	8773.45	52130.7	10286.9	4505.55	3480.67	2700.92	2360.71	2145.2	3480.67	3460.45	3440.22	3419.99	3399.77
	0.42107	34806.7	6961.34	3480.67	1740.34	348.067	1983.92	2649.14	3480.67	5143.73	18448.2	2951.39	3186.63	3480.67	4068.76	8773.45	52130.7	10286.9	4505.55	3480.67	2700.92	2360.71	2145.2	3480.67	3460.45	3440.22	3419.99	3399.77
	0.42107	34806.7	6961.34	3480.67	1740.34	348.067	1983.92	2649.14	3480.67	5143.73	18448.2	2951.39	3186.63	3480.67	4068.76	8773.45	52130.7	10286.9	4505.55	3480.67	2700.92	2360.71	2145.2	3480.67	3460.45	3440.22	3419.99	3399.77
	0.42107	34806.7	6961.34	3480.67	1740.34	348.067	1983.92	2649.14	3480.67	5143.73	18448.2	2951.39	3186.63	3480.67	4068.76	8773.45	52130.7	10286.9	4505.55	3480.67	2700.92	2360.71	2145.2	3480.67	3460.45	3440.22	3419.99	3399.77
	0.42107	34806.7	6961.34	3480.67	1740.34	348.067	1983.92	2649.14	3480.67	5143.73	18448.2	2951.39	3186.63	3480.67	4068.76	8773.45	52130.7	10286.9	4505.55	3480.67	2700.92	2360.71	2145.2	3480.67	3460.45	3440.22	3419.99	3399.77
	0.42107	34806.7	6961.34	3480.67	1740.34	348.067	1983.92	2649.14	3480.67	5143.73	18448.2	2951.39	3186.63	3480.67	4068.76	8773.45	52130.7	10286.9	4505.55	3480.67	2700.92	2360.71	2145.2	3480.67	3460.45	3440.22	3419.99	3399.77
	0.42107	34806.7	6961.34	3480.67	1740.34	348.067	1983.92	2649.14	3480.67	5143.73	18448.2	2951.39	3186.63	3480.67	4068.76	8773.45	52130.7	10286.9	4505.55	3480.67	2700.92	2360.71	2145.2	3480.67	3460.45	3440.22	3419.99	3399.77
	0.42107	34806.7	6961.34	3480.67	1740.34	348.067	1983.92	2649.14	3480.67	5143.73	18448.2	2951.39	3186.63	3480.67	4068.76	8773.45	52130.7	10286.9	4505.55	3480.67	2700.92	2360.71	2145.2	3480.67	3460.45	3440.22	3419.99	3399.77
	0.42107	34806.7	6961.34	3480.67	1740.34	348.067	1983.92	2649.14	3480.67	5143.73	18448.2	2951.39	3186.63	3480.67	4068.76	8773.45	52130.7	10286.9	4505.55	3480.67	2700.92	2360.71	2145.2	3480.67	3460.45	3440.22	3419.99	3399.77
	0.42107	34806.7	6961.34	3480.67	1740.34	348.067	1983.92	2649.14	3480.67	5143.73	18448.2	2951.39	3186.63	3480.67	4068.76	8773.45	52130.7	10286.9	4505.55	3480.67	2700.92	2360.71	2145.2	3480.67	3460.45	3440.22	3419.99	3399.77
	0.42107	34806.7	6961.34	3480.67	1740.34	348.067	1983.92	2649.14	3480.67	5143.73	18448.2	2951.39	3186.63	3480.67	4068.76	8773.45	52130.7	10286.9	4505.55	3480.67	2700.92	2360.71	2145.2	3480.67	3460.45	3440.22	3419.99	3399.77
	0.42107	34806.7	6961.34	3480.67	1740.34	348.067	1983.92	2649.14	3480.67	5143.73	18448.2	2951.39	3186.63	3480.67	4068.76	8773.45	52130.7	10286.9	4505.55	3480.67	2700.92	2360.71	2145.2	3480.67	3460.45	3440.22	3419.99	3399.77
	0.42107	34806.7	6961.34	3480.67	1740.34	348.067	1983.92	2649.14	3480.67	5143.73	18448.2	2951.39	3186.63	3480.67	4068.76	8773.45	52130.7	10286.9	4505.55	3480.67	2700.92	2360.71	2145.2	3480.67	3460.45	3440.22	3419.99	3399.77
	0.42107	34806.7	6961.34	3480.67	1740.34	348.067	1983.92	2649.14	3480.67	5143.73	18448.2	2951.39	3186.63	3480.67	4068.76	8773.45	52130.7	10286.9	4505.55	3480.67	2700.92	2360.71	2145.2	3480.67	3460.45	3440.22	3419.99	3399.77
	0.42107	34806.7	6961.34	3480.67	1740.34	348.067	1983.92	2649.14	3480.67	5143.73	18448.2	2951.39	3186.63	3480.67	4068.76	8773.45	52130.7	10286.9	4505.55	3480.67	2700.92	2360.71	2145.2	3480.67	3460.45	3440.22	3419.99	3399.77
	0.42107	34806.7	6961.34	3480.67	1740.34	348.067	1983.92	2649.14	3480.67	5143.73	18448.2	2951.39	3186.63	3480.67	4068.76	8773.45	52130.7	10286.9	4505.55	3480.67	2700.92	2360.71	2145.2	3480.67	3460.45	3440.22	3419.99	3399.77
	0.42107	34806.7	6961.34	3480.67	1740.34	348.067	1983.92	2649.14	3480.67	5143.73	18448.2	2951.39	3186.63	3480.67	4068.76	8773.45	52130.7	10286.9	4505.55	3480.67	2700.92	2360.71	2145.2	3480.67	3460.45	3440.22	3419.99	3399.77
	0.42107	34806.7	6961.34	3480.67	1740.34	348.067	1983.92	2649.14	3480.67	5143.73	18448.2	2951.39	3186.63	3480.67	4068.76	8773.45	52130.7	10286.9	4505.55	3480.67	2700.92	2360.71	2145.2	3480.67	3460.45	3440.22	3419.99	3399.77
	0.42107	34806.7	6961.34	3480.67	1740.34	348.067	1983.92	2649.14	3480.67	5143.73	18448.2	2951.39	3186.63	3480.67	4068.76	8773.45	52130.7	10286.9	4505.55	3480.67	2700.92	2360.71	2145.2	3480.67	3460.45	3440.22	3419.99	3399.77
	0.42107	34806.7	6961.34	3480.67	1740.34	348.067	1983.92	2649.14	3480.67	5143.73	18448.2	2951.39	3186.63	3480.67	4068.76	8773.45	52130.7	10286.9	4505.55	3480.67	2700.92	2360.71	2145.2	3480.67	3460.45	3440.22	3419.99	3399.77
	0.42107	34806.7	6961.34	3480.67	1740.34	348.067	1983.92	2649.14	3480.67	5143.73	18448.2	2951.39	3186.63	3480.67	4068.76	8773.45	52130.7	10286.9	4505.55	3480.67	2700.92	2360.71	2145.2	3480.67	3460.45	3440.22	3419.99	3399.77
	0.42107	34806.7	6961.34	3480.67	1740.34	348.067	1983.92	2649.14	3480.67	5143.73	18448.2	2951.39	3186.63	3480.67	4068.76	8773.45	52130.7	10286.9	4505.55	3480.67	2700.92	2360.71	2145.2	3480.67	3460.45	3440.22	3419.99	3399.77
	0.42107	34806.7	6961.34	3480.67	1740.34	348.067	1983.92	2649.14	3480.67	5143.73	18448.2	2951.39	3186.63	3480.67	4068.76	8773.45	52130.7	10286.9	4505.55	3480.67	2700.92	2360.71	2145.2	3480.67	3460.45	3440.22	3419.99	3399.77
	0.42107	34806.7	6961.34	3480.67	1740.34	348.067	1983.92	2649.14	3480.67	5143.73	18448.2	2951.39	3186.63	3480.67	4068.76	8773.45	52130.7	10286.9	4505.55	3480.67	2700.92	2360.71	2145.2	3480.67	3460.45	3440.22	3419.99	3399.77
	0.42107	34806.7	6961.34	3480.67	1740.34	348.067	1983.92	2649.14	3480.67	5143.73	18448.2	2951.39	3186.63	3480.67	4068.76	8773.45	52130.7	10286.9	4505.55	3480.67	2700.92	2360.71	2145.2	3480.67	3460.45	3440.22	3419.99	3399.77
	0.42107	34806.7	6961.34	3480.67	1740.34	348.067	1983.92	2649.14	3480.67	5143.73	18448.2	2951.39	3186.63	3480.67	4068.76	8773.45	52130.7	10286.9	4505.55	3480.67	2700.92	2360.71	2145.2	3480.67	3460.45	3440.22	3419.99	3399.77
	0.42107	34806.7	6961.34	3480.67	1740.34	348.067	1983.92	2649.14	3480.67	5143.73	18448.2	2951.39	3186.63	3480.67	4068.76	8773.45	52130.7	10286.9	4505.55	3480.67	2700.92	2360.71	2145.2	3480.67	3460.45	3440.22	3419.99	3399.77
	0.42107	34806.7	6961.34	3480.67	1740.34	348.067	1983.92	2649.14	3480.67	5143.73	18448.2	2951.39	3186.63	3480.67	4068.76	8773.45	52130.7	10286.9	4505.55	3480.67	2700.92	2360.71	2145.2	3480.67	3460.45	3440.22	3419.99	3399.77
	0.42107	34806.7	6961.34	3480.67	1740.34	348.067	1983.92	2649.14	3480.67	5143.73	18448.2	2951.39	3186.63	3480.67	4068.76	8773.45	52130.7	10286.9	4505.55	3480.67	2700.92	2360.71	2145.2	3480.67	3460.45	3440.22	3419.99	3399.77
	0.42107	34806.7	6961.34	3480.67	1740.34	348.067	1983.92	2649.14	3480.67	5143.73	18448.2	2951.39	3186.63	3480.67	4068.76	8773.45	52130.7	10286.9	4505.55	3480.67	2700.92	2360.71	2145.2	3480.67	3460.45	3440.22	3419.99	3399.77
	0.42107	34806.7	6961.34	3480.67	1740.34	348.067	1983.92	2649.14	3480.67	5143.73	18448.2	2951.39	3186.63	3480.67	4068.76	8773.45	52130.7	10286.9	4505.55	3480.67	2700.92	2360.71	2145.2	3480.67	3460.45	3440.22	3419.99	3399.77
	0.42107	34806.7	6961.34	3480.67	1740.34	348.067	1983.92	2649.14	3480.67	5143.73	18448.2	2951.39	3186.63	3480.67	4068.76	8773.45	52130.7	10286.9	4505.55	3480.67	2700.92	2360.71	2145.2	3480.67	3460.45	3440.22	3419.99	3399.77
	0.42107	34806.7	6961.34	3480.67	1740.34	348.067	1983.92	2649.14	3480.67	5143.73	18448.2	2951.39	3186.63	3480.67	4068.76	8773.45	52130.7	10286.9	4505.55	3480.67	2700.92	2360.71	2145.2	3480.67	3460.45	3440.22	3419.99	3399.77
	0.42107	34806.7	6961.34	3480.67	1740.34	348.067	1983.92	2649.14	3480.67	5143.73	18448.2	2951.39	3186.63	3480.67	4068.76	8773.45	52130.7	10286.9	4505.55	3480.67	2700.92	2360.71	2145.2	3480.67	3460.45	3440.22	3419.99	3399.77
	0.505284	29005.6	5801.12	2900.56	1450.28	290.056	1653.27	2207.62	2900.56	4286.44	15373.5	2459.49	2655.52	2900.56	3390.63	7311.21	43442.3	8572.42	3754.62	2900.56	2250.76	1967.26	1787.67	2900.56	2883.7	2866.85	2850	2833.14
	0.505284	29005.6	5801.12	2900.56	1450.28	290.056	1653.27	2207.62	2900.56	4286.44	15373.5	2459.49	2655.52	2900.56	3390.63	7311.21	43442.3	8572.42	3754.62	2900.56	2250.76	1967.26	1787.67	2900.56	2883.7	2866.85	2850	2833.14
	0.505284	29005.6	5801.12	2900.56	1450.28	290.056	1653.27	2207.62	2900.56	4286.44	15373.5	2459.49	2655.52	2900.56	3390.63	7311.21	43442.3	8572.42	3754.62	2900.56	2250.76	1967.26	1787.67	2900.56	2883.7	2866.85	2850	2833.14
	0.505284	29005.6	5801.12	2900.56	1450.28	290.056	1653.27	2207.62	2900.56	4286.44	15373.5	2459.49	2655.52	2900.56	3390.63	7311.21	43442.3	8572.42	3754.62	2900.56	2250.76	1967.26	1787.67	2900.56	2883.7	2866.85	2850	2833.14
	0.505284	29005.6	5801.12	2900.56	1450.28	290.056	1653.27	2207.62	2900.56	4286.44	15373.5	2459.49	2655.52	2900.56	3390.63	7311.21	43442.3	8572.42	3754.62	2900.56	2250.76	1967.26	1787.67	2900.56	2883.7	2866.85	2850	2833.14
	0.505284	29005.6	5801.12	2900.56	1450.28	290.056	1653.27	2207.62	2900.56	4286.44	15373.5	2459.49	2655.52	2900.56	3390.63	7311.21	43442.3	8572.42	3754.62	2900.56	2250.76	1967.26	1787.67	2900.56	2883.7	2866.85	2850	2833.14
	0.505284	29005.6	5801.12	2900.56	1450.28	290.056	1653.27	2207.62	2900.56	4286.44	15373.5	2459.49	2655.52	2900.56	3390.63	7311.21	43442.3	8572.42	3754.62	2900.56	2250.76	1967.26	1787.67	2900.56	2883.7	2866.85	2850	2833.14
	0.505284	29005.6	5801.12	2900.56	1450.28	290.056	1653.27	2207.62	2900.56	4286.44	15373.5	2459.49	2655.52	2900.56	3390.63	7311.21	43442.3	8572.42	3754.62	2900.56	2250.76	1967.26	1787.67	2900.56	2883.7	2866.85	2850	2833.14
	0.505284	29005.6	5801.12	2900.56	1450.28	290.056	1653.27	2207.62	2900.56	4286.44	15373.5	2459.49	2655.52	2900.56	3390.63	7311.21	43442.3	8572.42	3754.62	2900.56	2250.76	1967.26	1787.67	2900.56	2883.7	2866.85	2850	2833.14
	0.505284	29005.6	5801.12	2900.56	1450.28	290.056	1653.27	2207.62	2900.56	4286.44	15373.5	2459.49	2655.52	2900.56	3390.63	7311.21	43442.3	8572.42	3754.62	2900.56	2250.76	1967.26	1787.67	2900.56	2883.7	2866.85	2850	2833.14
	0.505284	29005.6	5801.12	2900.56	1450.28	290.056	1653.27	2207.62	2900.56	4286.44	15373.5	2459.49	2655.52	2900.56	3390.63	7311.21	43442.3	8572.42	3754.62	2900.56	2250.76	1967.26	1787.67	2900.56	2883.7	2866.85	2850	2833.14
	0.505284	29005.6	5801.12	2900.56	1450.28	290.056	1653.27	2207.62	2900.56	4286.44	15373.5	2459.49	2655.52	2900.56	3390.63	7311.21	43442.3	8572.42	3754.62	2900.56	2250.76	1967.26	1787.67	2900.56	2883.7	2866.85	2850	2833.14
	0.505284	29005.6	5801.12	2900.56	1450.28	290.056	1653.27	2207.62	2900.56	4286.44	15373.5	2459.49	2655.52	2900.56	3390.63	7311.21	43442.3	8572.42	3754.62	2900.56	2250.76	1967.26	1787.67	2900.56	2883.7	2866.85	2850	2833.14
	0.505284	29005.6	5801.12	2900.56	1450.28	290.056	1653.27	2207.62	2900.56	4286.44	15373.5	2459.49	2655.52	2900.56	3390.63	7311.21	43442.3	8572.42	3754.62	2900.56	2250.76	1967.26	1787.67	2900.56	2883.7	2866.85	2850	2833.14
	0.505284	29005.6	5801.12	2900.56	1450.28	290.056	1653.27	2207.62	2900.56	4286.44	15373.5	2459.49	2655.52	2900.56	3390.63	7311.21	43442.3	8572.42	3754.62	2900.56	2250.76	1967.26	1787.67	2900.56	2883.7	2866.85	2850	2833.14
	0.505284	29005.6	5801.12	2900.56	1450.28	290.056	1653.27	2207.62	2900.56	4286.44	15373.5	2459.49	2655.52	2900.56	3390.63	7311.21	43442.3	8572.42	3754.62	2900.56	2250.76	1967.26	1787.67	2900.56	2883.7	2866.85	2850	2833.14
	0.505284	29005.6	5801.12	2900.56	1450.28	290.056	1653.27	2207.62	2900.56	4286.44	15373.5	2459.49	2655.52	2900.56	3390.63	7311.21	43442.3	8572.42	3754.62	2900.56	2250.76	1967.26	1787.67	2900.56	2883.7	2866.85	2850	2833.14
	0.505284	29005.6	5801.12	2900.56	1450.28	290.056	1653.27	2207.62	2900.56	4286.44	15373.5	2459.49	2655.52	2900.56	3390.63	7311.21	43442.3	8572.42	3754.62	2900.56	2250.76	1967.26	1787.67	2900.56	2883.7	2866.85	2850	2833.14
	0.505284	29005.6	5801.12	2900.56	1450.28	290.056	1653.27	2207.62	2900.56	4286.44	15373.5	2459.49	2655.52	2900.56	3390.63	7311.21	43442.3	8572.42	3754.62	2900.56	2250.76	1967.26	1787.67	2900.56	2883.7	2866.85	2850	2833.14
	0.505284	29005.6	5801.12	2900.56	1450.28	290.056	1653.27	2207.62	2900.56	4286.44	15373.5	2459.49	2655.52	2900.56	3390.63	7311.21	43442.3	8572.42	3754.62	2900.56	2250.76	1967.26	1787.67	2900.56	2883.7	2866.85	2850	2833.14
	0.505284	29005.6	5801.12	2900.56	1450.28	290.056	1653.27	2207.62	2900.56	4286.44	15373.5	2459.49	2655.52	2900.56	3390.63	7311.21	43442.3	8572.42	3754.62	2900.56	2250.76	1967.26	1787.67	2900.56	2883.7	2866.85	2850	2833.14
	0.505284	29005.6	5801.12	2900.56	1450.28	290.056	1653.27	2207.62	2900.56	4286.44	15373.5	2459.49	2655.52	2900.56	3390.63	7311.21	43442.3	8572.42	3754.62	2900.56	2250.76	1967.26	1787.67	2900.56	2883.7	2866.85	2850	2833.14
	0.505284	29005.6	5801.12	2900.56	1450.28	290.056	1653.27	2207.62	2900.56	4286.44	15373.5	2459.49	2655.52	2900.56	3390.63	7311.21	43442.3	8572.42	3754.62	2900.56	2250.76	1967.26	1787.67	2900.56	2883.7	2866.85	2850	2833.14
	0.505284	29005.6	5801.12	2900.56	1450.28	290.056	1653.27	2207.62	2900.56	4286.44	15373.5	2459.49	2655.52	2900.56	3390.63	7311.21	43442.3	8572.42	3754.62	2900.56	2250.76	1967.26	1787.67	2900.56	2883.7	2866.85	2850	2833.14
	0.505284	29005.6	5801.12	2900.56	1450.28	290.056	1653.27	2207.62	2900.56	4286.44	15373.5	2459.49	2655.52	2900.56	3390.63	7311.21	43442.3	8572.42	3754.62	2900.56	2250.76	1967.26	1787.67	2900.56	2883.7	2866.85	2850	2833.14
	0.505284	29005.6	5801.12	2900.56	1450.28	290.056	1653.27	2207.62	2900.56	4286.44	15373.5	2459.49	2655.52	2900.56	3390.63	7311.21	43442.3	8572.42	3754.62	2900.56	2250.76	1967.26	1787.67	2900.56	2883.7	2866.85	2850	2833.14
	0.505284	29005.6	5801.12	2900.56	1450.28	290.056	1653.27	2207.62	2900.56	4286.44	15373.5	2459.49	2655.52	2900.56	3390.63	7311.21	43442.3	8572.42	3754.62	2900.56	2250.76	1967.26	1787.67	2900.56	2883.7	2866.85	2850	2833.14
	0.505284	29005.6	5801.12	2900.56	1450.28	290.056	1653.27	2207.62	2900.56	4286.44	15373.5	2459.49	2655.52	2900.56	3390.63	7311.21	43442.3	8572.42	3754.62	2900.56	2250.76	1967.26	1787.67	2900.56	2883.7	2866.85	2850	2833.14
	0.505284	29005.6	5801.12	2900.56	1450.28	290.056	1653.27	2207.62	2900.56	4286.44	15373.5	2459.49	2655.52	2900.56	3390.63	7311.21	43442.3	8572.42	3754.62	2900.56	2250.76	1967.26	1787.67	2900.56	2883.7	2866.85	2850	2833.14
	0.505284	29005.6	5801.12	2900.56	1450.28	290.056	1653.27	2207.62	2900.56	4286.44	15373.5	2459.49	2655.52	2900.56	3390.63	7311.21	43442.3	8572.42	3754.62	2900.56	2250.76	1967.26	1787.67	2900.56	2883.7	2866.85	2850	2833.14
	0.505284	29005.6	5801.12	2900.56	1450.28	290.056	1653.27	2207.62	2900.56	4286.44	15373.5	2459.49	2655.52	2900.56	3390.63	7311.21	43442.3	8572.42	3754.62	2900.56	2250.76	1967.26	1787.67	2900.56	2883.7	2866.85	2850	2833.14
	0.505284	29005.6	5801.12	2900.56	1450.28	290.056	1653.27	2207.62	2900.56	4286.44	15373.5	2459.49	2655.52	2900.56	3390.63	7311.21	43442.3	8572.42	3754.62	2900.56	2250.76	1967.26	1787.67	2900.56	2883.7	2866.85	2850	2833.14
	0.505284	29005.6	5801.12	2900.56	1450.28	290.056	1653.27	2207.62	2900.56	4286.44	15373.5	2459.49	2655.52	2900.56	3390.63	7311.21	43442.3	8572.42	3754.62	2900.56	2250.76	1967.26	1787.67	2900.56	2883.7	2866.85	2850	2833.14
	0.505284	29005.6	5801.12	2900.56	1450.28	290.056	1653.27	2207.62	2900.56	4286.44	15373.5	2459.49	2655.52	2900.56	3390.63	7311.21	43442.3	8572.42	3754.62	2900.56	2250.76	1967.26	1787.67	2900.56	2883.7	2866.85	2850	2833.14
	0.505284	29005.6	5801.12	2900.56	1450.28	290.056	1653.27	2207.62	2900.56	4286.44	15373.5	2459.49	2655.52	2900.56	3390.63	7311.21	43442.3	8572.42	3754.62	2900.56	2250.76	1967.26	1787.67	2900.56	2883.7	2866.85	2850	2833.14
	0.505284	29005.6	5801.12	2900.56	1450.28	290.056	1653.27	2207.62	2900.56	4286.44	15373.5	2459.49	2655.52	2900.56	3390.63	7311.21	43442.3	8572.42	3754.62	2900.56	2250.76	1967.26	1787.67	2900.56	2883.7	2866.85	2850	2833.14
	0.505284	29005.6	5801.12	2900.56	1450.28	290.056	1653.27	2207.62	2900.56	4286.44	15373.5	2459.49	2655.52	2900.56	3390.63	7311.21	43442.3	8572.42	3754.62	2900.56	2250.76	1967.26	1787.67	2900.56	2883.7	2866.85	2850	2833.14
	0.505284	29005.6	5801.12	2900.56	1450.28	290.056	1653.27	2207.62	2900.56	4286.44	15373.5	2459.49	2655.52	2900.56	3390.63	7311.21	43442.3	8572.42	3754.62	2900.56	2250.76	1967.26	1787.67	2900.56	2883.7	2866.85	2850	2833.14
	0.505284	29005.6	5801.12	2900.56	1450.28	290.056	1653.27	2207.62	2900.56	4286.44	15373.5	2459.49	2655.52	2900.56	3390.63	7311.21	43442.3	8572.42	3754.62	2900.56	2250.76	1967.26	1787.67	2900.56	2883.7	2866.85	2850	2833.14
	0.505284	29005.6	5801.12	2900.56	1450.28	290.056	1653.27	2207.62	2900.56	4286.44	15373.5	2459.49	2655.52	2900.56	3390.63	7311.21	43442.3	8572.42	3754.62	2900.56	2250.76	1967.26	1787.67	2900.56	2883.7	2866.85	2850	2833.14
	0.505284	29005.6	5801.12	2900.56	1450.28	290.056	1653.27	2207.62	2900.56	4286.44	15373.5	2459.49	2655.52	2900.56	3390.63	7311.21	43442.3	8572.42	3754.62	2900.56	2250.76	1967.26	1787.67	2900.56	2883.7	2866.85	2850	2833.14
	0.505284	29005.6	5801.12	2900.56	1450.28	290.056	1653.27	2207.62	2900.56	4286.44	15373.5	2459.49	2655.52	2900.56	3390.63	7311.21	43442.3	8572.42	3754.62	2900.56	2250.76	1967.26	1787.67	2900.56	2883.7	2866.85	2850	2833.14
	0.505284	29005.6	5801.12	2900.56	1450.28	290.056	1653.27	2207.62	2900.56	4286.44	15373.5	2459.49	2655.52	2900.56	3390.63	7311.21	43442.3	8572.42	3754.62	2900.56	2250.76	1967.26	1787.67	2900.56	2883.7	2866.85	2850	2833.14
	0.505284	29005.6	5801.12	2900.56	1450.28	290.056	1653.27	2207.62	2900.56	4286.44	15373.5	2459.49	2655.52	2900.56	3390.63	7311.21	43442.3	8572.42	3754.62	2900.56	2250.76	1967.26	1787.67	2900.56	2883.7	2866.85	2850	2833.14
	0.505284	29005.6	5801.12	2900.56	1450.28	290.056	1653.27	2207.62	2900.56	4286.44	15373.5	2459.49	2655.52	2900.56	3390.63	7311.21	43442.3	8572.42	3754.62	2900.56	2250.76	1967.26	1787.67	2900.56	2883.7	2866.85	2850	2833.14
	0.505284	29005.6	5801.12	2900.56	1450.28	290.056	1653.27	2207.62	2900.56	4286.44	15373.5	2459.49	2655.52	2900.56	3390.63	7311.21	43442.3	8572.42	3754.62	2900.56	2250.76	1967.26	1787.67	2900.56	2883.7	2866.85	2850	2833.14
	0.505284	29005.6	5801.12	2900.56	1450.28	290.056	1653.27	2207.62	2900.56	4286.44	15373.5	2459.49	2655.52	2900.56	3390.63	7311.21	43442.3	8572.42	3754.62	2900.56	2250.76	1967.26	1787.67	2900.56	2883.7	2866.85	2850	2833.14
	0.505284	29005.6	5801.12	2900.56	1450.28	290.056	1653.27	2207.62	2900.56	4286.44	15373.5	2459.49	2655.52	2900.56	3390.63	7311.21	43442.3	8572.42	3754.62	2900.56	2250.76	1967.26	1787.67	2900.56	2883.7	2866.85	2850	2833.14
	0.505284	29005.6	5801.12	2900.56	1450.28	290.056	1653.27	2207.62	2900.56	4286.44	15373.5	2459.49	2655.52	2900.56	3390.63	7311.21	43442.3	8572.42	3754.62	2900.56	2250.76	1967.26	1787.67	2900.56	2883.7	2866.85	2850	2833.14
	0.505284	29005.6	5801.12	2900.56	1450.28	290.056	1653.27	2207.62	2900.56	4286.44	15373.5	2459.49	2655.52	2900.56	3390.63	7311.21	43442.3	8572.42	3754.62	2900.56	2250.76	1967.26	1787.67	2900.56	2883.7	2866.85	2850	2833.14
	0.505284	29005.6	5801.12	2900.56	1450.28	290.056	1653.27	2207.62	2900.56	4286.44	15373.5	2459.49	2655.52	2900.56	3390.63	7311.21	43442.3	8572.42	3754.62	2900.56	2250.76	1967.26	1787.67	2900.56	2883.7	2866.85	2850	2833.14
	0.505284	29005.6	5801.12	2900.56	1450.28	290.056	1653.27	2207.62	2900.56	4286.44	15373.5	2459.49	2655.52	2900.56	3390.63	7311.21	43442.3	8572.42	3754.62	2900.56	2250.76	1967.26	1787.67	2900.56	2883.7	2866.85	2850	2833.14
	0.505284	29005.6	5801.12	2900.56	1450.28	290.056	1653.27	2207.62	2900.56	4286.44	15373.5	2459.49	2655.52	2900.56	3390.63	7311.21	43442.3	8572.42	3754.62	2900.56	2250.76	1967.26	1787.67	2900.56	2883.7	2866.85	2850	2833.14
	0.505284	29005.6	5801.12	2900.56	1450.28	290.056	1653.27	2207.62	2900.56	4286.44	15373.5	2459.49	2655.52	2900.56	3390.63	7311.21	43442.3	8572.42	3754.62	2900.56	2250.76	1967.26	1787.67	2900.56	2883.7	2866.85	2850	2833.14
	0.505284	29005.6	5801.12	2900.56	1450.28	290.056	1653.27	2207.62	2900.56	4286.44	15373.5	2459.49	2655.52	2900.56	3390.63	7311.21	43442.3	8572.42	3754.62	2900.56	2250.76	1967.26	1787.67	2900.56	2883.7	2866.85	2850	2833.14
	0.505284	29005.6	5801.12	2900.56	1450.28	290.056	1653.27	2207.62	2900.56	4286.44	15373.5	2459.49	2655.52	2900.56	3390.63	7311.21	43442.3	8572.42	3754.62	2900.56	2250.76	1967.26	1787.67	2900.56	2883.7	2866.85	2850	2833.14
	0.505284	29005.6	5801.12	2900.56	1450.28	290.056	1653.27	2207.62	2900.56	4286.44	15373.5	2459.49	2655.52	2900.56	3390.63	7311.21	43442.3	8572.42	3754.62	2900.56	2250.76	1967.26	1787.67	2900.56	2883.7	2866.85	2850	2833.14
	0.505284	29005.6	5801.12	2900.56	1450.28	290.056	1653.27	2207.62	2900.56	4286.44	15373.5	2459.49	2655.52	2900.56	3390.63	7311.21	43442.3	8572.42	3754.62	2900.56	2250.76	1967.26	1787.67	2900.56	2883.7	2866.85	2850	2833.14
	0.505284	29005.6	5801.12	2900.56	1450.28	290.056	1653.27	2207.62	2900.56	4286.44	15373.5	2459.49	2655.52	2900.56	3390.63	7311.21	43442.3	8572.42	3754.62	2900.56	2250.76	1967.26	1787.67	2900.56	2883.7	2866.85	2850	2833.14
	0.505284	29005.6	5801.12	2900.56	1450.28	290.056	1653.27	2207.62	2900.56	4286.44	15373.5	2459.49	2655.52	2900.56	3390.63	7311.21	43442.3	8572.42	3754.62	2900.56	2250.76	1967.26	1787.67	2900.56	2883.7	2866.85	2850	2833.14
	0.505284	29005.6	5801.12	2900.56	1450.28	290.056	1653.27	2207.62	2900.56	4286.44	15373.5	2459.49	2655.52	2900.56	3390.63	7311.21	43442.3	8572.42	3754.62	2900.56	2250.76	1967.26	1787.67	2900.56	2883.7	2866.85	2850	2833.14
	0.505284	29005.6	5801.12	2900.56	1450.28	290.056	1653.27	2207.62	2900.56	4286.44	15373.5	2459.49	2655.52	2900.56	3390.63	7311.21	43442.3	8572.42	3754.62	2900.56	2250.76	1967.26	1787.67	2900.56	2883.7	2866.85	2850	2833.14
	0.505284	29005.6	5801.12	2900.56	1450.28	290.056	1653.27	2207.62	2900.56	4286.44	15373.5	2459.49	2655.52	2900.56	3390.63	7311.21	43442.3	8572.42	3754.62	2900.56	2250.76	1967.26	1787.67	2900.56	2883.7	2866.85	2850	2833.14
	0.505284	29005.6	5801.12	2900.56	1450.28	290.056	1653.27	2207.62	2900.56	4286.44	15373.5	2459.49	2655.52	2900.56	3390.63	7311.21	43442.3	8572.42	3754.62	2900.56	2250.76	1967.26	1787.67	2900.56	2883.7	2866.85	2850	2833.14
	0.505284	29005.6	5801.12	2900.56	1450.28	290.056	1653.27	2207.62	2900.56	4286.44	15373.5	2459.49	2655.52	2900.56	3390.63	7311.21	43442.3	8572.42	3754.62	2900.56	2250.76	1967.26	1787.67	2900.56	2883.7	2866.85	2850	2833.14
	0.505284	29005.6	5801.12	2900.56	1450.28	290.056	1653.27	2207.62	2900.56	4286.44	15373.5	2459.49	2655.52	2900.56	3390.63	7311.21	43442.3	8572.42	3754.62	2900.56	2250.76	1967.26	1787.67	2900.56	2883.7	2866.85	2850	2833.14
	0.505284	29005.6	5801.12	2900.56	1450.28	290.056	1653.27	2207.62	2900.56	4286.44	15373.5	2459.49	2655.52	2900.56	3390.63	7311.21	43442.3	8572.42	3754.62	2900.56	2250.76	1967.26	1787.67	2900.56	2883.7	2866.85	2850	2833.14
	0.505284	29005.6	5801.12	2900.56	1450.28	290.056	1653.27	2207.62	2900.56	4286.44	15373.5	2459.49	2655.52	2900.56	3390.63	7311.21	43442.3	8572.42	3754.62	2900.56	2250.76	1967.26	1787.67	2900.56	2883.7	2866.85	2850	2833.14
	0.505284	29005.6	5801.12	2900.56	1450.28	290.056	1653.27	2207.62	2900.56	4286.44	15373.5	2459.49	2655.52	2900.56	3390.63	7311.21	43442.3	8572.42	3754.62	2900.56	2250.76	1967.26	1787.67	2900.56	2883.7	2866.85	2850	2833.14
	0.505284	29005.6	5801.12	2900.56	1450.28	290.056	1653.27	2207.62	2900.56	4286.44	15373.5	2459.49	2655.52	2900.56	3390.63	7311.21	43442.3	8572.42	3754.62	2900.56	2250.76	1967.26	1787.67	2900.56	2883.7	2866.85	2850	2833.14
	0.505284	29005.6	5801.12	2900.56	1450.28	290.056	1653.27	2207.62	2900.56	4286.44	15373.5	2459.49	2655.52	2900.56	3390.63	7311.21	43442.3	8572.42	3754.62	2900.56	2250.76	1967.26	1787.67	2900.56	2883.7	2866.85	2850	2833.14
	0.505284	29005.6	5801.12	2900.56	1450.28	290.056	1653.27	2207.62	2900.56	4286.44	15373.5	2459.49	2655.52	2900.56	3390.63	7311.21	43442.3	8572.42	3754.62	2900.56	2250.76	1967.26	1787.67	2900.56	2883.7	2866.85	2850	2833.14
	0.505284	29005.6	5801.12	2900.56	1450.28	290.056	1653.27	2207.62	2900.56	4286.44	15373.5	2459.49	2655.52	2900.56	3390.63	7311.21	43442.3	8572.42	3754.62	2900.56	2250.76	1967.26	1787.67	2900.56	2883.7	2866.85	2850	2833.14
	0.505284	29005.6	5801.12	2900.56	1450.28	290.056	1653.27	2207.62	2900.56	4286.44	15373.5	2459.49	2655.52	2900.56	3390.63	7311.21	43442.3	8572.42	3754.62	2900.56	2250.76	1967.26	1787.67	2900.56	2883.7	2866.85	2850	2833.14
	0.505284	29005.6	5801.12	2900.56	1450.28	290.056	1653.27	2207.62	2900.56	4286.44	15373.5	2459.49	2655.52	2900.56	3390.63	7311.21	43442.3	8572.42	3754.62	2900.56	2250.76	1967.26	1787.67	2900.56	2883.7	2866.85	2850	2833.14
	0.505284	29005.6	5801.12	2900.56	1450.28	290.056	1653.27	2207.62	2900.56	4286.44	15373.5	2459.49	2655.52	2900.56	3390.63	7311.21	43442.3	8572.42	3754.62	2900.56	2250.76	1967.26	1787.67	2900.56	2883.7	2866.85	2850	2833.14
	0.505284	29005.6	5801.12	2900.56	1450.28	290.056	1653.27	2207.62	2900.56	4286.44	15373.5	2459.49	2655.52	2900.56	3390.63	7311.21	43442.3	8572.42	3754.62	2900.56	2250.76	1967.26	1787.67	2900.56	2883.7	2866.85	2850	2833.14
	0.505284	29005.6	5801.12	2900.56	1450.28	290.056	1653.27	2207.62	2900.56	4286.44	15373.5	2459.49	2655.52	2900.56	3390.63	7311.21	43442.3	8572.42	3754.62	2900.56	2250.76	1967.26	1787.67	2900.56	2883.7	2866.85	2850	2833.14
	0.505284	29005.6	5801.12	2900.56	1450.28	290.056	1653.27	2207.62	2900.56	4286.44	15373.5	2459.49	2655.52	2900.56	3390.63	7311.21	43442.3	8572.42	3754.62	2900.56	2250.76	1967.26	1787.67	2900.56	2883.7	2866.85	2850	2833.14
	0.505284	29005.6	5801.12	2900.56	1450.28	290.056	1653.27	2207.62	2900.56	4286.44	15373.5	2459.49	2655.52	2900.56	3390.63	7311.21	43442.3	8572.42	3754.62	2900.56	2250.76	1967.26	1787.67	2900.56	2883.7	2866.85	2850	2833.14
	0.526338	27845.4	5569.07	2784.54	1392.27	278.454	1587.14	2119.31	2784.54	4114.98	14758.5	2361.12	2549.3	2784.54	3255.01	7018.76	41704.6	8229.52	3604.44	2784.54	2160.73	1888.57	1716.16	2784.54	2768.36	2752.18	2736	2719.81
	0.526338	27845.4	5569.07	2784.54	1392.27	278.454	1587.14	2119.31	2784.54	4114.98	14758.5	2361.12	2549.3	2784.54	3255.01	7018.76	41704.6	8229.52	3604.44	2784.54	2160.73	1888.57	1716.16	2784.54	2768.36	2752.18	2736	2719.81
	0.526338	27845.4	5569.07	2784.54	1392.27	278.454	1587.14	2119.31	2784.54	4114.98	14758.5	2361.12	2549.3	2784.54	3255.01	7018.76	41704.6	8229.52	3604.44	2784.54	2160.73	1888.57	1716.16	2784.54	2768.36	2752.18	2736	2719.81
	0.526338	27845.4	5569.07	2784.54	1392.27	278.454	1587.14	2119.31	2784.54	4114.98	14758.5	2361.12	2549.3	2784.54	3255.01	7018.76	41704.6	8229.52	3604.44	2784.54	2160.73	1888.57	1716.16	2784.54	2768.36	2752.18	2736	2719.81
	0.526338	27845.4	5569.07	2784.54	1392.27	278.454	1587.14	2119.31	2784.54	4114.98	14758.5	2361.12	2549.3	2784.54	3255.01	7018.76	41704.6	8229.52	3604.44	2784.54	2160.73	1888.57	1716.16	2784.54	2768.36	2752.18	2736	2719.81
	0.526338	27845.4	5569.07	2784.54	1392.27	278.454	1587.14	2119.31	2784.54	4114.98	14758.5	2361.12	2549.3	2784.54	3255.01	7018.76	41704.6	8229.52	3604.44	2784.54	2160.73	1888.57	1716.16	2784.54	2768.36	2752.18	2736	2719.81
	0.526338	27845.4	5569.07	2784.54	1392.27	278.454	1587.14	2119.31	2784.54	4114.98	14758.5	2361.12	2549.3	2784.54	3255.01	7018.76	41704.6	8229.52	3604.44	2784.54	2160.73	1888.57	1716.16	2784.54	2768.36	2752.18	2736	2719.81
	0.526338	27845.4	5569.07	2784.54	1392.27	278.454	1587.14	2119.31	2784.54	4114.98	14758.5	2361.12	2549.3	2784.54	3255.01	7018.76	41704.6	8229.52	3604.44	2784.54	2160.73	1888.57	1716.16	2784.54	2768.36	2752.18	2736	2719.81
	0.526338	27845.4	5569.07	2784.54	1392.27	278.454	1587.14	2119.31	2784.54	4114.98	14758.5	2361.12	2549.3	2784.54	3255.01	7018.76	41704.6	8229.52	3604.44	2784.54	2160.73	1888.57	1716.16	2784.54	2768.36	2752.18	2736	2719.81
	0.526338	27845.4	5569.07	2784.54	1392.27	278.454	1587.14	2119.31	2784.54	4114.98	14758.5	2361.12	2549.3	2784.54	3255.01	7018.76	41704.6	8229.52	3604.44	2784.54	2160.73	1888.57	1716.16	2784.54	2768.36	2752.18	2736	2719.81
	0.568445	25782.8	5156.55	2578.28	1289.14	257.828	1469.57	1962.33	2578.28	3810.17	13665.3	2186.22	2360.47	2578.28	3013.89	6498.85	38615.4	7619.93	3337.44	2578.28	2000.68	1748.67	1589.04	2578.28	2563.29	2548.31	2533.33	2518.35
	0.568445	25782.8	5156.55	2578.28	1289.14	257.828	1469.57	1962.33	2578.28	3810.17	13665.3	2186.22	2360.47	2578.28	3013.89	6498.85	38615.4	7619.93	3337.44	2578.28	2000.68	1748.67	1589.04	2578.28	2563.29	2548.31	2533.33	2518.35
	0.568445	25782.8	5156.55	2578.28	1289.14	257.828	1469.57	1962.33	2578.28	3810.17	13665.3	2186.22	2360.47	2578.28	3013.89	6498.85	38615.4	7619.93	3337.44	2578.28	2000.68	1748.67	1589.04	2578.28	2563.29	2548.31	2533.33	2518.35
	0.568445	25782.8	5156.55	2578.28	1289.14	257.828	1469.57	1962.33	2578.28	3810.17	13665.3	2186.22	2360.47	2578.28	3013.89	6498.85	38615.4	7619.93	3337.44	2578.28	2000.68	1748.67	1589.04	2578.28	2563.29	2548.31	2533.33	2518.35
	0.568445	25782.8	5156.55	2578.28	1289.14	257.828	1469.57	1962.33	2578.28	3810.17	13665.3	2186.22	2360.47	2578.28	3013.89	6498.85	38615.4	7619.93	3337.44	2578.28	2000.68	1748.67	1589.04	2578.28	2563.29	2548.31	2533.33	2518.35
	0.568445	25782.8	5156.55	2578.28	1289.14	257.828	1469.57	1962.33	2578.28	3810.17	13665.3	2186.22	2360.47	2578.28	3013.89	6498.85	38615.4	7619.93	3337.44	2578.28	2000.68	1748.67	1589.04	2578.28	2563.29	2548.31	2533.33	2518.35
	0.568445	25782.8	5156.55	2578.28	1289.14	257.828	1469.57	1962.33	2578.28	3810.17	13665.3	2186.22	2360.47	2578.28	3013.89	6498.85	38615.4	7619.93	3337.44	2578.28	2000.68	1748.67	1589.04	2578.28	2563.29	2548.31	2533.33	2518.35
	0.568445	25782.8	5156.55	2578.28	1289.14	257.828	1469.57	1962.33	2578.28	3810.17	13665.3	2186.22	2360.47	2578.28	3013.89	6498.85	38615.4	7619.93	3337.44	2578.28	2000.68	1748.67	1589.04	2578.28	2563.29	2548.31	2533.33	2518.35
	0.568445	25782.8	5156.55	2578.28	1289.14	257.828	1469.57	1962.33	2578.28	3810.17	13665.3	2186.22	2360.47	2578.28	3013.89	6498.85	38615.4	7619.93	3337.44	2578.28	2000.68	1748.67	1589.04	2578.28	2563.29	2548.31	2533.33	2518.35
	0.568445	25782.8	5156.55	2578.28	1289.14	257.828	1469.57	1962.33	2578.28	3810.17	13665.3	2186.22	2360.47	2578.28	3013.89	6498.85	38615.4	7619.93	3337.44	2578.28	2000.68	1748.67	1589.04	2578.28	2563.29	2548.31	2533.33	2518.35
	0.631606	23204.5	4640.9	2320.45	1160.22	232.045	1322.61	1766.1	2320.45	3429.15	12298.8	1967.6	2124.42	2320.45	2712.51	5848.96	34753.8	6857.93	3003.7	2320.45	1800.61	1573.81	1430.13	2320.45	2306.96	2293.48	2280	2266.51
	0.631606	23204.5	4640.9	2320.45	1160.22	232.045	1322.61	1766.1	2320.45	3429.15	12298.8	1967.6	2124.42	2320.45	2712.51	5848.96	34753.8	6857.93	3003.7	2320.45	1800.61	1573.81	1430.13	2320.45	2306.96	2293.48	2280	2266.51
	0.631606	23204.5	4640.9	2320.45	1160.22	232.045	1322.61	1766.1	2320.45	3429.15	12298.8	1967.6	2124.42	2320.45	2712.51	5848.96	34753.8	6857.93	3003.7	2320.45	1800.61	1573.81	1430.13	2320.45	2306.96	2293.48	2280	2266.51
	0.631606	23204.5	4640.9	2320.45	1160.22	232.045	1322.61	1766.1	2320.45	3429.15	12298.8	1967.6	2124.42	2320.45	2712.51	5848.96	34753.8	6857.93	3003.7	2320.45	1800.61	1573.81	1430.13	2320.45	2306.96	2293.48	2280	2266.51
	0.631606	23204.5	4640.9	2320.45	1160.22	232.045	1322.61	1766.1	2320.45	3429.15	12298.8	1967.6	2124.42	2320.45	2712.51	5848.96	34753.8	6857.93	3003.7	2320.45	1800.61	1573.81	1430.13	2320.45	2306.96	2293.48	2280	2266.51
	0.631606	23204.5	4640.9	2320.45	1160.22	232.045	1322.61	1766.1	2320.45	3429.15	12298.8	1967.6	2124.42	2320.45	2712.51	5848.96	34753.8	6857.93	3003.7	2320.45	1800.61	1573.81	1430.13	2320.45	2306.96	2293.48	2280	2266.51
	0.631606	23204.5	4640.9	2320.45	1160.22	232.045	1322.61	1766.1	2320.45	3429.15	12298.8	1967.6	2124.42	2320.45	2712.51	5848.96	34753.8	6857.93	3003.7	2320.45	1800.61	1573.81	1430.13	2320.45	2306.96	2293.48	2280	2266.51
	0.631606	23204.5	4640.9	2320.45	1160.22	232.045	1322.61	1766.1	2320.45	3429.15	12298.8	1967.6	2124.42	2320.45	2712.51	5848.96	34753.8	6857.93	3003.7	2320.45	1800.61	1573.81	1430.13	2320.45	2306.96	2293.48	2280	2266.51
	0.631606	23204.5	4640.9	2320.45	1160.22	232.045	1322.61	1766.1	2320.45	3429.15	12298.8	1967.6	2124.42	2320.45	2712.51	5848.96	34753.8	6857.93	3003.7	2320.45	1800.61	1573.81	1430.13	2320.45	2306.96	2293.48	2280	2266.51
	0.631606	23204.5	4640.9	2320.45	1160.22	232.045	1322.61	1766.1	2320.45	3429.15	12298.8	1967.6	2124.42	2320.45	2712.51	5848.96	34753.8	6857.93	3003.7	2320.45	1800.61	1573.81	1430.13	2320.45	2306.96	2293.48	2280	2266.51
	0.631606	23204.5	4640.9	2320.45	1160.22	232.045	1322.61	1766.1	2320.45	3429.15	12298.8	1967.6	2124.42	2320.45	2712.51	5848.96	34753.8	6857.93	3003.7	2320.45	1800.61	1573.81	1430.13	2320.45	2306.96	2293.48	2280	2266.51
	0.631606	23204.5	4640.9	2320.45	1160.22	232.045	1322.61	1766.1	2320.45	3429.15	12298.8	1967.6	2124.42	2320.45	2712.51	5848.96	34753.8	6857.93	3003.7	2320.45	1800.61	1573.81	1430.13	2320.45	2306.96	2293.48	2280	2266.51
	0.631606	23204.5	4640.9	2320.45	1160.22	232.045	1322.61	1766.1	2320.45	3429.15	12298.8	1967.6	2124.42	2320.45	2712.51	5848.96	34753.8	6857.93	3003.7	2320.45	1800.61	1573.81	1430.13	2320.45	2306.96	2293.48	2280	2266.51
	0.631606	23204.5	4640.9	2320.45	1160.22	232.045	1322.61	1766.1	2320.45	3429.15	12298.8	1967.6	2124.42	2320.45	2712.51	5848.96	34753.8	6857.93	3003.7	2320.45	1800.61	1573.81	1430.13	2320.45	2306.96	2293.48	2280	2266.51
	0.631606	23204.5	4640.9	2320.45	1160.22	232.045	1322.61	1766.1	2320.45	3429.15	12298.8	1967.6	2124.42	2320.45	2712.51	5848.96	34753.8	6857.93	3003.7	2320.45	1800.61	1573.81	1430.13	2320.45	2306.96	2293.48	2280	2266.51
	0.631606	23204.5	4640.9	2320.45	1160.22	232.045	1322.61	1766.1	2320.45	3429.15	12298.8	1967.6	2124.42	2320.45	2712.51	5848.96	34753.8	6857.93	3003.7	2320.45	1800.61	1573.81	1430.13	2320.45	2306.96	2293.48	2280	2266.51
	0.631606	23204.5	4640.9	2320.45	1160.22	232.045	1322.61	1766.1	2320.45	3429.15	12298.8	1967.6	2124.42	2320.45	2712.51	5848.96	34753.8	6857.93	3003.7	2320.45	1800.61	1573.81	1430.13	2320.45	2306.96	2293.48	2280	2266.51
	0.631606	23204.5	4640.9	2320.45	1160.22	232.045	1322.61	1766.1	2320.45	3429.15	12298.8	1967.6	2124.42	2320.45	2712.51	5848.96	34753.8	6857.93	3003.7	2320.45	1800.61	1573.81	1430.13	2320.45	2306.96	2293.48	2280	2266.51
	0.631606	23204.5	4640.9	2320.45	1160.22	232.045	1322.61	1766.1	2320.45	3429.15	12298.8	1967.6	2124.42	2320.45	2712.51	5848.96	34753.8	6857.93	3003.7	2320.45	1800.61	1573.81	1430.13	2320.45	2306.96	2293.48	2280	2266.51
	0.631606	23204.5	4640.9	2320.45	1160.22	232.045	1322.61	1766.1	2320.45	3429.15	12298.8	1967.6	2124.42	2320.45	2712.51	5848.96	34753.8	6857.93	3003.7	2320.45	1800.61	1573.81	1430.13	2320.45	2306.96	2293.48	2280	2266.51
	0.631606	23204.5	4640.9	2320.45	1160.22	232.045	1322.61	1766.1	2320.45	3429.15	12298.8	1967.6	2124.42	2320.45	2712.51	5848.96	34753.8	6857.93	3003.7	2320.45	1800.61	1573.81	1430.13	2320.45	2306.96	2293.48	2280	2266.51
	0.631606	23204.5	4640.9	2320.45	1160.22	232.045	1322.61	1766.1	2320.45	3429.15	12298.8	1967.6	2124.42	2320.45	2712.51	5848.96	34753.8	6857.93	3003.7	2320.45	1800.61	1573.81	1430.13	2320.45	2306.96	2293.48	2280	2266.51
	0.631606	23204.5	4640.9	2320.45	1160.22	232.045	1322.61	1766.1	2320.45	3429.15	12298.8	1967.6	2124.42	2320.45	2712.51	5848.96	34753.8	6857.93	3003.7	2320.45	1800.61	1573.81	1430.13	2320.45	2306.96	2293.48	2280	2266.51
	0.631606	23204.5	4640.9	2320.45	1160.22	232.045	1322.61	1766.1	2320.45	3429.15	12298.8	1967.6	2124.42	2320.45	2712.51	5848.96	34753.8	6857.93	3003.7	2320.45	1800.61	1573.81	1430.13	2320.45	2306.96	2293.48	2280	2266.51
	0.631606	23204.5	4640.9	2320.45	1160.22	232.045	1322.61	1766.1	2320.45	3429.15	12298.8	1967.6	2124.42	2320.45	2712.51	5848.96	34753.8	6857.93	3003.7	2320.45	1800.61	1573.81	1430.13	2320.45	2306.96	2293.48	2280	2266.51
	0.631606	23204.5	4640.9	2320.45	1160.22	232.045	1322.61	1766.1	2320.45	3429.15	12298.8	1967.6	2124.42	2320.45	2712.51	5848.96	34753.8	6857.93	3003.7	2320.45	1800.61	1573.81	1430.13	2320.45	2306.96	2293.48	2280	2266.51
	0.631606	23204.5	4640.9	2320.45	1160.22	232.045	1322.61	1766.1	2320.45	3429.15	12298.8	1967.6	2124.42	2320.45	2712.51	5848.96	34753.8	6857.93	3003.7	2320.45	1800.61	1573.81	1430.13	2320.45	2306.96	2293.48	2280	2266.51
	0.631606	23204.5	4640.9	2320.45	1160.22	232.045	1322.61	1766.1	2320.45	3429.15	12298.8	1967.6	2124.42	2320.45	2712.51	5848.96	34753.8	6857.93	3003.7	2320.45	1800.61	1573.81	1430.13	2320.45	2306.96	2293.48	2280	2266.51
	0.631606	23204.5	4640.9	2320.45	1160.22	232.045	1322.61	1766.1	2320.45	3429.15	12298.8	1967.6	2124.42	2320.45	2712.51	5848.96	34753.8	6857.93	3003.7	2320.45	1800.61	1573.81	1430.13	2320.45	2306.96	2293.48	2280	2266.51
	0.631606	23204.5	4640.9	2320.45	1160.22	232.045	1322.61	1766.1	2320.45	3429.15	12298.8	1967.6	2124.42	2320.45	2712.51	5848.96	34753.8	6857.93	3003.7	2320.45	1800.61	1573.81	1430.13	2320.45	2306.96	2293.48	2280	2266.51
	0.631606	23204.5	4640.9	2320.45	1160.22	232.045	1322.61	1766.1	2320.45	3429.15	12298.8	1967.6	2124.42	2320.45	2712.51	5848.96	34753.8	6857.93	3003.7	2320.45	1800.61	1573.81	1430.13	2320.45	2306.96	2293.48	2280	2266.51
	0.631606	23204.5	4640.9	2320.45	1160.22	232.045	1322.61	1766.1	2320.45	3429.15	12298.8	1967.6	2124.42	2320.45	2712.51	5848.96	34753.8	6857.93	3003.7	2320.45	1800.61	1573.81	1430.13	2320.45	2306.96	2293.48	2280	2266.51
	0.631606	23204.5	4640.9	2320.45	1160.22	232.045	1322.61	1766.1	2320.45	3429.15	12298.8	1967.6	2124.42	2320.45	2712.51	5848.96	34753.8	6857.93	3003.7	2320.45	1800.61	1573.81	1430.13	2320.45	2306.96	2293.48	2280	2266.51
	0.631606	23204.5	4640.9	2320.45	1160.22	232.045	1322.61	1766.1	2320.45	3429.15	12298.8	1967.6	2124.42	2320.45	2712.51	5848.96	34753.8	6857.93	3003.7	2320.45	1800.61	1573.81	1430.13	2320.45	2306.96	2293.48	2280	2266.51
	0.631606	23204.5	4640.9	2320.45	1160.22	232.045	1322.61	1766.1	2320.45	3429.15	12298.8	1967.6	2124.42	2320.45	2712.51	5848.96	34753.8	6857.93	3003.7	2320.45	1800.61	1573.81	1430.13	2320.45	2306.96	2293.48	2280	2266.51
	0.631606	23204.5	4640.9	2320.45	1160.22	232.045	1322.61	1766.1	2320.45	3429.15	12298.8	1967.6	2124.42	2320.45	2712.51	5848.96	34753.8	6857.93	3003.7	2320.45	1800.61	1573.81	1430.13	2320.45	2306.96	2293.48	2280	2266.51
	0.631606	23204.5	4640.9	2320.45	1160.22	232.045	1322.61	1766.1	2320.45	3429.15	12298.8	1967.6	2124.42	2320.45	2712.51	5848.96	34753.8	6857.93	3003.7	2320.45	1800.61	1573.81	1430.13	2320.45	2306.96	2293.48	2280	2266.51
	0.631606	23204.5	4640.9	2320.45	1160.22	232.045	1322.61	1766.1	2320.45	3429.15	12298.8	1967.6	2124.42	2320.45	2712.51	5848.96	34753.8	6857.93	3003.7	2320.45	1800.61	1573.81	1430.13	2320.45	2306.96	2293.48	2280	2266.51
	0.631606	23204.5	4640.9	2320.45	1160.22	232.045	1322.61	1766.1	2320.45	3429.15	12298.8	1967.6	2124.42	2320.45	2712.51	5848.96	34753.8	6857.93	3003.7	2320.45	1800.61	1573.81	1430.13	2320.45	2306.96	2293.48	2280	2266.51
	0.631606	23204.5	4640.9	2320.45	1160.22	232.045	1322.61	1766.1	2320.45	3429.15	12298.8	1967.6	2124.42	2320.45	2712.51	5848.96	34753.8	6857.93	3003.7	2320.45	1800.61	1573.81	1430.13	2320.45	2306.96	2293.48	2280	2266.51
	0.631606	23204.5	4640.9	2320.45	1160.22	232.045	1322.61	1766.1	2320.45	3429.15	12298.8	1967.6	2124.42	2320.45	2712.51	5848.96	34753.8	6857.93	3003.7	2320.45	1800.61	1573.81	1430.13	2320.45	2306.96	2293.48	2280	2266.51
	0.631606	23204.5	4640.9	2320.45	1160.22	232.045	1322.61	1766.1	2320.45	3429.15	12298.8	1967.6	2124.42	2320.45	2712.51	5848.96	34753.8	6857.93	3003.7	2320.45	1800.61	1573.81	1430.13	2320.45	2306.96	2293.48	2280	2266.51
	0.631606	23204.5	4640.9	2320.45	1160.22	232.045	1322.61	1766.1	2320.45	3429.15	12298.8	1967.6	2124.42	2320.45	2712.51	5848.96	34753.8	6857.93	3003.7	2320.45	1800.61	1573.81	1430.13	2320.45	2306.96	2293.48	2280	2266.51
	0.631606	23204.5	4640.9	2320.45	1160.22	232.045	1322.61	1766.1	2320.45	3429.15	12298.8	1967.6	2124.42	2320.45	2712.51	5848.96	34753.8	6857.93	3003.7	2320.45	1800.61	1573.81	1430.13	2320.45	2306.96	2293.48	2280	2266.51
	0.631606	23204.5	4640.9	2320.45	1160.22	232.045	1322.61	1766.1	2320.45	3429.15	12298.8	1967.6	2124.42	2320.45	2712.51	5848.96	34753.8	6857.93	3003.7	2320.45	1800.61	1573.81	1430.13	2320.45	2306.96	2293.48	2280	2266.51
	0.631606	23204.5	4640.9	2320.45	1160.22	232.045	1322.61	1766.1	2320.45	3429.15	12298.8	1967.6	2124.42	2320.45	2712.51	5848.96	34753.8	6857.93	3003.7	2320.45	1800.61	1573.81	1430.13	2320.45	2306.96	2293.48	2280	2266.51
	0.631606	23204.5	4640.9	2320.45	1160.22	232.045	1322.61	1766.1	2320.45	3429.15	12298.8	1967.6	2124.42	2320.45	2712.51	5848.96	34753.8	6857.93	3003.7	2320.45	1800.61	1573.81	1430.13	2320.45	2306.96	2293.48	2280	2266.51
	0.631606	23204.5	4640.9	2320.45	1160.22	232.045	1322.61	1766.1	2320.45	3429.15	12298.8	1967.6	2124.42	2320.45	2712.51	5848.96	34753.8	6857.93	3003.7	2320.45	1800.61	1573.81	1430.13	2320.45	2306.96	2293.48	2280	2266.51
	0.631606	23204.5	4640.9	2320.45	1160.22	232.045	1322.61	1766.1	2320.45	3429.15	12298.8	1967.6	2124.42	2320.45	2712.51	5848.96	34753.8	6857.93	3003.7	2320.45	1800.61	1573.81	1430.13	2320.45	2306.96	2293.48	2280	2266.51
	0.631606	23204.5	4640.9	2320.45	1160.22	232.045	1322.61	1766.1	2320.45	3429.15	12298.8	1967.6	2124.42	2320.45	2712.51	5848.96	34753.8	6857.93	3003.7	2320.45	1800.61	1573.81	1430.13	2320.45	2306.96	2293.48	2280	2266.51
	0.631606	23204.5	4640.9	2320.45	1160.22	232.045	1322.61	1766.1	2320.45	3429.15	12298.8	1967.6	2124.42	2320.45	2712.51	5848.96	34753.8	6857.93	3003.7	2320.45	1800.61	1573.81	1430.13	2320.45	2306.96	2293.48	2280	2266.51
	0.631606	23204.5	4640.9	2320.45	1160.22	232.045	1322.61	1766.1	2320.45	3429.15	12298.8	1967.6	2124.42	2320.45	2712.51	5848.96	34753.8	6857.93	3003.7	2320.45	1800.61	1573.81	1430.13	2320.45	2306.96	2293.48	2280	2266.51
	0.631606	23204.5	4640.9	2320.45	1160.22	232.045	1322.61	1766.1	2320.45	3429.15	12298.8	1967.6	2124.42	2320.45	2712.51	5848.96	34753.8	6857.93	3003.7	2320.45	1800.61	1573.81	1430.13	2320.45	2306.96	2293.48	2280	2266.51
	0.631606	23204.5	4640.9	2320.45	1160.22	232.045	1322.61	1766.1	2320.45	3429.15	12298.8	1967.6	2124.42	2320.45	2712.51	5848.96	34753.8	6857.93	3003.7	2320.45	1800.61	1573.81	1430.13	2320.45	2306.96	2293.48	2280	2266.51
	0.631606	23204.5	4640.9	2320.45	1160.22	232.045	1322.61	1766.1	2320.45	3429.15	12298.8	1967.6	2124.42	2320.45	2712.51	5848.96	34753.8	6857.93	3003.7	2320.45	1800.61	1573.81	1430.13	2320.45	2306.96	2293.48	2280	2266.51
	0.631606	23204.5	4640.9	2320.45	1160.22	232.045	1322.61	1766.1	2320.45	3429.15	12298.8	1967.6	2124.42	2320.45	2712.51	5848.96	34753.8	6857.93	3003.7	2320.45	1800.61	1573.81	1430.13	2320.45	2306.96	2293.48	2280	2266.51
	0.631606	23204.5	4640.9	2320.45	1160.22	232.045	1322.61	1766.1	2320.45	3429.15	12298.8	1967.6	2124.42	2320.45	2712.51	5848.96	34753.8	6857.93	3003.7	2320.45	1800.61	1573.81	1430.13	2320.45	2306.96	2293.48	2280	2266.51
	0.631606	23204.5	4640.9	2320.45	1160.22	232.045	1322.61	1766.1	2320.45	3429.15	12298.8	1967.6	2124.42	2320.45	2712.51	5848.96	34753.8	6857.93	3003.7	2320.45	1800.61	1573.81	1430.13	2320.45	2306.96	2293.48	2280	2266.51
	0.631606	23204.5	4640.9	2320.45	1160.22	232.045	1322.61	1766.1	2320.45	3429.15	12298.8	1967.6	2124.42	2320.45	2712.51	5848.96	34753.8	6857.93	3003.7	2320.45	1800.61	1573.81	1430.13	2320.45	2306.96	2293.48	2280	2266.51
	0.631606	23204.5	4640.9	2320.45	1160.22	232.045	1322.61	1766.1	2320.45	3429.15	12298.8	1967.6	2124.42	2320.45	2712.51	5848.96	34753.8	6857.93	3003.7	2320.45	1800.61	1573.81	1430.13	2320.45	2306.96	2293.48	2280	2266.51
	0.673713	21754.2	4350.84	2175.42	1087.71	217.542	1239.95	1655.71	2175.42	3214.83	11530.1	1844.62	1991.64	2175.42	2542.97	5483.4	32581.7	6429.31	2815.97	2175.42	1688.07	1475.44	1340.75	2175.42	2162.78	2150.14	2137.5	2124.86
	0.673713	21754.2	4350.84	2175.42	1087.71	217.542	1239.95	1655.71	2175.42	3214.83	11530.1	1844.62	1991.64	2175.42	2542.97	5483.4	32581.7	6429.31	2815.97	2175.42	1688.07	1475.44	1340.75	2175.42	2162.78	2150.14	2137.5	2124.86
	0.673713	21754.2	4350.84	2175.42	1087.71	217.542	1239.95	1655.71	2175.42	3214.83	11530.1	1844.62	1991.64	2175.42	2542.97	5483.4	32581.7	6429.31	2815.97	2175.42	1688.07	1475.44	1340.75	2175.42	2162.78	2150.14	2137.5	2124.86
	0.673713	21754.2	4350.84	2175.42	1087.71	217.542	1239.95	1655.71	2175.42	3214.83	11530.1	1844.62	1991.64	2175.42	2542.97	5483.4	32581.7	6429.31	2815.97	2175.42	1688.07	1475.44	1340.75	2175.42	2162.78	2150.14	2137.5	2124.86
	0.673713	21754.2	4350.84	2175.42	1087.71	217.542	1239.95	1655.71	2175.42	3214.83	11530.1	1844.62	1991.64	2175.42	2542.97	5483.4	32581.7	6429.31	2815.97	2175.42	1688.07	1475.44	1340.75	2175.42	2162.78	2150.14	2137.5	2124.86
	0.673713	21754.2	4350.84	2175.42	1087.71	217.542	1239.95	1655.71	2175.42	3214.83	11530.1	1844.62	1991.64	2175.42	2542.97	5483.4	32581.7	6429.31	2815.97	2175.42	1688.07	1475.44	1340.75	2175.42	2162.78	2150.14	2137.5	2124.86
	0.673713	21754.2	4350.84	2175.42	1087.71	217.542	1239.95	1655.71	2175.42	3214.83	11530.1	1844.62	1991.64	2175.42	2542.97	5483.4	32581.7	6429.31	2815.97	2175.42	1688.07	1475.44	1340.75	2175.42	2162.78	2150.14	2137.5	2124.86
	0.673713	21754.2	4350.84	2175.42	1087.71	217.542	1239.95	1655.71	2175.42	3214.83	11530.1	1844.62	1991.64	2175.42	2542.97	5483.4	32581.7	6429.31	2815.97	2175.42	1688.07	1475.44	1340.75	2175.42	2162.78	2150.14	2137.5	2124.86
	0.673713	21754.2	4350.84	2175.42	1087.71	217.542	1239.95	1655.71	2175.42	3214.83	11530.1	1844.62	1991.64	2175.42	2542.97	5483.4	32581.7	6429.31	2815.97	2175.42	1688.07	1475.44	1340.75	2175.42	2162.78	2150.14	2137.5	2124.86
	0.673713	21754.2	4350.84	2175.42	1087.71	217.542	1239.95	1655.71	2175.42	3214.83	11530.1	1844.62	1991.64	2175.42	2542.97	5483.4	32581.7	6429.31	2815.97	2175.42	1688.07	1475.44	1340.75	2175.42	2162.78	2150.14	2137.5	2124.86
	0.673713	21754.2	4350.84	2175.42	1087.71	217.542	1239.95	1655.71	2175.42	3214.83	11530.1	1844.62	1991.64	2175.42	2542.97	5483.4	32581.7	6429.31	2815.97	2175.42	1688.07	1475.44	1340.75	2175.42	2162.78	2150.14	2137.5	2124.86
	0.673713	21754.2	4350.84	2175.42	1087.71	217.542	1239.95	1655.71	2175.42	3214.83	11530.1	1844.62	1991.64	2175.42	2542.97	5483.4	32581.7	6429.31	2815.97	2175.42	1688.07	1475.44	1340.75	2175.42	2162.78	2150.14	2137.5	2124.86
	0.673713	21754.2	4350.84	2175.42	1087.71	217.542	1239.95	1655.71	2175.42	3214.83	11530.1	1844.62	1991.64	2175.42	2542.97	5483.4	32581.7	6429.31	2815.97	2175.42	1688.07	1475.44	1340.75	2175.42	2162.78	2150.14	2137.5	2124.86
	0.673713	21754.2	4350.84	2175.42	1087.71	217.542	1239.95	1655.71	2175.42	3214.83	11530.1	1844.62	1991.64	2175.42	2542.97	5483.4	32581.7	6429.31	2815.97	2175.42	1688.07	1475.44	1340.75	2175.42	2162.78	2150.14	2137.5	2124.86
	0.673713	21754.2	4350.84	2175.42	1087.71	217.542	1239.95	1655.71	2175.42	3214.83	11530.1	1844.62	1991.64	2175.42	2542.97	5483.4	32581.7	6429.31	2815.97	2175.42	1688.07	1475.44	1340.75	2175.42	2162.78	2150.14	2137.5	2124.86
	0.673713	21754.2	4350.84	2175.42	1087.71	217.542	1239.95	1655.71	2175.42	3214.83	11530.1	1844.62	1991.64	2175.42	2542.97	5483.4	32581.7	6429.31	2815.97	2175.42	1688.07	1475.44	1340.75	2175.42	2162.78	2150.14	2137.5	2124.86
	0.673713	21754.2	4350.84	2175.42	1087.71	217.542	1239.95	1655.71	2175.42	3214.83	11530.1	1844.62	1991.64	2175.42	2542.97	5483.4	32581.7	6429.31	2815.97	2175.42	1688.07	1475.44	1340.75	2175.42	2162.78	2150.14	2137.5	2124.86
	0.673713	21754.2	4350.84	2175.42	1087.71	217.542	1239.95	1655.71	2175.42	3214.83	11530.1	1844.62	1991.64	2175.42	2542.97	5483.4	32581.7	6429.31	2815.97	2175.42	1688.07	1475.44	1340.75	2175.42	2162.78	2150.14	2137.5	2124.86
	0.673713	21754.2	4350.84	2175.42	1087.71	217.542	1239.95	1655.71	2175.42	3214.83	11530.1	1844.62	1991.64	2175.42	2542.97	5483.4	32581.7	6429.31	2815.97	2175.42	1688.07	1475.44	1340.75	2175.42	2162.78	2150.14	2137.5	2124.86
	0.673713	21754.2	4350.84	2175.42	1087.71	217.542	1239.95	1655.71	2175.42	3214.83	11530.1	1844.62	1991.64	2175.42	2542.97	5483.4	32581.7	6429.31	2815.97	2175.42	1688.07	1475.44	1340.75	2175.42	2162.78	2150.14	2137.5	2124.86
	0.673713	21754.2	4350.84	2175.42	1087.71	217.542	1239.95	1655.71	2175.42	3214.83	11530.1	1844.62	1991.64	2175.42	2542.97	5483.4	32581.7	6429.31	2815.97	2175.42	1688.07	1475.44	1340.75	2175.42	2162.78	2150.14	2137.5	2124.86
	0.673713	21754.2	4350.84	2175.42	1087.71	217.542	1239.95	1655.71	2175.42	3214.83	11530.1	1844.62	1991.64	2175.42	2542.97	5483.4	32581.7	6429.31	2815.97	2175.42	1688.07	1475.44	1340.75	2175.42	2162.78	2150.14	2137.5	2124.86
	0.673713	21754.2	4350.84	2175.42	1087.71	217.542	1239.95	1655.71	2175.42	3214.83	11530.1	1844.62	1991.64	2175.42	2542.97	5483.4	32581.7	6429.31	2815.97	2175.42	1688.07	1475.44	1340.75	2175.42	2162.78	2150.14	2137.5	2124.86
	0.673713	21754.2	4350.84	2175.42	1087.71	217.542	1239.95	1655.71	2175.42	3214.83	11530.1	1844.62	1991.64	2175.42	2542.97	5483.4	32581.7	6429.31	2815.97	2175.42	1688.07	1475.44	1340.75	2175.42	2162.78	2150.14	2137.5	2124.86
	0.673713	21754.2	4350.84	2175.42	1087.71	217.542	1239.95	1655.71	2175.42	3214.83	11530.1	1844.62	1991.64	2175.42	2542.97	5483.4	32581.7	6429.31	2815.97	2175.42	1688.07	1475.44	1340.75	2175.42	2162.78	2150.14	2137.5	2124.86
	0.673713	21754.2	4350.84	2175.42	1087.71	217.542	1239.95	1655.71	2175.42	3214.83	11530.1	1844.62	1991.64	2175.42	2542.97	5483.4	32581.7	6429.31	2815.97	2175.42	1688.07	1475.44	1340.75	2175.42	2162.78	2150.14	2137.5	2124.86
	0.673713	21754.2	4350.84	2175.42	1087.71	217.542	1239.95	1655.71	2175.42	3214.83	11530.1	1844.62	1991.64	2175.42	2542.97	5483.4	32581.7	6429.31	2815.97	2175.42	1688.07	1475.44	1340.75	2175.42	2162.78	2150.14	2137.5	2124.86
	0.673713	21754.2	4350.84	2175.42	1087.71	217.542	1239.95	1655.71	2175.42	3214.83	11530.1	1844.62	1991.64	2175.42	2542.97	5483.4	32581.7	6429.31	2815.97	2175.42	1688.07	1475.44	1340.75	2175.42	2162.78	2150.14	2137.5	2124.86
	0.673713	21754.2	4350.84	2175.42	1087.71	217.542	1239.95	1655.71	2175.42	3214.83	11530.1	1844.62	1991.64	2175.42	2542.97	5483.4	32581.7	6429.31	2815.97	2175.42	1688.07	1475.44	1340.75	2175.42	2162.78	2150.14	2137.5	2124.86
	0.673713	21754.2	4350.84	2175.42	1087.71	217.542	1239.95	1655.71	2175.42	3214.83	11530.1	1844.62	1991.64	2175.42	2542.97	5483.4	32581.7	6429.31	2815.97	2175.42	1688.07	1475.44	1340.75	2175.42	2162.78	2150.14	2137.5	2124.86
	0.673713	21754.2	4350.84	2175.42	1087.71	217.542	1239.95	1655.71	2175.42	3214.83	11530.1	1844.62	1991.64	2175.42	2542.97	5483.4	32581.7	6429.31	2815.97	2175.42	1688.07	1475.44	1340.75	2175.42	2162.78	2150.14	2137.5	2124.86
	0.673713	21754.2	4350.84	2175.42	1087.71	217.542	1239.95	1655.71	2175.42	3214.83	11530.1	1844.62	1991.64	2175.42	2542.97	5483.4	32581.7	6429.31	2815.97	2175.42	1688.07	1475.44	1340.75	2175.42	2162.78	2150.14	2137.5	2124.86
	0.673713	21754.2	4350.84	2175.42	1087.71	217.542	1239.95	1655.71	2175.42	3214.83	11530.1	1844.62	1991.64	2175.42	2542.97	5483.4	32581.7	6429.31	2815.97	2175.42	1688.07	1475.44	1340.75	2175.42	2162.78	2150.14	2137.5	2124.86
	0.673713	21754.2	4350.84	2175.42	1087.71	217.542	1239.95	1655.71	2175.42	3214.83	11530.1	1844.62	1991.64	2175.42	2542.97	5483.4	32581.7	6429.31	2815.97	2175.42	1688.07	1475.44	1340.75	2175.42	2162.78	2150.14	2137.5	2124.86
	0.673713	21754.2	4350.84	2175.42	1087.71	217.542	1239.95	1655.71	2175.42	3214.83	11530.1	1844.62	1991.64	2175.42	2542.97	5483.4	32581.7	6429.31	2815.97	2175.42	1688.07	1475.44	1340.75	2175.42	2162.78	2150.14	2137.5	2124.86
	0.673713	21754.2	4350.84	2175.42	1087.71	217.542	1239.95	1655.71	2175.42	3214.83	11530.1	1844.62	1991.64	2175.42	2542.97	5483.4	32581.7	6429.31	2815.97	2175.42	1688.07	1475.44	1340.75	2175.42	2162.78	2150.14	2137.5	2124.86
	0.673713	21754.2	4350.84	2175.42	1087.71	217.542	1239.95	1655.71	2175.42	3214.83	11530.1	1844.62	1991.64	2175.42	2542.97	5483.4	32581.7	6429.31	2815.97	2175.42	1688.07	1475.44	1340.75	2175.42	2162.78	2150.14	2137.5	2124.86
	0.673713	21754.2	4350.84	2175.42	1087.71	217.542	1239.95	1655.71	2175.42	3214.83	11530.1	1844.62	1991.64	2175.42	2542.97	5483.4	32581.7	6429.31	2815.97	2175.42	1688.07	1475.44	1340.75	2175.42	2162.78	2150.14	2137.5	2124.86
	0.673713	21754.2	4350.84	2175.42	1087.71	217.542	1239.95	1655.71	2175.42	3214.83	11530.1	1844.62	1991.64	2175.42	2542.97	5483.4	32581.7	6429.31	2815.97	2175.42	1688.07	1475.44	1340.75	2175.42	2162.78	2150.14	2137.5	2124.86
	0.673713	21754.2	4350.84	2175.42	1087.71	217.542	1239.95	1655.71	2175.42	3214.83	11530.1	1844.62	1991.64	2175.42	2542.97	5483.4	32581.7	6429.31	2815.97	2175.42	1688.07	1475.44	1340.75	2175.42	2162.78	2150.14	2137.5	2124.86
	0.673713	21754.2	4350.84	2175.42	1087.71	217.542	1239.95	1655.71	2175.42	3214.83	11530.1	1844.62	1991.64	2175.42	2542.97	5483.4	32581.7	6429.31	2815.97	2175.42	1688.07	1475.44	1340.75	2175.42	2162.78	2150.14	2137.5	2124.86
	0.673713	21754.2	4350.84	2175.42	1087.71	217.542	1239.95	1655.71	2175.42	3214.83	11530.1	1844.62	1991.64	2175.42	2542.97	5483.4	32581.7	6429.31	2815.97	2175.42	1688.07	1475.44	1340.75	2175.42	2162.78	2150.14	2137.5	2124.86
	0.673713	21754.2	4350.84	2175.42	1087.71	217.542	1239.95	1655.71	2175.42	3214.83	11530.1	1844.62	1991.64	2175.42	2542.97	5483.4	32581.7	6429.31	2815.97	2175.42	1688.07	1475.44	1340.75	2175.42	2162.78	2150.14	2137.5	2124.86
	0.673713	21754.2	4350.84	2175.42	1087.71	217.542	1239.95	1655.71	2175.42	3214.83	11530.1	1844.62	1991.64	2175.42	2542.97	5483.4	32581.7	6429.31	2815.97	2175.42	1688.07	1475.44	1340.75	2175.42	2162.78	2150.14	2137.5	2124.86
	0.673713	21754.2	4350.84	2175.42	1087.71	217.542	1239.95	1655.71	2175.42	3214.83	11530.1	1844.62	1991.64	2175.42	2542.97	5483.4	32581.7	6429.31	2815.97	2175.42	1688.07	1475.44	1340.75	2175.42	2162.78	2150.14	2137.5	2124.86
	0.673713	21754.2	4350.84	2175.42	1087.71	217.542	1239.95	1655.71	2175.42	3214.83	11530.1	1844.62	1991.64	2175.42	2542.97	5483.4	32581.7	6429.31	2815.97	2175.42	1688.07	1475.44	1340.75	2175.42	2162.78	2150.14	2137.5	2124.86
	0.673713	21754.2	4350.84	2175.42	1087.71	217.542	1239.95	1655.71	2175.42	3214.83	11530.1	1844.62	1991.64	2175.42	2542.97	5483.4	32581.7	6429.31	2815.97	2175.42	1688.07	1475.44	1340.75	2175.42	2162.78	2150.14	2137.5	2124.86
	0.673713	21754.2	4350.84	2175.42	1087.71	217.542	1239.95	1655.71	2175.42	3214.83	11530.1	1844.62	1991.64	2175.42	2542.97	5483.4	32581.7	6429.31	2815.97	2175.42	1688.07	1475.44	1340.75	2175.42	2162.78	2150.14	2137.5	2124.86
	0.673713	21754.2	4350.84	2175.42	1087.71	217.542	1239.95	1655.71	2175.42	3214.83	11530.1	1844.62	1991.64	2175.42	2542.97	5483.4	32581.7	6429.31	2815.97	2175.42	1688.07	1475.44	1340.75	2175.42	2162.78	2150.14	2137.5	2124.86
	0.673713	21754.2	4350.84	2175.42	1087.71	217.542	1239.95	1655.71	2175.42	3214.83	11530.1	1844.62	1991.64	2175.42	2542.97	5483.4	32581.7	6429.31	2815.97	2175.42	1688.07	1475.44	1340.75	2175.42	2162.78	2150.14	2137.5	2124.86
	0.673713	21754.2	4350.84	2175.42	1087.71	217.542	1239.95	1655.71	2175.42	3214.83	11530.1	1844.62	1991.64	2175.42	2542.97	5483.4	32581.7	6429.31	2815.97	2175.42	1688.07	1475.44	1340.75	2175.42	2162.78	2150.14	2137.5	2124.86
	0.757927	19337.1	3867.41	1933.71	966.853	193.371	1102.18	1471.75	1933.71	2857.63	10249	1639.66	1770.35	1933.71	2260.42	4874.14	28961.5	5714.94	2503.08	1933.71	1500.51	1311.5	1191.78	1933.71	1922.47	1911.23	1900	1888.76
	0.757927	19337.1	3867.41	1933.71	966.853	193.371	1102.18	1471.75	1933.71	2857.63	10249	1639.66	1770.35	1933.71	2260.42	4874.14	28961.5	5714.94	2503.08	1933.71	1500.51	1311.5	1191.78	1933.71	1922.47	1911.23	1900	1888.76
	0.757927	19337.1	3867.41	1933.71	966.853	193.371	1102.18	1471.75	1933.71	2857.63	10249	1639.66	1770.35	1933.71	2260.42	4874.14	28961.5	5714.94	2503.08	1933.71	1500.51	1311.5	1191.78	1933.71	1922.47	1911.23	1900	1888.76
	0.757927	19337.1	3867.41	1933.71	966.853	193.371	1102.18	1471.75	1933.71	2857.63	10249	1639.66	1770.35	1933.71	2260.42	4874.14	28961.5	5714.94	2503.08	1933.71	1500.51	1311.5	1191.78	1933.71	1922.47	1911.23	1900	1888.76
	0.757927	19337.1	3867.41	1933.71	966.853	193.371	1102.18	1471.75	1933.71	2857.63	10249	1639.66	1770.35	1933.71	2260.42	4874.14	28961.5	5714.94	2503.08	1933.71	1500.51	1311.5	1191.78	1933.71	1922.47	1911.23	1900	1888.76
	0.757927	19337.1	3867.41	1933.71	966.853	193.371	1102.18	1471.75	1933.71	2857.63	10249	1639.66	1770.35	1933.71	2260.42	4874.14	28961.5	5714.94	2503.08	1933.71	1500.51	1311.5	1191.78	1933.71	1922.47	1911.23	1900	1888.76
	0.757927	19337.1	3867.41	1933.71	966.853	193.371	1102.18	1471.75	1933.71	2857.63	10249	1639.66	1770.35	1933.71	2260.42	4874.14	28961.5	5714.94	2503.08	1933.71	1500.51	1311.5	1191.78	1933.71	1922.47	1911.23	1900	1888.76
	0.757927	19337.1	3867.41	1933.71	966.853	193.371	1102.18	1471.75	1933.71	2857.63	10249	1639.66	1770.35	1933.71	2260.42	4874.14	28961.5	5714.94	2503.08	1933.71	1500.51	1311.5	1191.78	1933.71	1922.47	1911.23	1900	1888.76
	0.757927	19337.1	3867.41	1933.71	966.853	193.371	1102.18	1471.75	1933.71	2857.63	10249	1639.66	1770.35	1933.71	2260.42	4874.14	28961.5	5714.94	2503.08	1933.71	1500.51	1311.5	1191.78	1933.71	1922.47	1911.23	1900	1888.76
	0.757927	19337.1	3867.41	1933.71	966.853	193.371	1102.18	1471.75	1933.71	2857.63	10249	1639.66	1770.35	1933.71	2260.42	4874.14	28961.5	5714.94	2503.08	1933.71	1500.51	1311.5	1191.78	1933.71	1922.47	1911.23	1900	1888.76
	0.757927	19337.1	3867.41	1933.71	966.853	193.371	1102.18	1471.75	1933.71	2857.63	10249	1639.66	1770.35	1933.71	2260.42	4874.14	28961.5	5714.94	2503.08	1933.71	1500.51	1311.5	1191.78	1933.71	1922.47	1911.23	1900	1888.76
	0.757927	19337.1	3867.41	1933.71	966.853	193.371	1102.18	1471.75	1933.71	2857.63	10249	1639.66	1770.35	1933.71	2260.42	4874.14	28961.5	5714.94	2503.08	1933.71	1500.51	1311.5	1191.78	1933.71	1922.47	1911.23	1900	1888.76
	0.757927	19337.1	3867.41	1933.71	966.853	193.371	1102.18	1471.75	1933.71	2857.63	10249	1639.66	1770.35	1933.71	2260.42	4874.14	28961.5	5714.94	2503.08	1933.71	1500.51	1311.5	1191.78	1933.71	1922.47	1911.23	1900	1888.76
	0.757927	19337.1	3867.41	1933.71	966.853	193.371	1102.18	1471.75	1933.71	2857.63	10249	1639.66	1770.35	1933.71	2260.42	4874.14	28961.5	5714.94	2503.08	1933.71	1500.51	1311.5	1191.78	1933.71	1922.47	1911.23	1900	1888.76
	0.757927	19337.1	3867.41	1933.71	966.853	193.371	1102.18	1471.75	1933.71	2857.63	10249	1639.66	1770.35	1933.71	2260.42	4874.14	28961.5	5714.94	2503.08	1933.71	1500.51	1311.5	1191.78	1933.71	1922.47	1911.23	1900	1888.76
	0.757927	19337.1	3867.41	1933.71	966.853	193.371	1102.18	1471.75	1933.71	2857.63	10249	1639.66	1770.35	1933.71	2260.42	4874.14	28961.5	5714.94	2503.08	1933.71	1500.51	1311.5	1191.78	1933.71	1922.47	1911.23	1900	1888.76
	0.757927	19337.1	3867.41	1933.71	966.853	193.371	1102.18	1471.75	1933.71	2857.63	10249	1639.66	1770.35	1933.71	2260.42	4874.14	28961.5	5714.94	2503.08	1933.71	1500.51	1311.5	1191.78	1933.71	1922.47	1911.23	1900	1888.76
	0.757927	19337.1	3867.41	1933.71	966.853	193.371	1102.18	1471.75	1933.71	2857.63	10249	1639.66	1770.35	1933.71	2260.42	4874.14	28961.5	5714.94	2503.08	1933.71	1500.51	1311.5	1191.78	1933.71	1922.47	1911.23	1900	1888.76
	0.757927	19337.1	3867.41	1933.71	966.853	193.371	1102.18	1471.75	1933.71	2857.63	10249	1639.66	1770.35	1933.71	2260.42	4874.14	28961.5	5714.94	2503.08	1933.71	1500.51	1311.5	1191.78	1933.71	1922.47	1911.23	1900	1888.76
	0.757927	19337.1	3867.41	1933.71	966.853	193.371	1102.18	1471.75	1933.71	2857.63	10249	1639.66	1770.35	1933.71	2260.42	4874.14	28961.5	5714.94	2503.08	1933.71	1500.51	1311.5	1191.78	1933.71	1922.47	1911.23	1900	1888.76
	0.757927	19337.1	3867.41	1933.71	966.853	193.371	1102.18	1471.75	1933.71	2857.63	10249	1639.66	1770.35	1933.71	2260.42	4874.14	28961.5	5714.94	2503.08	1933.71	1500.51	1311.5	1191.78	1933.71	1922.47	1911.23	1900	1888.76
	0.757927	19337.1	3867.41	1933.71	966.853	193.371	1102.18	1471.75	1933.71	2857.63	10249	1639.66	1770.35	1933.71	2260.42	4874.14	28961.5	5714.94	2503.08	1933.71	1500.51	1311.5	1191.78	1933.71	1922.47	1911.23	1900	1888.76
	0.757927	19337.1	3867.41	1933.71	966.853	193.371	1102.18	1471.75	1933.71	2857.63	10249	1639.66	1770.35	1933.71	2260.42	4874.14	28961.5	5714.94	2503.08	1933.71	1500.51	1311.5	1191.78	1933.71	1922.47	1911.23	1900	1888.76
	0.757927	19337.1	3867.41	1933.71	966.853	193.371	1102.18	1471.75	1933.71	2857.63	10249	1639.66	1770.35	1933.71	2260.42	4874.14	28961.5	5714.94	2503.08	1933.71	1500.51	1311.5	1191.78	1933.71	1922.47	1911.23	1900	1888.76
	0.757927	19337.1	3867.41	1933.71	966.853	193.371	1102.18	1471.75	1933.71	2857.63	10249	1639.66	1770.35	1933.71	2260.42	4874.14	28961.5	5714.94	2503.08	1933.71	1500.51	1311.5	1191.78	1933.71	1922.47	1911.23	1900	1888.76
	0.757927	19337.1	3867.41	1933.71	966.853	193.371	1102.18	1471.75	1933.71	2857.63	10249	1639.66	1770.35	1933.71	2260.42	4874.14	28961.5	5714.94	2503.08	1933.71	1500.51	1311.5	1191.78	1933.71	1922.47	1911.23	1900	1888.76
	0.757927	19337.1	3867.41	1933.71	966.853	193.371	1102.18	1471.75	1933.71	2857.63	10249	1639.66	1770.35	1933.71	2260.42	4874.14	28961.5	5714.94	2503.08	1933.71	1500.51	1311.5	1191.78	1933.71	1922.47	1911.23	1900	1888.76
	0.757927	19337.1	3867.41	1933.71	966.853	193.371	1102.18	1471.75	1933.71	2857.63	10249	1639.66	1770.35	1933.71	2260.42	4874.14	28961.5	5714.94	2503.08	1933.71	1500.51	1311.5	1191.78	1933.71	1922.47	1911.23	1900	1888.76
	0.757927	19337.1	3867.41	1933.71	966.853	193.371	1102.18	1471.75	1933.71	2857.63	10249	1639.66	1770.35	1933.71	2260.42	4874.14	28961.5	5714.94	2503.08	1933.71	1500.51	1311.5	1191.78	1933.71	1922.47	1911.23	1900	1888.76
	0.757927	19337.1	3867.41	1933.71	966.853	193.371	1102.18	1471.75	1933.71	2857.63	10249	1639.66	1770.35	1933.71	2260.42	4874.14	28961.5	5714.94	2503.08	1933.71	1500.51	1311.5	1191.78	1933.71	1922.47	1911.23	1900	1888.76
	0.757927	19337.1	3867.41	1933.71	966.853	193.371	1102.18	1471.75	1933.71	2857.63	10249	1639.66	1770.35	1933.71	2260.42	4874.14	28961.5	5714.94	2503.08	1933.71	1500.51	1311.5	1191.78	1933.71	1922.47	1911.23	1900	1888.76
	0.757927	19337.1	3867.41	1933.71	966.853	193.371	1102.18	1471.75	1933.71	2857.63	10249	1639.66	1770.35	1933.71	2260.42	4874.14	28961.5	5714.94	2503.08	1933.71	1500.51	1311.5	1191.78	1933.71	1922.47	1911.23	1900	1888.76
	0.757927	19337.1	3867.41	1933.71	966.853	193.371	1102.18	1471.75	1933.71	2857.63	10249	1639.66	1770.35	1933.71	2260.42	4874.14	28961.5	5714.94	2503.08	1933.71	1500.51	1311.5	1191.78	1933.71	1922.47	1911.23	1900	1888.76
	0.757927	19337.1	3867.41	1933.71	966.853	193.371	1102.18	1471.75	1933.71	2857.63	10249	1639.66	1770.35	1933.71	2260.42	4874.14	28961.5	5714.94	2503.08	1933.71	1500.51	1311.5	1191.78	1933.71	1922.47	1911.23	1900	1888.76
	0.757927	19337.1	3867.41	1933.71	966.853	193.371	1102.18	1471.75	1933.71	2857.63	10249	1639.66	1770.35	1933.71	2260.42	4874.14	28961.5	5714.94	2503.08	1933.71	1500.51	1311.5	1191.78	1933.71	1922.47	1911.23	1900	1888.76
	0.757927	19337.1	3867.41	1933.71	966.853	193.371	1102.18	1471.75	1933.71	2857.63	10249	1639.66	1770.35	1933.71	2260.42	4874.14	28961.5	5714.94	2503.08	1933.71	1500.51	1311.5	1191.78	1933.71	1922.47	1911.23	1900	1888.76
	0.757927	19337.1	3867.41	1933.71	966.853	193.371	1102.18	1471.75	1933.71	2857.63	10249	1639.66	1770.35	1933.71	2260.42	4874.14	28961.5	5714.94	2503.08	1933.71	1500.51	1311.5	1191.78	1933.71	1922.47	1911.23	1900	1888.76
	0.757927	19337.1	3867.41	1933.71	966.853	193.371	1102.18	1471.75	1933.71	2857.63	10249	1639.66	1770.35	1933.71	2260.42	4874.14	28961.5	5714.94	2503.08	1933.71	1500.51	1311.5	1191.78	1933.71	1922.47	1911.23	1900	1888.76
	0.757927	19337.1	3867.41	1933.71	966.853	193.371	1102.18	1471.75	1933.71	2857.63	10249	1639.66	1770.35	1933.71	2260.42	4874.14	28961.5	5714.94	2503.08	1933.71	1500.51	1311.5	1191.78	1933.71	1922.47	1911.23	1900	1888.76
	0.757927	19337.1	3867.41	1933.71	966.853	193.371	1102.18	1471.75	1933.71	2857.63	10249	1639.66	1770.35	1933.71	2260.42	4874.14	28961.5	5714.94	2503.08	1933.71	1500.51	1311.5	1191.78	1933.71	1922.47	1911.23	1900	1888.76
	0.757927	19337.1	3867.41	1933.71	966.853	193.371	1102.18	1471.75	1933.71	2857.63	10249	1639.66	1770.35	1933.71	2260.42	4874.14	28961.5	5714.94	2503.08	1933.71	1500.51	1311.5	1191.78	1933.71	1922.47	1911.23	1900	1888.76
	0.757927	19337.1	3867.41	1933.71	966.853	193.371	1102.18	1471.75	1933.71	2857.63	10249	1639.66	1770.35	1933.71	2260.42	4874.14	28961.5	5714.94	2503.08	1933.71	1500.51	1311.5	1191.78	1933.71	1922.47	1911.23	1900	1888.76
	0.757927	19337.1	3867.41	1933.71	966.853	193.371	1102.18	1471.75	1933.71	2857.63	10249	1639.66	1770.35	1933.71	2260.42	4874.14	28961.5	5714.94	2503.08	1933.71	1500.51	1311.5	1191.78	1933.71	1922.47	1911.23	1900	1888.76
	0.757927	19337.1	3867.41	1933.71	966.853	193.371	1102.18	1471.75	1933.71	2857.63	10249	1639.66	1770.35	1933.71	2260.42	4874.14	28961.5	5714.94	2503.08	1933.71	1500.51	1311.5	1191.78	1933.71	1922.47	1911.23	1900	1888.76
	0.757927	19337.1	3867.41	1933.71	966.853	193.371	1102.18	1471.75	1933.71	2857.63	10249	1639.66	1770.35	1933.71	2260.42	4874.14	28961.5	5714.94	2503.08	1933.71	1500.51	1311.5	1191.78	1933.71	1922.47	1911.23	1900	1888.76
	0.757927	19337.1	3867.41	1933.71	966.853	193.371	1102.18	1471.75	1933.71	2857.63	10249	1639.66	1770.35	1933.71	2260.42	4874.14	28961.5	5714.94	2503.08	1933.71	1500.51	1311.5	1191.78	1933.71	1922.47	1911.23	1900	1888.76
	0.757927	19337.1	3867.41	1933.71	966.853	193.371	1102.18	1471.75	1933.71	2857.63	10249	1639.66	1770.35	1933.71	2260.42	4874.14	28961.5	5714.94	2503.08	1933.71	1500.51	1311.5	1191.78	1933.71	1922.47	1911.23	1900	1888.76
	0.757927	19337.1	3867.41	1933.71	966.853	193.371	1102.18	1471.75	1933.71	2857.63	10249	1639.66	1770.35	1933.71	2260.42	4874.14	28961.5	5714.94	2503.08	1933.71	1500.51	1311.5	1191.78	1933.71	1922.47	1911.23	1900	1888.76
	0.757927	19337.1	3867.41	1933.71	966.853	193.371	1102.18	1471.75	1933.71	2857.63	10249	1639.66	1770.35	1933.71	2260.42	4874.14	28961.5	5714.94	2503.08	1933.71	1500.51	1311.5	1191.78	1933.71	1922.47	1911.23	1900	1888.76
	0.757927	19337.1	3867.41	1933.71	966.853	193.371	1102.18	1471.75	1933.71	2857.63	10249	1639.66	1770.35	1933.71	2260.42	4874.14	28961.5	5714.94	2503.08	1933.71	1500.51	1311.5	1191.78	1933.71	1922.47	1911.23	1900	1888.76
	0.757927	19337.1	3867.41	1933.71	966.853	193.371	1102.18	1471.75	1933.71	2857.63	10249	1639.66	1770.35	1933.71	2260.42	4874.14	28961.5	5714.94	2503.08	1933.71	1500.51	1311.5	1191.78	1933.71	1922.47	1911.23	1900	1888.76
	0.757927	19337.1	3867.41	1933.71	966.853	193.371	1102.18	1471.75	1933.71	2857.63	10249	1639.66	1770.35	1933.71	2260.42	4874.14	28961.5	5714.94	2503.08	1933.71	1500.51	1311.5	1191.78	1933.71	1922.47	1911.23	1900	1888.76
	0.757927	19337.1	3867.41	1933.71	966.853	193.371	1102.18	1471.75	1933.71	2857.63	10249	1639.66	1770.35	1933.71	2260.42	4874.14	28961.5	5714.94	2503.08	1933.71	1500.51	1311.5	1191.78	1933.71	1922.47	1911.23	1900	1888.76
	0.757927	19337.1	3867.41	1933.71	966.853	193.371	1102.18	1471.75	1933.71	2857.63	10249	1639.66	1770.35	1933.71	2260.42	4874.14	28961.5	5714.94	2503.08	1933.71	1500.51	1311.5	1191.78	1933.71	1922.47	1911.23	1900	1888.76
	0.757927	19337.1	3867.41	1933.71	966.853	193.371	1102.18	1471.75	1933.71	2857.63	10249	1639.66	1770.35	1933.71	2260.42	4874.14	28961.5	5714.94	2503.08	1933.71	1500.51	1311.5	1191.78	1933.71	1922.47	1911.23	1900	1888.76
	0.757927	19337.1	3867.41	1933.71	966.853	193.371	1102.18	1471.75	1933.71	2857.63	10249	1639.66	1770.35	1933.71	2260.42	4874.14	28961.5	5714.94	2503.08	1933.71	1500.51	1311.5	1191.78	1933.71	1922.47	1911.23	1900	1888.76
	0.757927	19337.1	3867.41	1933.71	966.853	193.371	1102.18	1471.75	1933.71	2857.63	10249	1639.66	1770.35	1933.71	2260.42	4874.14	28961.5	5714.94	2503.08	1933.71	1500.51	1311.5	1191.78	1933.71	1922.47	1911.23	1900	1888.76
	0.757927	19337.1	3867.41	1933.71	966.853	193.371	1102.18	1471.75	1933.71	2857.63	10249	1639.66	1770.35	1933.71	2260.42	4874.14	28961.5	5714.94	2503.08	1933.71	1500.51	1311.5	1191.78	1933.71	1922.47	1911.23	1900	1888.76
	0.757927	19337.1	3867.41	1933.71	966.853	193.371	1102.18	1471.75	1933.71	2857.63	10249	1639.66	1770.35	1933.71	2260.42	4874.14	28961.5	5714.94	2503.08	1933.71	1500.51	1311.5	1191.78	1933.71	1922.47	1911.23	1900	1888.76
	0.757927	19337.1	3867.41	1933.71	966.853	193.371	1102.18	1471.75	1933.71	2857.63	10249	1639.66	1770.35	1933.71	2260.42	4874.14	28961.5	5714.94	2503.08	1933.71	1500.51	1311.5	1191.78	1933.71	1922.47	1911.23	1900	1888.76
	0.842141	17403.4	3480.67	1740.34	870.168	174.034	991.961	1324.57	1740.34	2571.86	9224.09	1475.7	1593.31	1740.34	2034.38	4386.72	26065.4	5143.45	2252.77	1740.34	1350.46	1180.35	1072.6	1740.34	1730.22	1720.11	1710	1699.88
	0.842141	17403.4	3480.67	1740.34	870.168	174.034	991.961	1324.57	1740.34	2571.86	9224.09	1475.7	1593.31	1740.34	2034.38	4386.72	26065.4	5143.45	2252.77	1740.34	1350.46	1180.35	1072.6	1740.34	1730.22	1720.11	1710	1699.88
	0.842141	17403.4	3480.67	1740.34	870.168	174.034	991.961	1324.57	1740.34	2571.86	9224.09	1475.7	1593.31	1740.34	2034.38	4386.72	26065.4	5143.45	2252.77	1740.34	1350.46	1180.35	1072.6	1740.34	1730.22	1720.11	1710	1699.88
	0.842141	17403.4	3480.67	1740.34	870.168	174.034	991.961	1324.57	1740.34	2571.86	9224.09	1475.7	1593.31	1740.34	2034.38	4386.72	26065.4	5143.45	2252.77	1740.34	1350.46	1180.35	1072.6	1740.34	1730.22	1720.11	1710	1699.88
	0.842141	17403.4	3480.67	1740.34	870.168	174.034	991.961	1324.57	1740.34	2571.86	9224.09	1475.7	1593.31	1740.34	2034.38	4386.72	26065.4	5143.45	2252.77	1740.34	1350.46	1180.35	1072.6	1740.34	1730.22	1720.11	1710	1699.88
	0.842141	17403.4	3480.67	1740.34	870.168	174.034	991.961	1324.57	1740.34	2571.86	9224.09	1475.7	1593.31	1740.34	2034.38	4386.72	26065.4	5143.45	2252.77	1740.34	1350.46	1180.35	1072.6	1740.34	1730.22	1720.11	1710	1699.88
	0.842141	17403.4	3480.67	1740.34	870.168	174.034	991.961	1324.57	1740.34	2571.86	9224.09	1475.7	1593.31	1740.34	2034.38	4386.72	26065.4	5143.45	2252.77	1740.34	1350.46	1180.35	1072.6	1740.34	1730.22	1720.11	1710	1699.88
	0.842141	17403.4	3480.67	1740.34	870.168	174.034	991.961	1324.57	1740.34	2571.86	9224.09	1475.7	1593.31	1740.34	2034.38	4386.72	26065.4	5143.45	2252.77	1740.34	1350.46	1180.35	1072.6	1740.34	1730.22	1720.11	1710	1699.88
	0.842141	17403.4	3480.67	1740.34	870.168	174.034	991.961	1324.57	1740.34	2571.86	9224.09	1475.7	1593.31	1740.34	2034.38	4386.72	26065.4	5143.45	2252.77	1740.34	1350.46	1180.35	1072.6	1740.34	1730.22	1720.11	1710	1699.88
	0.842141	17403.4	3480.67	1740.34	870.168	174.034	991.961	1324.57	1740.34	2571.86	9224.09	1475.7	1593.31	1740.34	2034.38	4386.72	26065.4	5143.45	2252.77	1740.34	1350.46	1180.35	1072.6	1740.34	1730.22	1720.11	1710	1699.88
	0.842141	17403.4	3480.67	1740.34	870.168	174.034	991.961	1324.57	1740.34	2571.86	9224.09	1475.7	1593.31	1740.34	2034.38	4386.72	26065.4	5143.45	2252.77	1740.34	1350.46	1180.35	1072.6	1740.34	1730.22	1720.11	1710	1699.88
	0.842141	17403.4	3480.67	1740.34	870.168	174.034	991.961	1324.57	1740.34	2571.86	9224.09	1475.7	1593.31	1740.34	2034.38	4386.72	26065.4	5143.45	2252.77	1740.34	1350.46	1180.35	1072.6	1740.34	1730.22	1720.11	1710	1699.88
	0.842141	17403.4	3480.67	1740.34	870.168	174.034	991.961	1324.57	1740.34	2571.86	9224.09	1475.7	1593.31	1740.34	2034.38	4386.72	26065.4	5143.45	2252.77	1740.34	1350.46	1180.35	1072.6	1740.34	1730.22	1720.11	1710	1699.88
	0.842141	17403.4	3480.67	1740.34	870.168	174.034	991.961	1324.57	1740.34	2571.86	9224.09	1475.7	1593.31	1740.34	2034.38	4386.72	26065.4	5143.45	2252.77	1740.34	1350.46	1180.35	1072.6	1740.34	1730.22	1720.11	1710	1699.88
	0.842141	17403.4	3480.67	1740.34	870.168	174.034	991.961	1324.57	1740.34	2571.86	9224.09	1475.7	1593.31	1740.34	2034.38	4386.72	26065.4	5143.45	2252.77	1740.34	1350.46	1180.35	1072.6	1740.34	1730.22	1720.11	1710	1699.88
	0.842141	17403.4	3480.67	1740.34	870.168	174.034	991.961	1324.57	1740.34	2571.86	9224.09	1475.7	1593.31	1740.34	2034.38	4386.72	26065.4	5143.45	2252.77	1740.34	1350.46	1180.35	1072.6	1740.34	1730.22	1720.11	1710	1699.88
	0.842141	17403.4	3480.67	1740.34	870.168	174.034	991.961	1324.57	1740.34	2571.86	9224.09	1475.7	1593.31	1740.34	2034.38	4386.72	26065.4	5143.45	2252.77	1740.34	1350.46	1180.35	1072.6	1740.34	1730.22	1720.11	1710	1699.88
	0.842141	17403.4	3480.67	1740.34	870.168	174.034	991.961	1324.57	1740.34	2571.86	9224.09	1475.7	1593.31	1740.34	2034.38	4386.72	26065.4	5143.45	2252.77	1740.34	1350.46	1180.35	1072.6	1740.34	1730.22	1720.11	1710	1699.88
	0.842141	17403.4	3480.67	1740.34	870.168	174.034	991.961	1324.57	1740.34	2571.86	9224.09	1475.7	1593.31	1740.34	2034.38	4386.72	26065.4	5143.45	2252.77	1740.34	1350.46	1180.35	1072.6	1740.34	1730.22	1720.11	1710	1699.88
	0.842141	17403.4	3480.67	1740.34	870.168	174.034	991.961	1324.57	1740.34	2571.86	9224.09	1475.7	1593.31	1740.34	2034.38	4386.72	26065.4	5143.45	2252.77	1740.34	1350.46	1180.35	1072.6	1740.34	1730.22	1720.11	1710	1699.88
	0.842141	17403.4	3480.67	1740.34	870.168	174.034	991.961	1324.57	1740.34	2571.86	9224.09	1475.7	1593.31	1740.34	2034.38	4386.72	26065.4	5143.45	2252.77	1740.34	1350.46	1180.35	1072.6	1740.34	1730.22	1720.11	1710	1699.88
	0.842141	17403.4	3480.67	1740.34	870.168	174.034	991.961	1324.57	1740.34	2571.86	9224.09	1475.7	1593.31	1740.34	2034.38	4386.72	26065.4	5143.45	2252.77	1740.34	1350.46	1180.35	1072.6	1740.34	1730.22	1720.11	1710	1699.88
	0.842141	17403.4	3480.67	1740.34	870.168	174.034	991.961	1324.57	1740.34	2571.86	9224.09	1475.7	1593.31	1740.34	2034.38	4386.72	26065.4	5143.45	2252.77	1740.34	1350.46	1180.35	1072.6	1740.34	1730.22	1720.11	1710	1699.88
	0.842141	17403.4	3480.67	1740.34	870.168	174.034	991.961	1324.57	1740.34	2571.86	9224.09	1475.7	1593.31	1740.34	2034.38	4386.72	26065.4	5143.45	2252.77	1740.34	1350.46	1180.35	1072.6	1740.34	1730.22	1720.11	1710	1699.88
	0.842141	17403.4	3480.67	1740.34	870.168	174.034	991.961	1324.57	1740.34	2571.86	9224.09	1475.7	1593.31	1740.34	2034.38	4386.72	26065.4	5143.45	2252.77	1740.34	1350.46	1180.35	1072.6	1740.34	1730.22	1720.11	1710	1699.88
	0.842141	17403.4	3480.67	1740.34	870.168	174.034	991.961	1324.57	1740.34	2571.86	9224.09	1475.7	1593.31	1740.34	2034.38	4386.72	26065.4	5143.45	2252.77	1740.34	1350.46	1180.35	1072.6	1740.34	1730.22	1720.11	1710	1699.88
	0.842141	17403.4	3480.67	1740.34	870.168	174.034	991.961	1324.57	1740.34	2571.86	9224.09	1475.7	1593.31	1740.34	2034.38	4386.72	26065.4	5143.45	2252.77	1740.34	1350.46	1180.35	1072.6	1740.34	1730.22	1720.11	1710	1699.88
	0.842141	17403.4	3480.67	1740.34	870.168	174.034	991.961	1324.57	1740.34	2571.86	9224.09	1475.7	1593.31	1740.34	2034.38	4386.72	26065.4	5143.45	2252.77	1740.34	1350.46	1180.35	1072.6	1740.34	1730.22	1720.11	1710	1699.88
	0.842141	17403.4	3480.67	1740.34	870.168	174.034	991.961	1324.57	1740.34	2571.86	9224.09	1475.7	1593.31	1740.34	2034.38	4386.72	26065.4	5143.45	2252.77	1740.34	1350.46	1180.35	1072.6	1740.34	1730.22	1720.11	1710	1699.88
	0.842141	17403.4	3480.67	1740.34	870.168	174.034	991.961	1324.57	1740.34	2571.86	9224.09	1475.7	1593.31	1740.34	2034.38	4386.72	26065.4	5143.45	2252.77	1740.34	1350.46	1180.35	1072.6	1740.34	1730.22	1720.11	1710	1699.88
	0.842141	17403.4	3480.67	1740.34	870.168	174.034	991.961	1324.57	1740.34	2571.86	9224.09	1475.7	1593.31	1740.34	2034.38	4386.72	26065.4	5143.45	2252.77	1740.34	1350.46	1180.35	1072.6	1740.34	1730.22	1720.11	1710	1699.88
	0.842141	17403.4	3480.67	1740.34	870.168	174.034	991.961	1324.57	1740.34	2571.86	9224.09	1475.7	1593.31	1740.34	2034.38	4386.72	26065.4	5143.45	2252.77	1740.34	1350.46	1180.35	1072.6	1740.34	1730.22	1720.11	1710	1699.88
	0.842141	17403.4	3480.67	1740.34	870.168	174.034	991.961	1324.57	1740.34	2571.86	9224.09	1475.7	1593.31	1740.34	2034.38	4386.72	26065.4	5143.45	2252.77	1740.34	1350.46	1180.35	1072.6	1740.34	1730.22	1720.11	1710	1699.88
	0.842141	17403.4	3480.67	1740.34	870.168	174.034	991.961	1324.57	1740.34	2571.86	9224.09	1475.7	1593.31	1740.34	2034.38	4386.72	26065.4	5143.45	2252.77	1740.34	1350.46	1180.35	1072.6	1740.34	1730.22	1720.11	1710	1699.88
	0.842141	17403.4	3480.67	1740.34	870.168	174.034	991.961	1324.57	1740.34	2571.86	9224.09	1475.7	1593.31	1740.34	2034.38	4386.72	26065.4	5143.45	2252.77	1740.34	1350.46	1180.35	1072.6	1740.34	1730.22	1720.11	1710	1699.88
	0.842141	17403.4	3480.67	1740.34	870.168	174.034	991.961	1324.57	1740.34	2571.86	9224.09	1475.7	1593.31	1740.34	2034.38	4386.72	26065.4	5143.45	2252.77	1740.34	1350.46	1180.35	1072.6	1740.34	1730.22	1720.11	1710	1699.88
	0.842141	17403.4	3480.67	1740.34	870.168	174.034	991.961	1324.57	1740.34	2571.86	9224.09	1475.7	1593.31	1740.34	2034.38	4386.72	26065.4	5143.45	2252.77	1740.34	1350.46	1180.35	1072.6	1740.34	1730.22	1720.11	1710	1699.88
	0.842141	17403.4	3480.67	1740.34	870.168	174.034	991.961	1324.57	1740.34	2571.86	9224.09	1475.7	1593.31	1740.34	2034.38	4386.72	26065.4	5143.45	2252.77	1740.34	1350.46	1180.35	1072.6	1740.34	1730.22	1720.11	1710	1699.88
	0.842141	17403.4	3480.67	1740.34	870.168	174.034	991.961	1324.57	1740.34	2571.86	9224.09	1475.7	1593.31	1740.34	2034.38	4386.72	26065.4	5143.45	2252.77	1740.34	1350.46	1180.35	1072.6	1740.34	1730.22	1720.11	1710	1699.88
	0.842141	17403.4	3480.67	1740.34	870.168	174.034	991.961	1324.57	1740.34	2571.86	9224.09	1475.7	1593.31	1740.34	2034.38	4386.72	26065.4	5143.45	2252.77	1740.34	1350.46	1180.35	1072.6	1740.34	1730.22	1720.11	1710	1699.88
	0.842141	17403.4	3480.67	1740.34	870.168	174.034	991.961	1324.57	1740.34	2571.86	9224.09	1475.7	1593.31	1740.34	2034.38	4386.72	26065.4	5143.45	2252.77	1740.34	1350.46	1180.35	1072.6	1740.34	1730.22	1720.11	1710	1699.88
	0.842141	17403.4	3480.67	1740.34	870.168	174.034	991.961	1324.57	1740.34	2571.86	9224.09	1475.7	1593.31	1740.34	2034.38	4386.72	26065.4	5143.45	2252.77	1740.34	1350.46	1180.35	1072.6	1740.34	1730.22	1720.11	1710	1699.88
	0.842141	17403.4	3480.67	1740.34	870.168	174.034	991.961	1324.57	1740.34	2571.86	9224.09	1475.7	1593.31	1740.34	2034.38	4386.72	26065.4	5143.45	2252.77	1740.34	1350.46	1180.35	1072.6	1740.34	1730.22	1720.11	1710	1699.88
	0.842141	17403.4	3480.67	1740.34	870.168	174.034	991.961	1324.57	1740.34	2571.86	9224.09	1475.7	1593.31	1740.34	2034.38	4386.72	26065.4	5143.45	2252.77	1740.34	1350.46	1180.35	1072.6	1740.34	1730.22	1720.11	1710	1699.88
	0.842141	17403.4	3480.67	1740.34	870.168	174.034	991.961	1324.57	1740.34	2571.86	9224.09	1475.7	1593.31	1740.34	2034.38	4386.72	26065.4	5143.45	2252.77	1740.34	1350.46	1180.35	1072.6	1740.34	1730.22	1720.11	1710	1699.88
	0.842141	17403.4	3480.67	1740.34	870.168	174.034	991.961	1324.57	1740.34	2571.86	9224.09	1475.7	1593.31	1740.34	2034.38	4386.72	26065.4	5143.45	2252.77	1740.34	1350.46	1180.35	1072.6	1740.34	1730.22	1720.11	1710	1699.88
	0.842141	17403.4	3480.67	1740.34	870.168	174.034	991.961	1324.57	1740.34	2571.86	9224.09	1475.7	1593.31	1740.34	2034.38	4386.72	26065.4	5143.45	2252.77	1740.34	1350.46	1180.35	1072.6	1740.34	1730.22	1720.11	1710	1699.88
	0.842141	17403.4	3480.67	1740.34	870.168	174.034	991.961	1324.57	1740.34	2571.86	9224.09	1475.7	1593.31	1740.34	2034.38	4386.72	26065.4	5143.45	2252.77	1740.34	1350.46	1180.35	1072.6	1740.34	1730.22	1720.11	1710	1699.88
	0.842141	17403.4	3480.67	1740.34	870.168	174.034	991.961	1324.57	1740.34	2571.86	9224.09	1475.7	1593.31	1740.34	2034.38	4386.72	26065.4	5143.45	2252.77	1740.34	1350.46	1180.35	1072.6	1740.34	1730.22	1720.11	1710	1699.88
	0.842141	17403.4	3480.67	1740.34	870.168	174.034	991.961	1324.57	1740.34	2571.86	9224.09	1475.7	1593.31	1740.34	2034.38	4386.72	26065.4	5143.45	2252.77	1740.34	1350.46	1180.35	1072.6	1740.34	1730.22	1720.11	1710	1699.88
	0.842141	17403.4	3480.67	1740.34	870.168	174.034	991.961	1324.57	1740.34	2571.86	9224.09	1475.7	1593.31	1740.34	2034.38	4386.72	26065.4	5143.45	2252.77	1740.34	1350.46	1180.35	1072.6	1740.34	1730.22	1720.11	1710	1699.88
	0.842141	17403.4	3480.67	1740.34	870.168	174.034	991.961	1324.57	1740.34	2571.86	9224.09	1475.7	1593.31	1740.34	2034.38	4386.72	26065.4	5143.45	2252.77	1740.34	1350.46	1180.35	1072.6	1740.34	1730.22	1720.11	1710	1699.88
	0.842141	17403.4	3480.67	1740.34	870.168	174.034	991.961	1324.57	1740.34	2571.86	9224.09	1475.7	1593.31	1740.34	2034.38	4386.72	26065.4	5143.45	2252.77	1740.34	1350.46	1180.35	1072.6	1740.34	1730.22	1720.11	1710	1699.88
	0.842141	17403.4	3480.67	1740.34	870.168	174.034	991.961	1324.57	1740.34	2571.86	9224.09	1475.7	1593.31	1740.34	2034.38	4386.72	26065.4	5143.45	2252.77	1740.34	1350.46	1180.35	1072.6	1740.34	1730.22	1720.11	1710	1699.88
	0.842141	17403.4	3480.67	1740.34	870.168	174.034	991.961	1324.57	1740.34	2571.86	9224.09	1475.7	1593.31	1740.34	2034.38	4386.72	26065.4	5143.45	2252.77	1740.34	1350.46	1180.35	1072.6	1740.34	1730.22	1720.11	1710	1699.88
	0.842141	17403.4	3480.67	1740.34	870.168	174.034	991.961	1324.57	1740.34	2571.86	9224.09	1475.7	1593.31	1740.34	2034.38	4386.72	26065.4	5143.45	2252.77	1740.34	1350.46	1180.35	1072.6	1740.34	1730.22	1720.11	1710	1699.88
	0.842141	17403.4	3480.67	1740.34	870.168	174.034	991.961	1324.57	1740.34	2571.86	9224.09	1475.7	1593.31	1740.34	2034.38	4386.72	26065.4	5143.45	2252.77	1740.34	1350.46	1180.35	1072.6	1740.34	1730.22	1720.11	1710	1699.88
	0.842141	17403.4	3480.67	1740.34	870.168	174.034	991.961	1324.57	1740.34	2571.86	9224.09	1475.7	1593.31	1740.34	2034.38	4386.72	26065.4	5143.45	2252.77	1740.34	1350.46	1180.35	1072.6	1740.34	1730.22	1720.11	1710	1699.88
	0.842141	17403.4	3480.67	1740.34	870.168	174.034	991.961	1324.57	1740.34	2571.86	9224.09	1475.7	1593.31	1740.34	2034.38	4386.72	26065.4	5143.45	2252.77	1740.34	1350.46	1180.35	1072.6	1740.34	1730.22	1720.11	1710	1699.88
	0.842141	17403.4	3480.67	1740.34	870.168	174.034	991.961	1324.57	1740.34	2571.86	9224.09	1475.7	1593.31	1740.34	2034.38	4386.72	26065.4	5143.45	2252.77	1740.34	1350.46	1180.35	1072.6	1740.34	1730.22	1720.11	1710	1699.88
	0.842141	17403.4	3480.67	1740.34	870.168	174.034	991.961	1324.57	1740.34	2571.86	9224.09	1475.7	1593.31	1740.34	2034.38	4386.72	26065.4	5143.45	2252.77	1740.34	1350.46	1180.35	1072.6	1740.34	1730.22	1720.11	1710	1699.88
	0.842141	17403.4	3480.67	1740.34	870.168	174.034	991.961	1324.57	1740.34	2571.86	9224.09	1475.7	1593.31	1740.34	2034.38	4386.72	26065.4	5143.45	2252.77	1740.34	1350.46	1180.35	1072.6	1740.34	1730.22	1720.11	1710	1699.88
	0.842141	17403.4	3480.67	1740.34	870.168	174.034	991.961	1324.57	1740.34	2571.86	9224.09	1475.7	1593.31	1740.34	2034.38	4386.72	26065.4	5143.45	2252.77	1740.34	1350.46	1180.35	1072.6	1740.34	1730.22	1720.11	1710	1699.88
	0.842141	17403.4	3480.67	1740.34	870.168	174.034	991.961	1324.57	1740.34	2571.86	9224.09	1475.7	1593.31	1740.34	2034.38	4386.72	26065.4	5143.45	2252.77	1740.34	1350.46	1180.35	1072.6	1740.34	1730.22	1720.11	1710	1699.88
	0.842141	17403.4	3480.67	1740.34	870.168	174.034	991.961	1324.57	1740.34	2571.86	9224.09	1475.7	1593.31	1740.34	2034.38	4386.72	26065.4	5143.45	2252.77	1740.34	1350.46	1180.35	1072.6	1740.34	1730.22	1720.11	1710	1699.88
	0.842141	17403.4	3480.67	1740.34	870.168	174.034	991.961	1324.57	1740.34	2571.86	9224.09	1475.7	1593.31	1740.34	2034.38	4386.72	26065.4	5143.45	2252.77	1740.34	1350.46	1180.35	1072.6	1740.34	1730.22	1720.11	1710	1699.88
	0.842141	17403.4	3480.67	1740.34	870.168	174.034	991.961	1324.57	1740.34	2571.86	9224.09	1475.7	1593.31	1740.34	2034.38	4386.72	26065.4	5143.45	2252.77	1740.34	1350.46	1180.35	1072.6	1740.34	1730.22	1720.11	1710	1699.88
	0.842141	17403.4	3480.67	1740.34	870.168	174.034	991.961	1324.57	1740.34	2571.86	9224.09	1475.7	1593.31	1740.34	2034.38	4386.72	26065.4	5143.45	2252.77	1740.34	1350.46	1180.35	1072.6	1740.34	1730.22	1720.11	1710	1699.88
	0.842141	17403.4	3480.67	1740.34	870.168	174.034	991.961	1324.57	1740.34	2571.86	9224.09	1475.7	1593.31	1740.34	2034.38	4386.72	26065.4	5143.45	2252.77	1740.34	1350.46	1180.35	1072.6	1740.34	1730.22	1720.11	1710	1699.88
	0.842141	17403.4	3480.67	1740.34	870.168	174.034	991.961	1324.57	1740.34	2571.86	9224.09	1475.7	1593.31	1740.34	2034.38	4386.72	26065.4	5143.45	2252.77	1740.34	1350.46	1180.35	1072.6	1740.34	1730.22	1720.11	1710	1699.88
	0.842141	17403.4	3480.67	1740.34	870.168	174.034	991.961	1324.57	1740.34	2571.86	9224.09	1475.7	1593.31	1740.34	2034.38	4386.72	26065.4	5143.45	2252.77	1740.34	1350.46	1180.35	1072.6	1740.34	1730.22	1720.11	1710	1699.88
	0.842141	17403.4	3480.67	1740.34	870.168	174.034	991.961	1324.57	1740.34	2571.86	9224.09	1475.7	1593.31	1740.34	2034.38	4386.72	26065.4	5143.45	2252.77	1740.34	1350.46	1180.35	1072.6	1740.34	1730.22	1720.11	1710	1699.88
	0.842141	17403.4	3480.67	1740.34	870.168	174.034	991.961	1324.57	1740.34	2571.86	9224.09	1475.7	1593.31	1740.34	2034.38	4386.72	26065.4	5143.45	2252.77	1740.34	1350.46	1180.35	1072.6	1740.34	1730.22	1720.11	1710	1699.88
	0.842141	17403.4	3480.67	1740.34	870.168	174.034	991.961	1324.57	1740.34	2571.86	9224.09	1475.7	1593.31	1740.34	2034.38	4386.72	26065.4	5143.45	2252.77	1740.34	1350.46	1180.35	1072.6	1740.34	1730.22	1720.11	1710	1699.88
	0.842141	17403.4	3480.67	1740.34	870.168	174.034	991.961	1324.57	1740.34	2571.86	9224.09	1475.7	1593.31	1740.34	2034.38	4386.72	26065.4	5143.45	2252.77	1740.34	1350.46	1180.35	1072.6	1740.34	1730.22	1720.11	1710	1699.88
	0.842141	17403.4	3480.67	1740.34	870.168	174.034	991.961	1324.57	1740.34	2571.86	9224.09	1475.7	1593.31	1740.34	2034.38	4386.72	26065.4	5143.45	2252.77	1740.34	1350.46	1180.35	1072.6	1740.34	1730.22	1720.11	1710	1699.88
	0.842141	17403.4	3480.67	1740.34	870.168	174.034	991.961	1324.57	1740.34	2571.86	9224.09	1475.7	1593.31	1740.34	2034.38	4386.72	26065.4	5143.45	2252.77	1740.34	1350.46	1180.35	1072.6	1740.34	1730.22	1720.11	1710	1699.88
	0.842141	17403.4	3480.67	1740.34	870.168	174.034	991.961	1324.57	1740.34	2571.86	9224.09	1475.7	1593.31	1740.34	2034.38	4386.72	26065.4	5143.45	2252.77	1740.34	1350.46	1180.35	1072.6	1740.34	1730.22	1720.11	1710	1699.88
	0.842141	17403.4	3480.67	1740.34	870.168	174.034	991.961	1324.57	1740.34	2571.86	9224.09	1475.7	1593.31	1740.34	2034.38	4386.72	26065.4	5143.45	2252.77	1740.34	1350.46	1180.35	1072.6	1740.34	1730.22	1720.11	1710	1699.88
	0.842141	17403.4	3480.67	1740.34	870.168	174.034	991.961	1324.57	1740.34	2571.86	9224.09	1475.7	1593.31	1740.34	2034.38	4386.72	26065.4	5143.45	2252.77	1740.34	1350.46	1180.35	1072.6	1740.34	1730.22	1720.11	1710	1699.88
	0.947408	15469.7	3093.93	1546.97	773.483	154.697	881.743	1177.4	1546.97	2286.1	8199.19	1311.73	1416.28	1546.97	1808.34	3899.31	23169.2	4571.96	2002.46	1546.97	1200.41	1049.2	953.423	1546.97	1537.98	1528.99	1520	1511.01
	0.947408	15469.7	3093.93	1546.97	773.483	154.697	881.743	1177.4	1546.97	2286.1	8199.19	1311.73	1416.28	1546.97	1808.34	3899.31	23169.2	4571.96	2002.46	1546.97	1200.41	1049.2	953.423	1546.97	1537.98	1528.99	1520	1511.01
	0.947408	15469.7	3093.93	1546.97	773.483	154.697	881.743	1177.4	1546.97	2286.1	8199.19	1311.73	1416.28	1546.97	1808.34	3899.31	23169.2	4571.96	2002.46	1546.97	1200.41	1049.2	953.423	1546.97	1537.98	1528.99	1520	1511.01
	0.947408	15469.7	3093.93	1546.97	773.483	154.697	881.743	1177.4	1546.97	2286.1	8199.19	1311.73	1416.28	1546.97	1808.34	3899.31	23169.2	4571.96	2002.46	1546.97	1200.41	1049.2	953.423	1546.97	1537.98	1528.99	1520	1511.01
	0.947408	15469.7	3093.93	1546.97	773.483	154.697	881.743	1177.4	1546.97	2286.1	8199.19	1311.73	1416.28	1546.97	1808.34	3899.31	23169.2	4571.96	2002.46	1546.97	1200.41	1049.2	953.423	1546.97	1537.98	1528.99	1520	1511.01
	0.947408	15469.7	3093.93	1546.97	773.483	154.697	881.743	1177.4	1546.97	2286.1	8199.19	1311.73	1416.28	1546.97	1808.34	3899.31	23169.2	4571.96	2002.46	1546.97	1200.41	1049.2	953.423	1546.97	1537.98	1528.99	1520	1511.01
	0.947408	15469.7	3093.93	1546.97	773.483	154.697	881.743	1177.4	1546.97	2286.1	8199.19	1311.73	1416.28	1546.97	1808.34	3899.31	23169.2	4571.96	2002.46	1546.97	1200.41	1049.2	953.423	1546.97	1537.98	1528.99	1520	1511.01
	0.947408	15469.7	3093.93	1546.97	773.483	154.697	881.743	1177.4	1546.97	2286.1	8199.19	1311.73	1416.28	1546.97	1808.34	3899.31	23169.2	4571.96	2002.46	1546.97	1200.41	1049.2	953.423	1546.97	1537.98	1528.99	1520	1511.01
	0.947408	15469.7	3093.93	1546.97	773.483	154.697	881.743	1177.4	1546.97	2286.1	8199.19	1311.73	1416.28	1546.97	1808.34	3899.31	23169.2	4571.96	2002.46	1546.97	1200.41	1049.2	953.423	1546.97	1537.98	1528.99	1520	1511.01
	0.947408	15469.7	3093.93	1546.97	773.483	154.697	881.743	1177.4	1546.97	2286.1	8199.19	1311.73	1416.28	1546.97	1808.34	3899.31	23169.2	4571.96	2002.46	1546.97	1200.41	1049.2	953.423	1546.97	1537.98	1528.99	1520	1511.01
	0.947408	15469.7	3093.93	1546.97	773.483	154.697	881.743	1177.4	1546.97	2286.1	8199.19	1311.73	1416.28	1546.97	1808.34	3899.31	23169.2	4571.96	2002.46	1546.97	1200.41	1049.2	953.423	1546.97	1537.98	1528.99	1520	1511.01
	0.947408	15469.7	3093.93	1546.97	773.483	154.697	881.743	1177.4	1546.97	2286.1	8199.19	1311.73	1416.28	1546.97	1808.34	3899.31	23169.2	4571.96	2002.46	1546.97	1200.41	1049.2	953.423	1546.97	1537.98	1528.99	1520	1511.01
	0.947408	15469.7	3093.93	1546.97	773.483	154.697	881.743	1177.4	1546.97	2286.1	8199.19	1311.73	1416.28	1546.97	1808.34	3899.31	23169.2	4571.96	2002.46	1546.97	1200.41	1049.2	953.423	1546.97	1537.98	1528.99	1520	1511.01
	0.947408	15469.7	3093.93	1546.97	773.483	154.697	881.743	1177.4	1546.97	2286.1	8199.19	1311.73	1416.28	1546.97	1808.34	3899.31	23169.2	4571.96	2002.46	1546.97	1200.41	1049.2	953.423	1546.97	1537.98	1528.99	1520	1511.01
	0.947408	15469.7	3093.93	1546.97	773.483	154.697	881.743	1177.4	1546.97	2286.1	8199.19	1311.73	1416.28	1546.97	1808.34	3899.31	23169.2	4571.96	2002.46	1546.97	1200.41	1049.2	953.423	1546.97	1537.98	1528.99	1520	1511.01
	0.947408	15469.7	3093.93	1546.97	773.483	154.697	881.743	1177.4	1546.97	2286.1	8199.19	1311.73	1416.28	1546.97	1808.34	3899.31	23169.2	4571.96	2002.46	1546.97	1200.41	1049.2	953.423	1546.97	1537.98	1528.99	1520	1511.01
	0.947408	15469.7	3093.93	1546.97	773.483	154.697	881.743	1177.4	1546.97	2286.1	8199.19	1311.73	1416.28	1546.97	1808.34	3899.31	23169.2	4571.96	2002.46	1546.97	1200.41	1049.2	953.423	1546.97	1537.98	1528.99	1520	1511.01
	0.947408	15469.7	3093.93	1546.97	773.483	154.697	881.743	1177.4	1546.97	2286.1	8199.19	1311.73	1416.28	1546.97	1808.34	3899.31	23169.2	4571.96	2002.46	1546.97	1200.41	1049.2	953.423	1546.97	1537.98	1528.99	1520	1511.01
	0.947408	15469.7	3093.93	1546.97	773.483	154.697	881.743	1177.4	1546.97	2286.1	8199.19	1311.73	1416.28	1546.97	1808.34	3899.31	23169.2	4571.96	2002.46	1546.97	1200.41	1049.2	953.423	1546.97	1537.98	1528.99	1520	1511.01
	0.947408	15469.7	3093.93	1546.97	773.483	154.697	881.743	1177.4	1546.97	2286.1	8199.19	1311.73	1416.28	1546.97	1808.34	3899.31	23169.2	4571.96	2002.46	1546.97	1200.41	1049.2	953.423	1546.97	1537.98	1528.99	1520	1511.01
	0.947408	15469.7	3093.93	1546.97	773.483	154.697	881.743	1177.4	1546.97	2286.1	8199.19	1311.73	1416.28	1546.97	1808.34	3899.31	23169.2	4571.96	2002.46	1546.97	1200.41	1049.2	953.423	1546.97	1537.98	1528.99	1520	1511.01
	0.947408	15469.7	3093.93	1546.97	773.483	154.697	881.743	1177.4	1546.97	2286.1	8199.19	1311.73	1416.28	1546.97	1808.34	3899.31	23169.2	4571.96	2002.46	1546.97	1200.41	1049.2	953.423	1546.97	1537.98	1528.99	1520	1511.01
	0.947408	15469.7	3093.93	1546.97	773.483	154.697	881.743	1177.4	1546.97	2286.1	8199.19	1311.73	1416.28	1546.97	1808.34	3899.31	23169.2	4571.96	2002.46	1546.97	1200.41	1049.2	953.423	1546.97	1537.98	1528.99	1520	1511.01
	0.947408	15469.7	3093.93	1546.97	773.483	154.697	881.743	1177.4	1546.97	2286.1	8199.19	1311.73	1416.28	1546.97	1808.34	3899.31	23169.2	4571.96	2002.46	1546.97	1200.41	1049.2	953.423	1546.97	1537.98	1528.99	1520	1511.01
	0.947408	15469.7	3093.93	1546.97	773.483	154.697	881.743	1177.4	1546.97	2286.1	8199.19	1311.73	1416.28	1546.97	1808.34	3899.31	23169.2	4571.96	2002.46	1546.97	1200.41	1049.2	953.423	1546.97	1537.98	1528.99	1520	1511.01
	0.947408	15469.7	3093.93	1546.97	773.483	154.697	881.743	1177.4	1546.97	2286.1	8199.19	1311.73	1416.28	1546.97	1808.34	3899.31	23169.2	4571.96	2002.46	1546.97	1200.41	1049.2	953.423	1546.97	1537.98	1528.99	1520	1511.01
	0.947408	15469.7	3093.93	1546.97	773.483	154.697	881.743	1177.4	1546.97	2286.1	8199.19	1311.73	1416.28	1546.97	1808.34	3899.31	23169.2	4571.96	2002.46	1546.97	1200.41	1049.2	953.423	1546.97	1537.98	1528.99	1520	1511.01
	0.947408	15469.7	3093.93	1546.97	773.483	154.697	881.743	1177.4	1546.97	2286.1	8199.19	1311.73	1416.28	1546.97	1808.34	3899.31	23169.2	4571.96	2002.46	1546.97	1200.41	1049.2	953.423	1546.97	1537.98	1528.99	1520	1511.01
	0.947408	15469.7	3093.93	1546.97	773.483	154.697	881.743	1177.4	1546.97	2286.1	8199.19	1311.73	1416.28	1546.97	1808.34	3899.31	23169.2	4571.96	2002.46	1546.97	1200.41	1049.2	953.423	1546.97	1537.98	1528.99	1520	1511.01
	0.947408	15469.7	3093.93	1546.97	773.483	154.697	881.743	1177.4	1546.97	2286.1	8199.19	1311.73	1416.28	1546.97	1808.34	3899.31	23169.2	4571.96	2002.46	1546.97	1200.41	1049.2	953.423	1546.97	1537.98	1528.99	1520	1511.01
	1.01057	14502.8	2900.56	1450.28	725.14	145.028	826.634	1103.81	1450.28	2143.22	7686.74	1229.75	1327.76	1450.28	1695.32	3655.6	21721.1	4286.21	1877.31	1450.28	1125.38	983.629	893.834	1450.28	1441.85	1433.42	1425	1416.57
	1.01057	14502.8	2900.56	1450.28	725.14	145.028	826.634	1103.81	1450.28	2143.22	7686.74	1229.75	1327.76	1450.28	1695.32	3655.6	21721.1	4286.21	1877.31	1450.28	1125.38	983.629	893.834	1450.28	1441.85	1433.42	1425	1416.57
	1.01057	14502.8	2900.56	1450.28	725.14	145.028	826.634	1103.81	1450.28	2143.22	7686.74	1229.75	1327.76	1450.28	1695.32	3655.6	21721.1	4286.21	1877.31	1450.28	1125.38	983.629	893.834	1450.28	1441.85	1433.42	1425	1416.57
	1.01057	14502.8	2900.56	1450.28	725.14	145.028	826.634	1103.81	1450.28	2143.22	7686.74	1229.75	1327.76	1450.28	1695.32	3655.6	21721.1	4286.21	1877.31	1450.28	1125.38	983.629	893.834	1450.28	1441.85	1433.42	1425	1416.57
	1.01057	14502.8	2900.56	1450.28	725.14	145.028	826.634	1103.81	1450.28	2143.22	7686.74	1229.75	1327.76	1450.28	1695.32	3655.6	21721.1	4286.21	1877.31	1450.28	1125.38	983.629	893.834	1450.28	1441.85	1433.42	1425	1416.57
	1.01057	14502.8	2900.56	1450.28	725.14	145.028	826.634	1103.81	1450.28	2143.22	7686.74	1229.75	1327.76	1450.28	1695.32	3655.6	21721.1	4286.21	1877.31	1450.28	1125.38	983.629	893.834	1450.28	1441.85	1433.42	1425	1416.57
	1.01057	14502.8	2900.56	1450.28	725.14	145.028	826.634	1103.81	1450.28	2143.22	7686.74	1229.75	1327.76	1450.28	1695.32	3655.6	21721.1	4286.21	1877.31	1450.28	1125.38	983.629	893.834	1450.28	1441.85	1433.42	1425	1416.57
	1.01057	14502.8	2900.56	1450.28	725.14	145.028	826.634	1103.81	1450.28	2143.22	7686.74	1229.75	1327.76	1450.28	1695.32	3655.6	21721.1	4286.21	1877.31	1450.28	1125.38	983.629	893.834	1450.28	1441.85	1433.42	1425	1416.57
	1.01057	14502.8	2900.56	1450.28	725.14	145.028	826.634	1103.81	1450.28	2143.22	7686.74	1229.75	1327.76	1450.28	1695.32	3655.6	21721.1	4286.21	1877.31	1450.28	1125.38	983.629	893.834	1450.28	1441.85	1433.42	1425	1416.57
	1.01057	14502.8	2900.56	1450.28	725.14	145.028	826.634	1103.81	1450.28	2143.22	7686.74	1229.75	1327.76	1450.28	1695.32	3655.6	21721.1	4286.21	1877.31	1450.28	1125.38	983.629	893.834	1450.28	1441.85	1433.42	1425	1416.57
	1.01057	14502.8	2900.56	1450.28	725.14	145.028	826.634	1103.81	1450.28	2143.22	7686.74	1229.75	1327.76	1450.28	1695.32	3655.6	21721.1	4286.21	1877.31	1450.28	1125.38	983.629	893.834	1450.28	1441.85	1433.42	1425	1416.57
	1.01057	14502.8	2900.56	1450.28	725.14	145.028	826.634	1103.81	1450.28	2143.22	7686.74	1229.75	1327.76	1450.28	1695.32	3655.6	21721.1	4286.21	1877.31	1450.28	1125.38	983.629	893.834	1450.28	1441.85	1433.42	1425	1416.57
	1.01057	14502.8	2900.56	1450.28	725.14	145.028	826.634	1103.81	1450.28	2143.22	7686.74	1229.75	1327.76	1450.28	1695.32	3655.6	21721.1	4286.21	1877.31	1450.28	1125.38	983.629	893.834	1450.28	1441.85	1433.42	1425	1416.57
	1.01057	14502.8	2900.56	1450.28	725.14	145.028	826.634	1103.81	1450.28	2143.22	7686.74	1229.75	1327.76	1450.28	1695.32	3655.6	21721.1	4286.21	1877.31	1450.28	1125.38	983.629	893.834	1450.28	1441.85	1433.42	1425	1416.57
	1.01057	14502.8	2900.56	1450.28	725.14	145.028	826.634	1103.81	1450.28	2143.22	7686.74	1229.75	1327.76	1450.28	1695.32	3655.6	21721.1	4286.21	1877.31	1450.28	1125.38	983.629	893.834	1450.28	1441.85	1433.42	1425	1416.57
	1.01057	14502.8	2900.56	1450.28	725.14	145.028	826.634	1103.81	1450.28	2143.22	7686.74	1229.75	1327.76	1450.28	1695.32	3655.6	21721.1	4286.21	1877.31	1450.28	1125.38	983.629	893.834	1450.28	1441.85	1433.42	1425	1416.57
	1.01057	14502.8	2900.56	1450.28	725.14	145.028	826.634	1103.81	1450.28	2143.22	7686.74	1229.75	1327.76	1450.28	1695.32	3655.6	21721.1	4286.21	1877.31	1450.28	1125.38	983.629	893.834	1450.28	1441.85	1433.42	1425	1416.57
	1.01057	14502.8	2900.56	1450.28	725.14	145.028	826.634	1103.81	1450.28	2143.22	7686.74	1229.75	1327.76	1450.28	1695.32	3655.6	21721.1	4286.21	1877.31	1450.28	1125.38	983.629	893.834	1450.28	1441.85	1433.42	1425	1416.57
	1.01057	14502.8	2900.56	1450.28	725.14	145.028	826.634	1103.81	1450.28	2143.22	7686.74	1229.75	1327.76	1450.28	1695.32	3655.6	21721.1	4286.21	1877.31	1450.28	1125.38	983.629	893.834	1450.28	1441.85	1433.42	1425	1416.57
	1.01057	14502.8	2900.56	1450.28	725.14	145.028	826.634	1103.81	1450.28	2143.22	7686.74	1229.75	1327.76	1450.28	1695.32	3655.6	21721.1	4286.21	1877.31	1450.28	1125.38	983.629	893.834	1450.28	1441.85	1433.42	1425	1416.57
	1.01057	14502.8	2900.56	1450.28	725.14	145.028	826.634	1103.81	1450.28	2143.22	7686.74	1229.75	1327.76	1450.28	1695.32	3655.6	21721.1	4286.21	1877.31	1450.28	1125.38	983.629	893.834	1450.28	1441.85	1433.42	1425	1416.57
	1.01057	14502.8	2900.56	1450.28	725.14	145.028	826.634	1103.81	1450.28	2143.22	7686.74	1229.75	1327.76	1450.28	1695.32	3655.6	21721.1	4286.21	1877.31	1450.28	1125.38	983.629	893.834	1450.28	1441.85	1433.42	1425	1416.57
	1.01057	14502.8	2900.56	1450.28	725.14	145.028	826.634	1103.81	1450.28	2143.22	7686.74	1229.75	1327.76	1450.28	1695.32	3655.6	21721.1	4286.21	1877.31	1450.28	1125.38	983.629	893.834	1450.28	1441.85	1433.42	1425	1416.57
	1.01057	14502.8	2900.56	1450.28	725.14	145.028	826.634	1103.81	1450.28	2143.22	7686.74	1229.75	1327.76	1450.28	1695.32	3655.6	21721.1	4286.21	1877.31	1450.28	1125.38	983.629	893.834	1450.28	1441.85	1433.42	1425	1416.57
	1.01057	14502.8	2900.56	1450.28	725.14	145.028	826.634	1103.81	1450.28	2143.22	7686.74	1229.75	1327.76	1450.28	1695.32	3655.6	21721.1	4286.21	1877.31	1450.28	1125.38	983.629	893.834	1450.28	1441.85	1433.42	1425	1416.57
	1.01057	14502.8	2900.56	1450.28	725.14	145.028	826.634	1103.81	1450.28	2143.22	7686.74	1229.75	1327.76	1450.28	1695.32	3655.6	21721.1	4286.21	1877.31	1450.28	1125.38	983.629	893.834	1450.28	1441.85	1433.42	1425	1416.57
	1.01057	14502.8	2900.56	1450.28	725.14	145.028	826.634	1103.81	1450.28	2143.22	7686.74	1229.75	1327.76	1450.28	1695.32	3655.6	21721.1	4286.21	1877.31	1450.28	1125.38	983.629	893.834	1450.28	1441.85	1433.42	1425	1416.57
	1.01057	14502.8	2900.56	1450.28	725.14	145.028	826.634	1103.81	1450.28	2143.22	7686.74	1229.75	1327.76	1450.28	1695.32	3655.6	21721.1	4286.21	1877.31	1450.28	1125.38	983.629	893.834	1450.28	1441.85	1433.42	1425	1416.57
	1.01057	14502.8	2900.56	1450.28	725.14	145.028	826.634	1103.81	1450.28	2143.22	7686.74	1229.75	1327.76	1450.28	1695.32	3655.6	21721.1	4286.21	1877.31	1450.28	1125.38	983.629	893.834	1450.28	1441.85	1433.42	1425	1416.57
	1.01057	14502.8	2900.56	1450.28	725.14	145.028	826.634	1103.81	1450.28	2143.22	7686.74	1229.75	1327.76	1450.28	1695.32	3655.6	21721.1	4286.21	1877.31	1450.28	1125.38	983.629	893.834	1450.28	1441.85	1433.42	1425	1416.57
	1.01057	14502.8	2900.56	1450.28	725.14	145.028	826.634	1103.81	1450.28	2143.22	7686.74	1229.75	1327.76	1450.28	1695.32	3655.6	21721.1	4286.21	1877.31	1450.28	1125.38	983.629	893.834	1450.28	1441.85	1433.42	1425	1416.57
	1.01057	14502.8	2900.56	1450.28	725.14	145.028	826.634	1103.81	1450.28	2143.22	7686.74	1229.75	1327.76	1450.28	1695.32	3655.6	21721.1	4286.21	1877.31	1450.28	1125.38	983.629	893.834	1450.28	1441.85	1433.42	1425	1416.57
	1.01057	14502.8	2900.56	1450.28	725.14	145.028	826.634	1103.81	1450.28	2143.22	7686.74	1229.75	1327.76	1450.28	1695.32	3655.6	21721.1	4286.21	1877.31	1450.28	1125.38	983.629	893.834	1450.28	1441.85	1433.42	1425	1416.57
	1.01057	14502.8	2900.56	1450.28	725.14	145.028	826.634	1103.81	1450.28	2143.22	7686.74	1229.75	1327.76	1450.28	1695.32	3655.6	21721.1	4286.21	1877.31	1450.28	1125.38	983.629	893.834	1450.28	1441.85	1433.42	1425	1416.57
	1.01057	14502.8	2900.56	1450.28	725.14	145.028	826.634	1103.81	1450.28	2143.22	7686.74	1229.75	1327.76	1450.28	1695.32	3655.6	21721.1	4286.21	1877.31	1450.28	1125.38	983.629	893.834	1450.28	1441.85	1433.42	1425	1416.57
	1.01057	14502.8	2900.56	1450.28	725.14	145.028	826.634	1103.81	1450.28	2143.22	7686.74	1229.75	1327.76	1450.28	1695.32	3655.6	21721.1	4286.21	1877.31	1450.28	1125.38	983.629	893.834	1450.28	1441.85	1433.42	1425	1416.57
	1.01057	14502.8	2900.56	1450.28	725.14	145.028	826.634	1103.81	1450.28	2143.22	7686.74	1229.75	1327.76	1450.28	1695.32	3655.6	21721.1	4286.21	1877.31	1450.28	1125.38	983.629	893.834	1450.28	1441.85	1433.42	1425	1416.57
	1.01057	14502.8	2900.56	1450.28	725.14	145.028	826.634	1103.81	1450.28	2143.22	7686.74	1229.75	1327.76	1450.28	1695.32	3655.6	21721.1	4286.21	1877.31	1450.28	1125.38	983.629	893.834	1450.28	1441.85	1433.42	1425	1416.57
	1.01057	14502.8	2900.56	1450.28	725.14	145.028	826.634	1103.81	1450.28	2143.22	7686.74	1229.75	1327.76	1450.28	1695.32	3655.6	21721.1	4286.21	1877.31	1450.28	1125.38	983.629	893.834	1450.28	1441.85	1433.42	1425	1416.57
	1.01057	14502.8	2900.56	1450.28	725.14	145.028	826.634	1103.81	1450.28	2143.22	7686.74	1229.75	1327.76	1450.28	1695.32	3655.6	21721.1	4286.21	1877.31	1450.28	1125.38	983.629	893.834	1450.28	1441.85	1433.42	1425	1416.57
	1.01057	14502.8	2900.56	1450.28	725.14	145.028	826.634	1103.81	1450.28	2143.22	7686.74	1229.75	1327.76	1450.28	1695.32	3655.6	21721.1	4286.21	1877.31	1450.28	1125.38	983.629	893.834	1450.28	1441.85	1433.42	1425	1416.57
	1.01057	14502.8	2900.56	1450.28	725.14	145.028	826.634	1103.81	1450.28	2143.22	7686.74	1229.75	1327.76	1450.28	1695.32	3655.6	21721.1	4286.21	1877.31	1450.28	1125.38	983.629	893.834	1450.28	1441.85	1433.42	1425	1416.57
	1.01057	14502.8	2900.56	1450.28	725.14	145.028	826.634	1103.81	1450.28	2143.22	7686.74	1229.75	1327.76	1450.28	1695.32	3655.6	21721.1	4286.21	1877.31	1450.28	1125.38	983.629	893.834	1450.28	1441.85	1433.42	1425	1416.57
	1.01057	14502.8	2900.56	1450.28	725.14	145.028	826.634	1103.81	1450.28	2143.22	7686.74	1229.75	1327.76	1450.28	1695.32	3655.6	21721.1	4286.21	1877.31	1450.28	1125.38	983.629	893.834	1450.28	1441.85	1433.42	1425	1416.57
	1.01057	14502.8	2900.56	1450.28	725.14	145.028	826.634	1103.81	1450.28	2143.22	7686.74	1229.75	1327.76	1450.28	1695.32	3655.6	21721.1	4286.21	1877.31	1450.28	1125.38	983.629	893.834	1450.28	1441.85	1433.42	1425	1416.57
	1.01057	14502.8	2900.56	1450.28	725.14	145.028	826.634	1103.81	1450.28	2143.22	7686.74	1229.75	1327.76	1450.28	1695.32	3655.6	21721.1	4286.21	1877.31	1450.28	1125.38	983.629	893.834	1450.28	1441.85	1433.42	1425	1416.57
	1.01057	14502.8	2900.56	1450.28	725.14	145.028	826.634	1103.81	1450.28	2143.22	7686.74	1229.75	1327.76	1450.28	1695.32	3655.6	21721.1	4286.21	1877.31	1450.28	1125.38	983.629	893.834	1450.28	1441.85	1433.42	1425	1416.57
	1.01057	14502.8	2900.56	1450.28	725.14	145.028	826.634	1103.81	1450.28	2143.22	7686.74	1229.75	1327.76	1450.28	1695.32	3655.6	21721.1	4286.21	1877.31	1450.28	1125.38	983.629	893.834	1450.28	1441.85	1433.42	1425	1416.57
	1.01057	14502.8	2900.56	1450.28	725.14	145.028	826.634	1103.81	1450.28	2143.22	7686.74	1229.75	1327.76	1450.28	1695.32	3655.6	21721.1	4286.21	1877.31	1450.28	1125.38	983.629	893.834	1450.28	1441.85	1433.42	1425	1416.57
	1.01057	14502.8	2900.56	1450.28	725.14	145.028	826.634	1103.81	1450.28	2143.22	7686.74	1229.75	1327.76	1450.28	1695.32	3655.6	21721.1	4286.21	1877.31	1450.28	1125.38	983.629	893.834	1450.28	1441.85	1433.42	1425	1416.57
	1.01057	14502.8	2900.56	1450.28	725.14	145.028	826.634	1103.81	1450.28	2143.22	7686.74	1229.75	1327.76	1450.28	1695.32	3655.6	21721.1	4286.21	1877.31	1450.28	1125.38	983.629	893.834	1450.28	1441.85	1433.42	1425	1416.57
	1.01057	14502.8	2900.56	1450.28	725.14	145.028	826.634	1103.81	1450.28	2143.22	7686.74	1229.75	1327.76	1450.28	1695.32	3655.6	21721.1	4286.21	1877.31	1450.28	1125.38	983.629	893.834	1450.28	1441.85	1433.42	1425	1416.57
	1.01057	14502.8	2900.56	1450.28	725.14	145.028	826.634	1103.81	1450.28	2143.22	7686.74	1229.75	1327.76	1450.28	1695.32	3655.6	21721.1	4286.21	1877.31	1450.28	1125.38	983.629	893.834	1450.28	1441.85	1433.42	1425	1416.57
	1.01057	14502.8	2900.56	1450.28	725.14	145.028	826.634	1103.81	1450.28	2143.22	7686.74	1229.75	1327.76	1450.28	1695.32	3655.6	21721.1	4286.21	1877.31	1450.28	1125.38	983.629	893.834	1450.28	1441.85	1433.42	1425	1416.57
	1.01057	14502.8	2900.56	1450.28	725.14	145.028	826.634	1103.81	1450.28	2143.22	7686.74	1229.75	1327.76	1450.28	1695.32	3655.6	21721.1	4286.21	1877.31	1450.28	1125.38	983.629	893.834	1450.28	1441.85	1433.42	1425	1416.57
	1.01057	14502.8	2900.56	1450.28	725.14	145.028	826.634	1103.81	1450.28	2143.22	7686.74	1229.75	1327.76	1450.28	1695.32	3655.6	21721.1	4286.21	1877.31	1450.28	1125.38	983.629	893.834	1450.28	1441.85	1433.42	1425	1416.57
	1.01057	14502.8	2900.56	1450.28	725.14	145.028	826.634	1103.81	1450.28	2143.22	7686.74	1229.75	1327.76	1450.28	1695.32	3655.6	21721.1	4286.21	1877.31	1450.28	1125.38	983.629	893.834	1450.28	1441.85	1433.42	1425	1416.57
	1.01057	14502.8	2900.56	1450.28	725.14	145.028	826.634	1103.81	1450.28	2143.22	7686.74	1229.75	1327.76	1450.28	1695.32	3655.6	21721.1	4286.21	1877.31	1450.28	1125.38	983.629	893.834	1450.28	1441.85	1433.42	1425	1416.57
	1.01057	14502.8	2900.56	1450.28	725.14	145.028	826.634	1103.81	1450.28	2143.22	7686.74	1229.75	1327.76	1450.28	1695.32	3655.6	21721.1	4286.21	1877.31	1450.28	1125.38	983.629	893.834	1450.28	1441.85	1433.42	1425	1416.57
	1.01057	14502.8	2900.56	1450.28	725.14	145.028	826.634	1103.81	1450.28	2143.22	7686.74	1229.75	1327.76	1450.28	1695.32	3655.6	21721.1	4286.21	1877.31	1450.28	1125.38	983.629	893.834	1450.28	1441.85	1433.42	1425	1416.57
	1.01057	14502.8	2900.56	1450.28	725.14	145.028	826.634	1103.81	1450.28	2143.22	7686.74	1229.75	1327.76	1450.28	1695.32	3655.6	21721.1	4286.21	1877.31	1450.28	1125.38	983.629	893.834	1450.28	1441.85	1433.42	1425	1416.57
	1.01057	14502.8	2900.56	1450.28	725.14	145.028	826.634	1103.81	1450.28	2143.22	7686.74	1229.75	1327.76	1450.28	1695.32	3655.6	21721.1	4286.21	1877.31	1450.28	1125.38	983.629	893.834	1450.28	1441.85	1433.42	1425	1416.57
	1.01057	14502.8	2900.56	1450.28	725.14	145.028	826.634	1103.81	1450.28	2143.22	7686.74	1229.75	1327.76	1450.28	1695.32	3655.6	21721.1	4286.21	1877.31	1450.28	1125.38	983.629	893.834	1450.28	1441.85	1433.42	1425	1416.57
	1.01057	14502.8	2900.56	1450.28	725.14	145.028	826.634	1103.81	1450.28	2143.22	7686.74	1229.75	1327.76	1450.28	1695.32	3655.6	21721.1	4286.21	1877.31	1450.28	1125.38	983.629	893.834	1450.28	1441.85	1433.42	1425	1416.57
	1.01057	14502.8	2900.56	1450.28	725.14	145.028	826.634	1103.81	1450.28	2143.22	7686.74	1229.75	1327.76	1450.28	1695.32	3655.6	21721.1	4286.21	1877.31	1450.28	1125.38	983.629	893.834	1450.28	1441.85	1433.42	1425	1416.57
	1.01057	14502.8	2900.56	1450.28	725.14	145.028	826.634	1103.81	1450.28	2143.22	7686.74	1229.75	1327.76	1450.28	1695.32	3655.6	21721.1	4286.21	1877.31	1450.28	1125.38	983.629	893.834	1450.28	1441.85	1433.42	1425	1416.57
	1.01057	14502.8	2900.56	1450.28	725.14	145.028	826.634	1103.81	1450.28	2143.22	7686.74	1229.75	1327.76	1450.28	1695.32	3655.6	21721.1	4286.21	1877.31	1450.28	1125.38	983.629	893.834	1450.28	1441.85	1433.42	1425	1416.57
	1.01057	14502.8	2900.56	1450.28	725.14	145.028	826.634	1103.81	1450.28	2143.22	7686.74	1229.75	1327.76	1450.28	1695.32	3655.6	21721.1	4286.21	1877.31	1450.28	1125.38	983.629	893.834	1450.28	1441.85	1433.42	1425	1416.57
	1.01057	14502.8	2900.56	1450.28	725.14	145.028	826.634	1103.81	1450.28	2143.22	7686.74	1229.75	1327.76	1450.28	1695.32	3655.6	21721.1	4286.21	1877.31	1450.28	1125.38	983.629	893.834	1450.28	1441.85	1433.42	1425	1416.57
	1.01057	14502.8	2900.56	1450.28	725.14	145.028	826.634	1103.81	1450.28	2143.22	7686.74	1229.75	1327.76	1450.28	1695.32	3655.6	21721.1	4286.21	1877.31	1450.28	1125.38	983.629	893.834	1450.28	1441.85	1433.42	1425	1416.57
	1.01057	14502.8	2900.56	1450.28	725.14	145.028	826.634	1103.81	1450.28	2143.22	7686.74	1229.75	1327.76	1450.28	1695.32	3655.6	21721.1	4286.21	1877.31	1450.28	1125.38	983.629	893.834	1450.28	1441.85	1433.42	1425	1416.57
	1.01057	14502.8	2900.56	1450.28	725.14	145.028	826.634	1103.81	1450.28	2143.22	7686.74	1229.75	1327.76	1450.28	1695.32	3655.6	21721.1	4286.21	1877.31	1450.28	1125.38	983.629	893.834	1450.28	1441.85	1433.42	1425	1416.57
	1.01057	14502.8	2900.56	1450.28	725.14	145.028	826.634	1103.81	1450.28	2143.22	7686.74	1229.75	1327.76	1450.28	1695.32	3655.6	21721.1	4286.21	1877.31	1450.28	1125.38	983.629	893.834	1450.28	1441.85	1433.42	1425	1416.57
	1.01057	14502.8	2900.56	1450.28	725.14	145.028	826.634	1103.81	1450.28	2143.22	7686.74	1229.75	1327.76	1450.28	1695.32	3655.6	21721.1	4286.21	1877.31	1450.28	1125.38	983.629	893.834	1450.28	1441.85	1433.42	1425	1416.57
	1.01057	14502.8	2900.56	1450.28	725.14	145.028	826.634	1103.81	1450.28	2143.22	7686.74	1229.75	1327.76	1450.28	1695.32	3655.6	21721.1	4286.21	1877.31	1450.28	1125.38	983.629	893.834	1450.28	1441.85	1433.42	1425	1416.57
	1.01057	14502.8	2900.56	1450.28	725.14	145.028	826.634	1103.81	1450.28	2143.22	7686.74	1229.75	1327.76	1450.28	1695.32	3655.6	21721.1	4286.21	1877.31	1450.28	1125.38	983.629	893.834	1450.28	1441.85	1433.42	1425	1416.57
	1.01057	14502.8	2900.56	1450.28	725.14	145.028	826.634	1103.81	1450.28	2143.22	7686.74	1229.75	1327.76	1450.28	1695.32	3655.6	21721.1	4286.21	1877.31	1450.28	1125.38	983.629	893.834	1450.28	1441.85	1433.42	1425	1416.57
	1.01057	14502.8	2900.56	1450.28	725.14	145.028	826.634	1103.81	1450.28	2143.22	7686.74	1229.75	1327.76	1450.28	1695.32	3655.6	21721.1	4286.21	1877.31	1450.28	1125.38	983.629	893.834	1450.28	1441.85	1433.42	1425	1416.57
	1.01057	14502.8	2900.56	1450.28	725.14	145.028	826.634	1103.81	1450.28	2143.22	7686.74	1229.75	1327.76	1450.28	1695.32	3655.6	21721.1	4286.21	1877.31	1450.28	1125.38	983.629	893.834	1450.28	1441.85	1433.42	1425	1416.57
	1.01057	14502.8	2900.56	1450.28	725.14	145.028	826.634	1103.81	1450.28	2143.22	7686.74	1229.75	1327.76	1450.28	1695.32	3655.6	21721.1	4286.21	1877.31	1450.28	1125.38	983.629	893.834	1450.28	1441.85	1433.42	1425	1416.57
	1.01057	14502.8	2900.56	1450.28	725.14	145.028	826.634	1103.81	1450.28	2143.22	7686.74	1229.75	1327.76	1450.28	1695.32	3655.6	21721.1	4286.21	1877.31	1450.28	1125.38	983.629	893.834	1450.28	1441.85	1433.42	1425	1416.57
	1.01057	14502.8	2900.56	1450.28	725.14	145.028	826.634	1103.81	1450.28	2143.22	7686.74	1229.75	1327.76	1450.28	1695.32	3655.6	21721.1	4286.21	1877.31	1450.28	1125.38	983.629	893.834	1450.28	1441.85	1433.42	1425	1416.57
	1.01057	14502.8	2900.56	1450.28	725.14	145.028	826.634	1103.81	1450.28	2143.22	7686.74	1229.75	1327.76	1450.28	1695.32	3655.6	21721.1	4286.21	1877.31	1450.28	1125.38	983.629	893.834	1450.28	1441.85	1433.42	1425	1416.57
	1.01057	14502.8	2900.56	1450.28	725.14	145.028	826.634	1103.81	1450.28	2143.22	7686.74	1229.75	1327.76	1450.28	1695.32	3655.6	21721.1	4286.21	1877.31	1450.28	1125.38	983.629	893.834	1450.28	1441.85	1433.42	1425	1416.57
	1.01057	14502.8	2900.56	1450.28	725.14	145.028	826.634	1103.81	1450.28	2143.22	7686.74	1229.75	1327.76	1450.28	1695.32	3655.6	21721.1	4286.21	1877.31	1450.28	1125.38	983.629	893.834	1450.28	1441.85	1433.42	1425	1416.57
	1.01057	14502.8	2900.56	1450.28	725.14	145.028	826.634	1103.81	1450.28	2143.22	7686.74	1229.75	1327.76	1450.28	1695.32	3655.6	21721.1	4286.21	1877.31	1450.28	1125.38	983.629	893.834	1450.28	1441.85	1433.42	1425	1416.57
	1.01057	14502.8	2900.56	1450.28	725.14	145.028	826.634	1103.81	1450.28	2143.22	7686.74	1229.75	1327.76	1450.28	1695.32	3655.6	21721.1	4286.21	1877.31	1450.28	1125.38	983.629	893.834	1450.28	1441.85	1433.42	1425	1416.57
	1.01057	14502.8	2900.56	1450.28	725.14	145.028	826.634	1103.81	1450.28	2143.22	7686.74	1229.75	1327.76	1450.28	1695.32	3655.6	21721.1	4286.21	1877.31	1450.28	1125.38	983.629	893.834	1450.28	1441.85	1433.42	1425	1416.57
	1.01057	14502.8	2900.56	1450.28	725.14	145.028	826.634	1103.81	1450.28	2143.22	7686.74	1229.75	1327.76	1450.28	1695.32	3655.6	21721.1	4286.21	1877.31	1450.28	1125.38	983.629	893.834	1450.28	1441.85	1433.42	1425	1416.57
	1.01057	14502.8	2900.56	1450.28	725.14	145.028	826.634	1103.81	1450.28	2143.22	7686.74	1229.75	1327.76	1450.28	1695.32	3655.6	21721.1	4286.21	1877.31	1450.28	1125.38	983.629	893.834	1450.28	1441.85	1433.42	1425	1416.57
	1.01057	14502.8	2900.56	1450.28	725.14	145.028	826.634	1103.81	1450.28	2143.22	7686.74	1229.75	1327.76	1450.28	1695.32	3655.6	21721.1	4286.21	1877.31	1450.28	1125.38	983.629	893.834	1450.28	1441.85	1433.42	1425	1416.57
	1.01057	14502.8	2900.56	1450.28	725.14	145.028	826.634	1103.81	1450.28	2143.22	7686.74	1229.75	1327.76	1450.28	1695.32	3655.6	21721.1	4286.21	1877.31	1450.28	1125.38	983.629	893.834	1450.28	1441.85	1433.42	1425	1416.57
	1.01057	14502.8	2900.56	1450.28	725.14	145.028	826.634	1103.81	1450.28	2143.22	7686.74	1229.75	1327.76	1450.28	1695.32	3655.6	21721.1	4286.21	1877.31	1450.28	1125.38	983.629	893.834	1450.28	1441.85	1433.42	1425	1416.57
	1.01057	14502.8	2900.56	1450.28	725.14	145.028	826.634	1103.81	1450.28	2143.22	7686.74	1229.75	1327.76	1450.28	1695.32	3655.6	21721.1	4286.21	1877.31	1450.28	1125.38	983.629	893.834	1450.28	1441.85	1433.42	1425	1416.57
	1.01057	14502.8	2900.56	1450.28	725.14	145.028	826.634	1103.81	1450.28	2143.22	7686.74	1229.75	1327.76	1450.28	1695.32	3655.6	21721.1	4286.21	1877.31	1450.28	1125.38	983.629	893.834	1450.28	1441.85	1433.42	1425	1416.57
	1.05268	13922.7	2784.54	1392.27	696.134	139.227	793.569	1059.66	1392.27	2057.49	7379.27	1180.56	1274.65	1392.27	1627.5	3509.38	20852.3	4114.76	1802.22	1392.27	1080.37	944.283	858.08	1392.27	1384.18	1376.09	1368	1359.91
	1.05268	13922.7	2784.54	1392.27	696.134	139.227	793.569	1059.66	1392.27	2057.49	7379.27	1180.56	1274.65	1392.27	1627.5	3509.38	20852.3	4114.76	1802.22	1392.27	1080.37	944.283	858.08	1392.27	1384.18	1376.09	1368	1359.91
	1.05268	13922.7	2784.54	1392.27	696.134	139.227	793.569	1059.66	1392.27	2057.49	7379.27	1180.56	1274.65	1392.27	1627.5	3509.38	20852.3	4114.76	1802.22	1392.27	1080.37	944.283	858.08	1392.27	1384.18	1376.09	1368	1359.91
	1.05268	13922.7	2784.54	1392.27	696.134	139.227	793.569	1059.66	1392.27	2057.49	7379.27	1180.56	1274.65	1392.27	1627.5	3509.38	20852.3	4114.76	1802.22	1392.27	1080.37	944.283	858.08	1392.27	1384.18	1376.09	1368	1359.91
	1.05268	13922.7	2784.54	1392.27	696.134	139.227	793.569	1059.66	1392.27	2057.49	7379.27	1180.56	1274.65	1392.27	1627.5	3509.38	20852.3	4114.76	1802.22	1392.27	1080.37	944.283	858.08	1392.27	1384.18	1376.09	1368	1359.91
	1.05268	13922.7	2784.54	1392.27	696.134	139.227	793.569	1059.66	1392.27	2057.49	7379.27	1180.56	1274.65	1392.27	1627.5	3509.38	20852.3	4114.76	1802.22	1392.27	1080.37	944.283	858.08	1392.27	1384.18	1376.09	1368	1359.91
	1.05268	13922.7	2784.54	1392.27	696.134	139.227	793.569	1059.66	1392.27	2057.49	7379.27	1180.56	1274.65	1392.27	1627.5	3509.38	20852.3	4114.76	1802.22	1392.27	1080.37	944.283	858.08	1392.27	1384.18	1376.09	1368	1359.91
	1.05268	13922.7	2784.54	1392.27	696.134	139.227	793.569	1059.66	1392.27	2057.49	7379.27	1180.56	1274.65	1392.27	1627.5	3509.38	20852.3	4114.76	1802.22	1392.27	1080.37	944.283	858.08	1392.27	1384.18	1376.09	1368	1359.91
	1.05268	13922.7	2784.54	1392.27	696.134	139.227	793.569	1059.66	1392.27	2057.49	7379.27	1180.56	1274.65	1392.27	1627.5	3509.38	20852.3	4114.76	1802.22	1392.27	1080.37	944.283	858.08	1392.27	1384.18	1376.09	1368	1359.91
	1.05268	13922.7	2784.54	1392.27	696.134	139.227	793.569	1059.66	1392.27	2057.49	7379.27	1180.56	1274.65	1392.27	1627.5	3509.38	20852.3	4114.76	1802.22	1392.27	1080.37	944.283	858.08	1392.27	1384.18	1376.09	1368	1359.91
	1.05268	13922.7	2784.54	1392.27	696.134	139.227	793.569	1059.66	1392.27	2057.49	7379.27	1180.56	1274.65	1392.27	1627.5	3509.38	20852.3	4114.76	1802.22	1392.27	1080.37	944.283	858.08	1392.27	1384.18	1376.09	1368	1359.91
	1.05268	13922.7	2784.54	1392.27	696.134	139.227	793.569	1059.66	1392.27	2057.49	7379.27	1180.56	1274.65	1392.27	1627.5	3509.38	20852.3	4114.76	1802.22	1392.27	1080.37	944.283	858.08	1392.27	1384.18	1376.09	1368	1359.91
	1.05268	13922.7	2784.54	1392.27	696.134	139.227	793.569	1059.66	1392.27	2057.49	7379.27	1180.56	1274.65	1392.27	1627.5	3509.38	20852.3	4114.76	1802.22	1392.27	1080.37	944.283	858.08	1392.27	1384.18	1376.09	1368	1359.91
	1.05268	13922.7	2784.54	1392.27	696.134	139.227	793.569	1059.66	1392.27	2057.49	7379.27	1180.56	1274.65	1392.27	1627.5	3509.38	20852.3	4114.76	1802.22	1392.27	1080.37	944.283	858.08	1392.27	1384.18	1376.09	1368	1359.91
	1.05268	13922.7	2784.54	1392.27	696.134	139.227	793.569	1059.66	1392.27	2057.49	7379.27	1180.56	1274.65	1392.27	1627.5	3509.38	20852.3	4114.76	1802.22	1392.27	1080.37	944.283	858.08	1392.27	1384.18	1376.09	1368	1359.91
	1.05268	13922.7	2784.54	1392.27	696.134	139.227	793.569	1059.66	1392.27	2057.49	7379.27	1180.56	1274.65	1392.27	1627.5	3509.38	20852.3	4114.76	1802.22	1392.27	1080.37	944.283	858.08	1392.27	1384.18	1376.09	1368	1359.91
	1.05268	13922.7	2784.54	1392.27	696.134	139.227	793.569	1059.66	1392.27	2057.49	7379.27	1180.56	1274.65	1392.27	1627.5	3509.38	20852.3	4114.76	1802.22	1392.27	1080.37	944.283	858.08	1392.27	1384.18	1376.09	1368	1359.91
	1.05268	13922.7	2784.54	1392.27	696.134	139.227	793.569	1059.66	1392.27	2057.49	7379.27	1180.56	1274.65	1392.27	1627.5	3509.38	20852.3	4114.76	1802.22	1392.27	1080.37	944.283	858.08	1392.27	1384.18	1376.09	1368	1359.91
	1.05268	13922.7	2784.54	1392.27	696.134	139.227	793.569	1059.66	1392.27	2057.49	7379.27	1180.56	1274.65	1392.27	1627.5	3509.38	20852.3	4114.76	1802.22	1392.27	1080.37	944.283	858.08	1392.27	1384.18	1376.09	1368	1359.91
	1.05268	13922.7	2784.54	1392.27	696.134	139.227	793.569	1059.66	1392.27	2057.49	7379.27	1180.56	1274.65	1392.27	1627.5	3509.38	20852.3	4114.76	1802.22	1392.27	1080.37	944.283	858.08	1392.27	1384.18	1376.09	1368	1359.91
	1.05268	13922.7	2784.54	1392.27	696.134	139.227	793.569	1059.66	1392.27	2057.49	7379.27	1180.56	1274.65	1392.27	1627.5	3509.38	20852.3	4114.76	1802.22	1392.27	1080.37	944.283	858.08	1392.27	1384.18	1376.09	1368	1359.91
	1.05268	13922.7	2784.54	1392.27	696.134	139.227	793.569	1059.66	1392.27	2057.49	7379.27	1180.56	1274.65	1392.27	1627.5	3509.38	20852.3	4114.76	1802.22	1392.27	1080.37	944.283	858.08	1392.27	1384.18	1376.09	1368	1359.91
	1.05268	13922.7	2784.54	1392.27	696.134	139.227	793.569	1059.66	1392.27	2057.49	7379.27	1180.56	1274.65	1392.27	1627.5	3509.38	20852.3	4114.76	1802.22	1392.27	1080.37	944.283	858.08	1392.27	1384.18	1376.09	1368	1359.91
	1.05268	13922.7	2784.54	1392.27	696.134	139.227	793.569	1059.66	1392.27	2057.49	7379.27	1180.56	1274.65	1392.27	1627.5	3509.38	20852.3	4114.76	1802.22	1392.27	1080.37	944.283	858.08	1392.27	1384.18	1376.09	1368	1359.91
	1.05268	13922.7	2784.54	1392.27	696.134	139.227	793.569	1059.66	1392.27	2057.49	7379.27	1180.56	1274.65	1392.27	1627.5	3509.38	20852.3	4114.76	1802.22	1392.27	1080.37	944.283	858.08	1392.27	1384.18	1376.09	1368	1359.91
	1.05268	13922.7	2784.54	1392.27	696.134	139.227	793.569	1059.66	1392.27	2057.49	7379.27	1180.56	1274.65	1392.27	1627.5	3509.38	20852.3	4114.76	1802.22	1392.27	1080.37	944.283	858.08	1392.27	1384.18	1376.09	1368	1359.91
	1.05268	13922.7	2784.54	1392.27	696.134	139.227	793.569	1059.66	1392.27	2057.49	7379.27	1180.56	1274.65	1392.27	1627.5	3509.38	20852.3	4114.76	1802.22	1392.27	1080.37	944.283	858.08	1392.27	1384.18	1376.09	1368	1359.91
	1.05268	13922.7	2784.54	1392.27	696.134	139.227	793.569	1059.66	1392.27	2057.49	7379.27	1180.56	1274.65	1392.27	1627.5	3509.38	20852.3	4114.76	1802.22	1392.27	1080.37	944.283	858.08	1392.27	1384.18	1376.09	1368	1359.91
	1.05268	13922.7	2784.54	1392.27	696.134	139.227	793.569	1059.66	1392.27	2057.49	7379.27	1180.56	1274.65	1392.27	1627.5	3509.38	20852.3	4114.76	1802.22	1392.27	1080.37	944.283	858.08	1392.27	1384.18	1376.09	1368	1359.91
	1.05268	13922.7	2784.54	1392.27	696.134	139.227	793.569	1059.66	1392.27	2057.49	7379.27	1180.56	1274.65	1392.27	1627.5	3509.38	20852.3	4114.76	1802.22	1392.27	1080.37	944.283	858.08	1392.27	1384.18	1376.09	1368	1359.91
	1.13689	12891.4	2578.28	1289.14	644.569	128.914	734.786	981.164	1289.14	1905.08	6832.66	1093.11	1180.23	1289.14	1506.95	3249.42	19307.7	3809.96	1668.72	1289.14	1000.34	874.336	794.519	1289.14	1281.65	1274.16	1266.66	1259.17
	1.13689	12891.4	2578.28	1289.14	644.569	128.914	734.786	981.164	1289.14	1905.08	6832.66	1093.11	1180.23	1289.14	1506.95	3249.42	19307.7	3809.96	1668.72	1289.14	1000.34	874.336	794.519	1289.14	1281.65	1274.16	1266.66	1259.17
	1.13689	12891.4	2578.28	1289.14	644.569	128.914	734.786	981.164	1289.14	1905.08	6832.66	1093.11	1180.23	1289.14	1506.95	3249.42	19307.7	3809.96	1668.72	1289.14	1000.34	874.336	794.519	1289.14	1281.65	1274.16	1266.66	1259.17
	1.13689	12891.4	2578.28	1289.14	644.569	128.914	734.786	981.164	1289.14	1905.08	6832.66	1093.11	1180.23	1289.14	1506.95	3249.42	19307.7	3809.96	1668.72	1289.14	1000.34	874.336	794.519	1289.14	1281.65	1274.16	1266.66	1259.17
	1.13689	12891.4	2578.28	1289.14	644.569	128.914	734.786	981.164	1289.14	1905.08	6832.66	1093.11	1180.23	1289.14	1506.95	3249.42	19307.7	3809.96	1668.72	1289.14	1000.34	874.336	794.519	1289.14	1281.65	1274.16	1266.66	1259.17
	1.13689	12891.4	2578.28	1289.14	644.569	128.914	734.786	981.164	1289.14	1905.08	6832.66	1093.11	1180.23	1289.14	1506.95	3249.42	19307.7	3809.96	1668.72	1289.14	1000.34	874.336	794.519	1289.14	1281.65	1274.16	1266.66	1259.17
	1.13689	12891.4	2578.28	1289.14	644.569	128.914	734.786	981.164	1289.14	1905.08	6832.66	1093.11	1180.23	1289.14	1506.95	3249.42	19307.7	3809.96	1668.72	1289.14	1000.34	874.336	794.519	1289.14	1281.65	1274.16	1266.66	1259.17
	1.13689	12891.4	2578.28	1289.14	644.569	128.914	734.786	981.164	1289.14	1905.08	6832.66	1093.11	1180.23	1289.14	1506.95	3249.42	19307.7	3809.96	1668.72	1289.14	1000.34	874.336	794.519	1289.14	1281.65	1274.16	1266.66	1259.17
	1.13689	12891.4	2578.28	1289.14	644.569	128.914	734.786	981.164	1289.14	1905.08	6832.66	1093.11	1180.23	1289.14	1506.95	3249.42	19307.7	3809.96	1668.72	1289.14	1000.34	874.336	794.519	1289.14	1281.65	1274.16	1266.66	1259.17
	1.13689	12891.4	2578.28	1289.14	644.569	128.914	734.786	981.164	1289.14	1905.08	6832.66	1093.11	1180.23	1289.14	1506.95	3249.42	19307.7	3809.96	1668.72	1289.14	1000.34	874.336	794.519	1289.14	1281.65	1274.16	1266.66	1259.17
	1.13689	12891.4	2578.28	1289.14	644.569	128.914	734.786	981.164	1289.14	1905.08	6832.66	1093.11	1180.23	1289.14	1506.95	3249.42	19307.7	3809.96	1668.72	1289.14	1000.34	874.336	794.519	1289.14	1281.65	1274.16	1266.66	1259.17
	1.13689	12891.4	2578.28	1289.14	644.569	128.914	734.786	981.164	1289.14	1905.08	6832.66	1093.11	1180.23	1289.14	1506.95	3249.42	19307.7	3809.96	1668.72	1289.14	1000.34	874.336	794.519	1289.14	1281.65	1274.16	1266.66	1259.17
	1.13689	12891.4	2578.28	1289.14	644.569	128.914	734.786	981.164	1289.14	1905.08	6832.66	1093.11	1180.23	1289.14	1506.95	3249.42	19307.7	3809.96	1668.72	1289.14	1000.34	874.336	794.519	1289.14	1281.65	1274.16	1266.66	1259.17
	1.13689	12891.4	2578.28	1289.14	644.569	128.914	734.786	981.164	1289.14	1905.08	6832.66	1093.11	1180.23	1289.14	1506.95	3249.42	19307.7	3809.96	1668.72	1289.14	1000.34	874.336	794.519	1289.14	1281.65	1274.16	1266.66	1259.17
	1.13689	12891.4	2578.28	1289.14	644.569	128.914	734.786	981.164	1289.14	1905.08	6832.66	1093.11	1180.23	1289.14	1506.95	3249.42	19307.7	3809.96	1668.72	1289.14	1000.34	874.336	794.519	1289.14	1281.65	1274.16	1266.66	1259.17
	1.13689	12891.4	2578.28	1289.14	644.569	128.914	734.786	981.164	1289.14	1905.08	6832.66	1093.11	1180.23	1289.14	1506.95	3249.42	19307.7	3809.96	1668.72	1289.14	1000.34	874.336	794.519	1289.14	1281.65	1274.16	1266.66	1259.17
	1.13689	12891.4	2578.28	1289.14	644.569	128.914	734.786	981.164	1289.14	1905.08	6832.66	1093.11	1180.23	1289.14	1506.95	3249.42	19307.7	3809.96	1668.72	1289.14	1000.34	874.336	794.519	1289.14	1281.65	1274.16	1266.66	1259.17
	1.13689	12891.4	2578.28	1289.14	644.569	128.914	734.786	981.164	1289.14	1905.08	6832.66	1093.11	1180.23	1289.14	1506.95	3249.42	19307.7	3809.96	1668.72	1289.14	1000.34	874.336	794.519	1289.14	1281.65	1274.16	1266.66	1259.17
	1.13689	12891.4	2578.28	1289.14	644.569	128.914	734.786	981.164	1289.14	1905.08	6832.66	1093.11	1180.23	1289.14	1506.95	3249.42	19307.7	3809.96	1668.72	1289.14	1000.34	874.336	794.519	1289.14	1281.65	1274.16	1266.66	1259.17
	1.13689	12891.4	2578.28	1289.14	644.569	128.914	734.786	981.164	1289.14	1905.08	6832.66	1093.11	1180.23	1289.14	1506.95	3249.42	19307.7	3809.96	1668.72	1289.14	1000.34	874.336	794.519	1289.14	1281.65	1274.16	1266.66	1259.17
	1.26321	11602.2	2320.45	1160.22	580.112	116.022	661.307	883.048	1160.22	1714.58	6149.39	983.798	1062.21	1160.22	1356.25	2924.48	17376.9	3428.97	1501.85	1160.22	900.305	786.903	715.067	1160.22	1153.48	1146.74	1140	1133.26
	1.26321	11602.2	2320.45	1160.22	580.112	116.022	661.307	883.048	1160.22	1714.58	6149.39	983.798	1062.21	1160.22	1356.25	2924.48	17376.9	3428.97	1501.85	1160.22	900.305	786.903	715.067	1160.22	1153.48	1146.74	1140	1133.26
	1.26321	11602.2	2320.45	1160.22	580.112	116.022	661.307	883.048	1160.22	1714.58	6149.39	983.798	1062.21	1160.22	1356.25	2924.48	17376.9	3428.97	1501.85	1160.22	900.305	786.903	715.067	1160.22	1153.48	1146.74	1140	1133.26
	1.26321	11602.2	2320.45	1160.22	580.112	116.022	661.307	883.048	1160.22	1714.58	6149.39	983.798	1062.21	1160.22	1356.25	2924.48	17376.9	3428.97	1501.85	1160.22	900.305	786.903	715.067	1160.22	1153.48	1146.74	1140	1133.26
	1.26321	11602.2	2320.45	1160.22	580.112	116.022	661.307	883.048	1160.22	1714.58	6149.39	983.798	1062.21	1160.22	1356.25	2924.48	17376.9	3428.97	1501.85	1160.22	900.305	786.903	715.067	1160.22	1153.48	1146.74	1140	1133.26
	1.26321	11602.2	2320.45	1160.22	580.112	116.022	661.307	883.048	1160.22	1714.58	6149.39	983.798	1062.21	1160.22	1356.25	2924.48	17376.9	3428.97	1501.85	1160.22	900.305	786.903	715.067	1160.22	1153.48	1146.74	1140	1133.26
	1.26321	11602.2	2320.45	1160.22	580.112	116.022	661.307	883.048	1160.22	1714.58	6149.39	983.798	1062.21	1160.22	1356.25	2924.48	17376.9	3428.97	1501.85	1160.22	900.305	786.903	715.067	1160.22	1153.48	1146.74	1140	1133.26
	1.26321	11602.2	2320.45	1160.22	580.112	116.022	661.307	883.048	1160.22	1714.58	6149.39	983.798	1062.21	1160.22	1356.25	2924.48	17376.9	3428.97	1501.85	1160.22	900.305	786.903	715.067	1160.22	1153.48	1146.74	1140	1133.26
	1.26321	11602.2	2320.45	1160.22	580.112	116.022	661.307	883.048	1160.22	1714.58	6149.39	983.798	1062.21	1160.22	1356.25	2924.48	17376.9	3428.97	1501.85	1160.22	900.305	786.903	715.067	1160.22	1153.48	1146.74	1140	1133.26
	1.26321	11602.2	2320.45	1160.22	580.112	116.022	661.307	883.048	1160.22	1714.58	6149.39	983.798	1062.21	1160.22	1356.25	2924.48	17376.9	3428.97	1501.85	1160.22	900.305	786.903	715.067	1160.22	1153.48	1146.74	1140	1133.26
	1.26321	11602.2	2320.45	1160.22	580.112	116.022	661.307	883.048	1160.22	1714.58	6149.39	983.798	1062.21	1160.22	1356.25	2924.48	17376.9	3428.97	1501.85	1160.22	900.305	786.903	715.067	1160.22	1153.48	1146.74	1140	1133.26
	1.26321	11602.2	2320.45	1160.22	580.112	116.022	661.307	883.048	1160.22	1714.58	6149.39	983.798	1062.21	1160.22	1356.25	2924.48	17376.9	3428.97	1501.85	1160.22	900.305	786.903	715.067	1160.22	1153.48	1146.74	1140	1133.26
	1.26321	11602.2	2320.45	1160.22	580.112	116.022	661.307	883.048	1160.22	1714.58	6149.39	983.798	1062.21	1160.22	1356.25	2924.48	17376.9	3428.97	1501.85	1160.22	900.305	786.903	715.067	1160.22	1153.48	1146.74	1140	1133.26
	1.26321	11602.2	2320.45	1160.22	580.112	116.022	661.307	883.048	1160.22	1714.58	6149.39	983.798	1062.21	1160.22	1356.25	2924.48	17376.9	3428.97	1501.85	1160.22	900.305	786.903	715.067	1160.22	1153.48	1146.74	1140	1133.26
	1.26321	11602.2	2320.45	1160.22	580.112	116.022	661.307	883.048	1160.22	1714.58	6149.39	983.798	1062.21	1160.22	1356.25	2924.48	17376.9	3428.97	1501.85	1160.22	900.305	786.903	715.067	1160.22	1153.48	1146.74	1140	1133.26
	1.26321	11602.2	2320.45	1160.22	580.112	116.022	661.307	883.048	1160.22	1714.58	6149.39	983.798	1062.21	1160.22	1356.25	2924.48	17376.9	3428.97	1501.85	1160.22	900.305	786.903	715.067	1160.22	1153.48	1146.74	1140	1133.26
	1.26321	11602.2	2320.45	1160.22	580.112	116.022	661.307	883.048	1160.22	1714.58	6149.39	983.798	1062.21	1160.22	1356.25	2924.48	17376.9	3428.97	1501.85	1160.22	900.305	786.903	715.067	1160.22	1153.48	1146.74	1140	1133.26
	1.26321	11602.2	2320.45	1160.22	580.112	116.022	661.307	883.048	1160.22	1714.58	6149.39	983.798	1062.21	1160.22	1356.25	2924.48	17376.9	3428.97	1501.85	1160.22	900.305	786.903	715.067	1160.22	1153.48	1146.74	1140	1133.26
	1.26321	11602.2	2320.45	1160.22	580.112	116.022	661.307	883.048	1160.22	1714.58	6149.39	983.798	1062.21	1160.22	1356.25	2924.48	17376.9	3428.97	1501.85	1160.22	900.305	786.903	715.067	1160.22	1153.48	1146.74	1140	1133.26
	1.26321	11602.2	2320.45	1160.22	580.112	116.022	661.307	883.048	1160.22	1714.58	6149.39	983.798	1062.21	1160.22	1356.25	2924.48	17376.9	3428.97	1501.85	1160.22	900.305	786.903	715.067	1160.22	1153.48	1146.74	1140	1133.26
	1.26321	11602.2	2320.45	1160.22	580.112	116.022	661.307	883.048	1160.22	1714.58	6149.39	983.798	1062.21	1160.22	1356.25	2924.48	17376.9	3428.97	1501.85	1160.22	900.305	786.903	715.067	1160.22	1153.48	1146.74	1140	1133.26
	1.26321	11602.2	2320.45	1160.22	580.112	116.022	661.307	883.048	1160.22	1714.58	6149.39	983.798	1062.21	1160.22	1356.25	2924.48	17376.9	3428.97	1501.85	1160.22	900.305	786.903	715.067	1160.22	1153.48	1146.74	1140	1133.26
	1.26321	11602.2	2320.45	1160.22	580.112	116.022	661.307	883.048	1160.22	1714.58	6149.39	983.798	1062.21	1160.22	1356.25	2924.48	17376.9	3428.97	1501.85	1160.22	900.305	786.903	715.067	1160.22	1153.48	1146.74	1140	1133.26
	1.26321	11602.2	2320.45	1160.22	580.112	116.022	661.307	883.048	1160.22	1714.58	6149.39	983.798	1062.21	1160.22	1356.25	2924.48	17376.9	3428.97	1501.85	1160.22	900.305	786.903	715.067	1160.22	1153.48	1146.74	1140	1133.26
	1.26321	11602.2	2320.45	1160.22	580.112	116.022	661.307	883.048	1160.22	1714.58	6149.39	983.798	1062.21	1160.22	1356.25	2924.48	17376.9	3428.97	1501.85	1160.22	900.305	786.903	715.067	1160.22	1153.48	1146.74	1140	1133.26
	1.26321	11602.2	2320.45	1160.22	580.112	116.022	661.307	883.048	1160.22	1714.58	6149.39	983.798	1062.21	1160.22	1356.25	2924.48	17376.9	3428.97	1501.85	1160.22	900.305	786.903	715.067	1160.22	1153.48	1146.74	1140	1133.26
	1.26321	11602.2	2320.45	1160.22	580.112	116.022	661.307	883.048	1160.22	1714.58	6149.39	983.798	1062.21	1160.22	1356.25	2924.48	17376.9	3428.97	1501.85	1160.22	900.305	786.903	715.067	1160.22	1153.48	1146.74	1140	1133.26
	1.26321	11602.2	2320.45	1160.22	580.112	116.022	661.307	883.048	1160.22	1714.58	6149.39	983.798	1062.21	1160.22	1356.25	2924.48	17376.9	3428.97	1501.85	1160.22	900.305	786.903	715.067	1160.22	1153.48	1146.74	1140	1133.26
	1.26321	11602.2	2320.45	1160.22	580.112	116.022	661.307	883.048	1160.22	1714.58	6149.39	983.798	1062.21	1160.22	1356.25	2924.48	17376.9	3428.97	1501.85	1160.22	900.305	786.903	715.067	1160.22	1153.48	1146.74	1140	1133.26
	1.26321	11602.2	2320.45	1160.22	580.112	116.022	661.307	883.048	1160.22	1714.58	6149.39	983.798	1062.21	1160.22	1356.25	2924.48	17376.9	3428.97	1501.85	1160.22	900.305	786.903	715.067	1160.22	1153.48	1146.74	1140	1133.26
	1.26321	11602.2	2320.45	1160.22	580.112	116.022	661.307	883.048	1160.22	1714.58	6149.39	983.798	1062.21	1160.22	1356.25	2924.48	17376.9	3428.97	1501.85	1160.22	900.305	786.903	715.067	1160.22	1153.48	1146.74	1140	1133.26
	1.26321	11602.2	2320.45	1160.22	580.112	116.022	661.307	883.048	1160.22	1714.58	6149.39	983.798	1062.21	1160.22	1356.25	2924.48	17376.9	3428.97	1501.85	1160.22	900.305	786.903	715.067	1160.22	1153.48	1146.74	1140	1133.26
	1.26321	11602.2	2320.45	1160.22	580.112	116.022	661.307	883.048	1160.22	1714.58	6149.39	983.798	1062.21	1160.22	1356.25	2924.48	17376.9	3428.97	1501.85	1160.22	900.305	786.903	715.067	1160.22	1153.48	1146.74	1140	1133.26
	1.26321	11602.2	2320.45	1160.22	580.112	116.022	661.307	883.048	1160.22	1714.58	6149.39	983.798	1062.21	1160.22	1356.25	2924.48	17376.9	3428.97	1501.85	1160.22	900.305	786.903	715.067	1160.22	1153.48	1146.74	1140	1133.26
	1.26321	11602.2	2320.45	1160.22	580.112	116.022	661.307	883.048	1160.22	1714.58	6149.39	983.798	1062.21	1160.22	1356.25	2924.48	17376.9	3428.97	1501.85	1160.22	900.305	786.903	715.067	1160.22	1153.48	1146.74	1140	1133.26
	1.26321	11602.2	2320.45	1160.22	580.112	116.022	661.307	883.048	1160.22	1714.58	6149.39	983.798	1062.21	1160.22	1356.25	2924.48	17376.9	3428.97	1501.85	1160.22	900.305	786.903	715.067	1160.22	1153.48	1146.74	1140	1133.26
	1.26321	11602.2	2320.45	1160.22	580.112	116.022	661.307	883.048	1160.22	1714.58	6149.39	983.798	1062.21	1160.22	1356.25	2924.48	17376.9	3428.97	1501.85	1160.22	900.305	786.903	715.067	1160.22	1153.48	1146.74	1140	1133.26
	1.26321	11602.2	2320.45	1160.22	580.112	116.022	661.307	883.048	1160.22	1714.58	6149.39	983.798	1062.21	1160.22	1356.25	2924.48	17376.9	3428.97	1501.85	1160.22	900.305	786.903	715.067	1160.22	1153.48	1146.74	1140	1133.26
	1.26321	11602.2	2320.45	1160.22	580.112	116.022	661.307	883.048	1160.22	1714.58	6149.39	983.798	1062.21	1160.22	1356.25	2924.48	17376.9	3428.97	1501.85	1160.22	900.305	786.903	715.067	1160.22	1153.48	1146.74	1140	1133.26
	1.26321	11602.2	2320.45	1160.22	580.112	116.022	661.307	883.048	1160.22	1714.58	6149.39	983.798	1062.21	1160.22	1356.25	2924.48	17376.9	3428.97	1501.85	1160.22	900.305	786.903	715.067	1160.22	1153.48	1146.74	1140	1133.26
	1.26321	11602.2	2320.45	1160.22	580.112	116.022	661.307	883.048	1160.22	1714.58	6149.39	983.798	1062.21	1160.22	1356.25	2924.48	17376.9	3428.97	1501.85	1160.22	900.305	786.903	715.067	1160.22	1153.48	1146.74	1140	1133.26
	1.26321	11602.2	2320.45	1160.22	580.112	116.022	661.307	883.048	1160.22	1714.58	6149.39	983.798	1062.21	1160.22	1356.25	2924.48	17376.9	3428.97	1501.85	1160.22	900.305	786.903	715.067	1160.22	1153.48	1146.74	1140	1133.26
	1.26321	11602.2	2320.45	1160.22	580.112	116.022	661.307	883.048	1160.22	1714.58	6149.39	983.798	1062.21	1160.22	1356.25	2924.48	17376.9	3428.97	1501.85	1160.22	900.305	786.903	715.067	1160.22	1153.48	1146.74	1140	1133.26
	1.26321	11602.2	2320.45	1160.22	580.112	116.022	661.307	883.048	1160.22	1714.58	6149.39	983.798	1062.21	1160.22	1356.25	2924.48	17376.9	3428.97	1501.85	1160.22	900.305	786.903	715.067	1160.22	1153.48	1146.74	1140	1133.26
	1.26321	11602.2	2320.45	1160.22	580.112	116.022	661.307	883.048	1160.22	1714.58	6149.39	983.798	1062.21	1160.22	1356.25	2924.48	17376.9	3428.97	1501.85	1160.22	900.305	786.903	715.067	1160.22	1153.48	1146.74	1140	1133.26
	1.26321	11602.2	2320.45	1160.22	580.112	116.022	661.307	883.048	1160.22	1714.58	6149.39	983.798	1062.21	1160.22	1356.25	2924.48	17376.9	3428.97	1501.85	1160.22	900.305	786.903	715.067	1160.22	1153.48	1146.74	1140	1133.26
	1.26321	11602.2	2320.45	1160.22	580.112	116.022	661.307	883.048	1160.22	1714.58	6149.39	983.798	1062.21	1160.22	1356.25	2924.48	17376.9	3428.97	1501.85	1160.22	900.305	786.903	715.067	1160.22	1153.48	1146.74	1140	1133.26
	1.26321	11602.2	2320.45	1160.22	580.112	116.022	661.307	883.048	1160.22	1714.58	6149.39	983.798	1062.21	1160.22	1356.25	2924.48	17376.9	3428.97	1501.85	1160.22	900.305	786.903	715.067	1160.22	1153.48	1146.74	1140	1133.26
	1.26321	11602.2	2320.45	1160.22	580.112	116.022	661.307	883.048	1160.22	1714.58	6149.39	983.798	1062.21	1160.22	1356.25	2924.48	17376.9	3428.97	1501.85	1160.22	900.305	786.903	715.067	1160.22	1153.48	1146.74	1140	1133.26
	1.26321	11602.2	2320.45	1160.22	580.112	116.022	661.307	883.048	1160.22	1714.58	6149.39	983.798	1062.21	1160.22	1356.25	2924.48	17376.9	3428.97	1501.85	1160.22	900.305	786.903	715.067	1160.22	1153.48	1146.74	1140	1133.26
	1.26321	11602.2	2320.45	1160.22	580.112	116.022	661.307	883.048	1160.22	1714.58	6149.39	983.798	1062.21	1160.22	1356.25	2924.48	17376.9	3428.97	1501.85	1160.22	900.305	786.903	715.067	1160.22	1153.48	1146.74	1140	1133.26
	1.26321	11602.2	2320.45	1160.22	580.112	116.022	661.307	883.048	1160.22	1714.58	6149.39	983.798	1062.21	1160.22	1356.25	2924.48	17376.9	3428.97	1501.85	1160.22	900.305	786.903	715.067	1160.22	1153.48	1146.74	1140	1133.26
	1.26321	11602.2	2320.45	1160.22	580.112	116.022	661.307	883.048	1160.22	1714.58	6149.39	983.798	1062.21	1160.22	1356.25	2924.48	17376.9	3428.97	1501.85	1160.22	900.305	786.903	715.067	1160.22	1153.48	1146.74	1140	1133.26
	1.26321	11602.2	2320.45	1160.22	580.112	116.022	661.307	883.048	1160.22	1714.58	6149.39	983.798	1062.21	1160.22	1356.25	2924.48	17376.9	3428.97	1501.85	1160.22	900.305	786.903	715.067	1160.22	1153.48	1146.74	1140	1133.26
	1.26321	11602.2	2320.45	1160.22	580.112	116.022	661.307	883.048	1160.22	1714.58	6149.39	983.798	1062.21	1160.22	1356.25	2924.48	17376.9	3428.97	1501.85	1160.22	900.305	786.903	715.067	1160.22	1153.48	1146.74	1140	1133.26
	1.26321	11602.2	2320.45	1160.22	580.112	116.022	661.307	883.048	1160.22	1714.58	6149.39	983.798	1062.21	1160.22	1356.25	2924.48	17376.9	3428.97	1501.85	1160.22	900.305	786.903	715.067	1160.22	1153.48	1146.74	1140	1133.26
	1.26321	11602.2	2320.45	1160.22	580.112	116.022	661.307	883.048	1160.22	1714.58	6149.39	983.798	1062.21	1160.22	1356.25	2924.48	17376.9	3428.97	1501.85	1160.22	900.305	786.903	715.067	1160.22	1153.48	1146.74	1140	1133.26
	1.26321	11602.2	2320.45	1160.22	580.112	116.022	661.307	883.048	1160.22	1714.58	6149.39	983.798	1062.21	1160.22	1356.25	2924.48	17376.9	3428.97	1501.85	1160.22	900.305	786.903	715.067	1160.22	1153.48	1146.74	1140	1133.26
	1.26321	11602.2	2320.45	1160.22	580.112	116.022	661.307	883.048	1160.22	1714.58	6149.39	983.798	1062.21	1160.22	1356.25	2924.48	17376.9	3428.97	1501.85	1160.22	900.305	786.903	715.067	1160.22	1153.48	1146.74	1140	1133.26
	1.26321	11602.2	2320.45	1160.22	580.112	116.022	661.307	883.048	1160.22	1714.58	6149.39	983.798	1062.21	1160.22	1356.25	2924.48	17376.9	3428.97	1501.85	1160.22	900.305	786.903	715.067	1160.22	1153.48	1146.74	1140	1133.26
	1.26321	11602.2	2320.45	1160.22	580.112	116.022	661.307	883.048	1160.22	1714.58	6149.39	983.798	1062.21	1160.22	1356.25	2924.48	17376.9	3428.97	1501.85	1160.22	900.305	786.903	715.067	1160.22	1153.48	1146.74	1140	1133.26
	1.26321	11602.2	2320.45	1160.22	580.112	116.022	661.307	883.048	1160.22	1714.58	6149.39	983.798	1062.21	1160.22	1356.25	2924.48	17376.9	3428.97	1501.85	1160.22	900.305	786.903	715.067	1160.22	1153.48	1146.74	1140	1133.26
	1.26321	11602.2	2320.45	1160.22	580.112	116.022	661.307	883.048	1160.22	1714.58	6149.39	983.798	1062.21	1160.22	1356.25	2924.48	17376.9	3428.97	1501.85	1160.22	900.305	786.903	715.067	1160.22	1153.48	1146.74	1140	1133.26
	1.26321	11602.2	2320.45	1160.22	580.112	116.022	661.307	883.048	1160.22	1714.58	6149.39	983.798	1062.21	1160.22	1356.25	2924.48	17376.9	3428.97	1501.85	1160.22	900.305	786.903	715.067	1160.22	1153.48	1146.74	1140	1133.26
	1.26321	11602.2	2320.45	1160.22	580.112	116.022	661.307	883.048	1160.22	1714.58	6149.39	983.798	1062.21	1160.22	1356.25	2924.48	17376.9	3428.97	1501.85	1160.22	900.305	786.903	715.067	1160.22	1153.48	1146.74	1140	1133.26
	1.26321	11602.2	2320.45	1160.22	580.112	116.022	661.307	883.048	1160.22	1714.58	6149.39	983.798	1062.21	1160.22	1356.25	2924.48	17376.9	3428.97	1501.85	1160.22	900.305	786.903	715.067	1160.22	1153.48	1146.74	1140	1133.26
	1.26321	11602.2	2320.45	1160.22	580.112	116.022	661.307	883.048	1160.22	1714.58	6149.39	983.798	1062.21	1160.22	1356.25	2924.48	17376.9	3428.97	1501.85	1160.22	900.305	786.903	715.067	1160.22	1153.48	1146.74	1140	1133.26
	1.26321	11602.2	2320.45	1160.22	580.112	116.022	661.307	883.048	1160.22	1714.58	6149.39	983.798	1062.21	1160.22	1356.25	2924.48	17376.9	3428.97	1501.85	1160.22	900.305	786.903	715.067	1160.22	1153.48	1146.74	1140	1133.26
	1.26321	11602.2	2320.45	1160.22	580.112	116.022	661.307	883.048	1160.22	1714.58	6149.39	983.798	1062.21	1160.22	1356.25	2924.48	17376.9	3428.97	1501.85	1160.22	900.305	786.903	715.067	1160.22	1153.48	1146.74	1140	1133.26
	1.26321	11602.2	2320.45	1160.22	580.112	116.022	661.307	883.048	1160.22	1714.58	6149.39	983.798	1062.21	1160.22	1356.25	2924.48	17376.9	3428.97	1501.85	1160.22	900.305	786.903	715.067	1160.22	1153.48	1146.74	1140	1133.26
	1.26321	11602.2	2320.45	1160.22	580.112	116.022	661.307	883.048	1160.22	1714.58	6149.39	983.798	1062.21	1160.22	1356.25	2924.48	17376.9	3428.97	1501.85	1160.22	900.305	786.903	715.067	1160.22	1153.48	1146.74	1140	1133.26
	1.26321	11602.2	2320.45	1160.22	580.112	116.022	661.307	883.048	1160.22	1714.58	6149.39	983.798	1062.21	1160.22	1356.25	2924.48	17376.9	3428.97	1501.85	1160.22	900.305	786.903	715.067	1160.22	1153.48	1146.74	1140	1133.26
	1.26321	11602.2	2320.45	1160.22	580.112	116.022	661.307	883.048	1160.22	1714.58	6149.39	983.798	1062.21	1160.22	1356.25	2924.48	17376.9	3428.97	1501.85	1160.22	900.305	786.903	715.067	1160.22	1153.48	1146.74	1140	1133.26
	1.26321	11602.2	2320.45	1160.22	580.112	116.022	661.307	883.048	1160.22	1714.58	6149.39	983.798	1062.21	1160.22	1356.25	2924.48	17376.9	3428.97	1501.85	1160.22	900.305	786.903	715.067	1160.22	1153.48	1146.74	1140	1133.26
	1.26321	11602.2	2320.45	1160.22	580.112	116.022	661.307	883.048	1160.22	1714.58	6149.39	983.798	1062.21	1160.22	1356.25	2924.48	17376.9	3428.97	1501.85	1160.22	900.305	786.903	715.067	1160.22	1153.48	1146.74	1140	1133.26
	1.26321	11602.2	2320.45	1160.22	580.112	116.022	661.307	883.048	1160.22	1714.58	6149.39	983.798	1062.21	1160.22	1356.25	2924.48	17376.9	3428.97	1501.85	1160.22	900.305	786.903	715.067	1160.22	1153.48	1146.74	1140	1133.26
	1.26321	11602.2	2320.45	1160.22	580.112	116.022	661.307	883.048	1160.22	1714.58	6149.39	983.798	1062.21	1160.22	1356.25	2924.48	17376.9	3428.97	1501.85	1160.22	900.305	786.903	715.067	1160.22	1153.48	1146.74	1140	1133.26
	1.26321	11602.2	2320.45	1160.22	580.112	116.022	661.307	883.048	1160.22	1714.58	6149.39	983.798	1062.21	1160.22	1356.25	2924.48	17376.9	3428.97	1501.85	1160.22	900.305	786.903	715.067	1160.22	1153.48	1146.74	1140	1133.26
	1.26321	11602.2	2320.45	1160.22	580.112	116.022	661.307	883.048	1160.22	1714.58	6149.39	983.798	1062.21	1160.22	1356.25	2924.48	17376.9	3428.97	1501.85	1160.22	900.305	786.903	715.067	1160.22	1153.48	1146.74	1140	1133.26
	1.26321	11602.2	2320.45	1160.22	580.112	116.022	661.307	883.048	1160.22	1714.58	6149.39	983.798	1062.21	1160.22	1356.25	2924.48	17376.9	3428.97	1501.85	1160.22	900.305	786.903	715.067	1160.22	1153.48	1146.74	1140	1133.26
	1.26321	11602.2	2320.45	1160.22	580.112	116.022	661.307	883.048	1160.22	1714.58	6149.39	983.798	1062.21	1160.22	1356.25	2924.48	17376.9	3428.97	1501.85	1160.22	900.305	786.903	715.067	1160.22	1153.48	1146.74	1140	1133.26
	1.26321	11602.2	2320.45	1160.22	580.112	116.022	661.307	883.048	1160.22	1714.58	6149.39	983.798	1062.21	1160.22	1356.25	2924.48	17376.9	3428.97	1501.85	1160.22	900.305	786.903	715.067	1160.22	1153.48	1146.74	1140	1133.26
	1.26321	11602.2	2320.45	1160.22	580.112	116.022	661.307	883.048	1160.22	1714.58	6149.39	983.798	1062.21	1160.22	1356.25	2924.48	17376.9	3428.97	1501.85	1160.22	900.305	786.903	715.067	1160.22	1153.48	1146.74	1140	1133.26
	1.26321	11602.2	2320.45	1160.22	580.112	116.022	661.307	883.048	1160.22	1714.58	6149.39	983.798	1062.21	1160.22	1356.25	2924.48	17376.9	3428.97	1501.85	1160.22	900.305	786.903	715.067	1160.22	1153.48	1146.74	1140	1133.26
	1.26321	11602.2	2320.45	1160.22	580.112	116.022	661.307	883.048	1160.22	1714.58	6149.39	983.798	1062.21	1160.22	1356.25	2924.48	17376.9	3428.97	1501.85	1160.22	900.305	786.903	715.067	1160.22	1153.48	1146.74	1140	1133.26
	1.26321	11602.2	2320.45	1160.22	580.112	116.022	661.307	883.048	1160.22	1714.58	6149.39	983.798	1062.21	1160.22	1356.25	2924.48	17376.9	3428.97	1501.85	1160.22	900.305	786.903	715.067	1160.22	1153.48	1146.74	1140	1133.26
	1.26321	11602.2	2320.45	1160.22	580.112	116.022	661.307	883.048	1160.22	1714.58	6149.39	983.798	1062.21	1160.22	1356.25	2924.48	17376.9	3428.97	1501.85	1160.22	900.305	786.903	715.067	1160.22	1153.48	1146.74	1140	1133.26
	1.26321	11602.2	2320.45	1160.22	580.112	116.022	661.307	883.048	1160.22	1714.58	6149.39	983.798	1062.21	1160.22	1356.25	2924.48	17376.9	3428.97	1501.85	1160.22	900.305	786.903	715.067	1160.22	1153.48	1146.74	1140	1133.26
	1.26321	11602.2	2320.45	1160.22	580.112	116.022	661.307	883.048	1160.22	1714.58	6149.39	983.798	1062.21	1160.22	1356.25	2924.48	17376.9	3428.97	1501.85	1160.22	900.305	786.903	715.067	1160.22	1153.48	1146.74	1140	1133.26
	1.26321	11602.2	2320.45	1160.22	580.112	116.022	661.307	883.048	1160.22	1714.58	6149.39	983.798	1062.21	1160.22	1356.25	2924.48	17376.9	3428.97	1501.85	1160.22	900.305	786.903	715.067	1160.22	1153.48	1146.74	1140	1133.26
	1.26321	11602.2	2320.45	1160.22	580.112	116.022	661.307	883.048	1160.22	1714.58	6149.39	983.798	1062.21	1160.22	1356.25	2924.48	17376.9	3428.97	1501.85	1160.22	900.305	786.903	715.067	1160.22	1153.48	1146.74	1140	1133.26
	1.26321	11602.2	2320.45	1160.22	580.112	116.022	661.307	883.048	1160.22	1714.58	6149.39	983.798	1062.21	1160.22	1356.25	2924.48	17376.9	3428.97	1501.85	1160.22	900.305	786.903	715.067	1160.22	1153.48	1146.74	1140	1133.26
	1.26321	11602.2	2320.45	1160.22	580.112	116.022	661.307	883.048	1160.22	1714.58	6149.39	983.798	1062.21	1160.22	1356.25	2924.48	17376.9	3428.97	1501.85	1160.22	900.305	786.903	715.067	1160.22	1153.48	1146.74	1140	1133.26
	1.26321	11602.2	2320.45	1160.22	580.112	116.022	661.307	883.048	1160.22	1714.58	6149.39	983.798	1062.21	1160.22	1356.25	2924.48	17376.9	3428.97	1501.85	1160.22	900.305	786.903	715.067	1160.22	1153.48	1146.74	1140	1133.26
	1.26321	11602.2	2320.45	1160.22	580.112	116.022	661.307	883.048	1160.22	1714.58	6149.39	983.798	1062.21	1160.22	1356.25	2924.48	17376.9	3428.97	1501.85	1160.22	900.305	786.903	715.067	1160.22	1153.48	1146.74	1140	1133.26
	1.26321	11602.2	2320.45	1160.22	580.112	116.022	661.307	883.048	1160.22	1714.58	6149.39	983.798	1062.21	1160.22	1356.25	2924.48	17376.9	3428.97	1501.85	1160.22	900.305	786.903	715.067	1160.22	1153.48	1146.74	1140	1133.26
	1.26321	11602.2	2320.45	1160.22	580.112	116.022	661.307	883.048	1160.22	1714.58	6149.39	983.798	1062.21	1160.22	1356.25	2924.48	17376.9	3428.97	1501.85	1160.22	900.305	786.903	715.067	1160.22	1153.48	1146.74	1140	1133.26
	1.26321	11602.2	2320.45	1160.22	580.112	116.022	661.307	883.048	1160.22	1714.58	6149.39	983.798	1062.21	1160.22	1356.25	2924.48	17376.9	3428.97	1501.85	1160.22	900.305	786.903	715.067	1160.22	1153.48	1146.74	1140	1133.26
	1.26321	11602.2	2320.45	1160.22	580.112	116.022	661.307	883.048	1160.22	1714.58	6149.39	983.798	1062.21	1160.22	1356.25	2924.48	17376.9	3428.97	1501.85	1160.22	900.305	786.903	715.067	1160.22	1153.48	1146.74	1140	1133.26
	1.26321	11602.2	2320.45	1160.22	580.112	116.022	661.307	883.048	1160.22	1714.58	6149.39	983.798	1062.21	1160.22	1356.25	2924.48	17376.9	3428.97	1501.85	1160.22	900.305	786.903	715.067	1160.22	1153.48	1146.74	1140	1133.26
	1.26321	11602.2	2320.45	1160.22	580.112	116.022	661.307	883.048	1160.22	1714.58	6149.39	983.798	1062.21	1160.22	1356.25	2924.48	17376.9	3428.97	1501.85	1160.22	900.305	786.903	715.067	1160.22	1153.48	1146.74	1140	1133.26
	1.26321	11602.2	2320.45	1160.22	580.112	116.022	661.307	883.048	1160.22	1714.58	6149.39	983.798	1062.21	1160.22	1356.25	2924.48	17376.9	3428.97	1501.85	1160.22	900.305	786.903	715.067	1160.22	1153.48	1146.74	1140	1133.26
	1.26321	11602.2	2320.45	1160.22	580.112	116.022	661.307	883.048	1160.22	1714.58	6149.39	983.798	1062.21	1160.22	1356.25	2924.48	17376.9	3428.97	1501.85	1160.22	900.305	786.903	715.067	1160.22	1153.48	1146.74	1140	1133.26
	1.26321	11602.2	2320.45	1160.22	580.112	116.022	661.307	883.048	1160.22	1714.58	6149.39	983.798	1062.21	1160.22	1356.25	2924.48	17376.9	3428.97	1501.85	1160.22	900.305	786.903	715.067	1160.22	1153.48	1146.74	1140	1133.26
	1.26321	11602.2	2320.45	1160.22	580.112	116.022	661.307	883.048	1160.22	1714.58	6149.39	983.798	1062.21	1160.22	1356.25	2924.48	17376.9	3428.97	1501.85	1160.22	900.305	786.903	715.067	1160.22	1153.48	1146.74	1140	1133.26
	1.26321	11602.2	2320.45	1160.22	580.112	116.022	661.307	883.048	1160.22	1714.58	6149.39	983.798	1062.21	1160.22	1356.25	2924.48	17376.9	3428.97	1501.85	1160.22	900.305	786.903	715.067	1160.22	1153.48	1146.74	1140	1133.26
	1.26321	11602.2	2320.45	1160.22	580.112	116.022	661.307	883.048	1160.22	1714.58	6149.39	983.798	1062.21	1160.22	1356.25	2924.48	17376.9	3428.97	1501.85	1160.22	900.305	786.903	715.067	1160.22	1153.48	1146.74	1140	1133.26
	1.26321	11602.2	2320.45	1160.22	580.112	116.022	661.307	883.048	1160.22	1714.58	6149.39	983.798	1062.21	1160.22	1356.25	2924.48	17376.9	3428.97	1501.85	1160.22	900.305	786.903	715.067	1160.22	1153.48	1146.74	1140	1133.26
	1.26321	11602.2	2320.45	1160.22	580.112	116.022	661.307	883.048	1160.22	1714.58	6149.39	983.798	1062.21	1160.22	1356.25	2924.48	17376.9	3428.97	1501.85	1160.22	900.305	786.903	715.067	1160.22	1153.48	1146.74	1140	1133.26
	1.26321	11602.2	2320.45	1160.22	580.112	116.022	661.307	883.048	1160.22	1714.58	6149.39	983.798	1062.21	1160.22	1356.25	2924.48	17376.9	3428.97	1501.85	1160.22	900.305	786.903	715.067	1160.22	1153.48	1146.74	1140	1133.26
	1.26321	11602.2	2320.45	1160.22	580.112	116.022	661.307	883.048	1160.22	1714.58	6149.39	983.798	1062.21	1160.22	1356.25	2924.48	17376.9	3428.97	1501.85	1160.22	900.305	786.903	715.067	1160.22	1153.48	1146.74	1140	1133.26
	1.26321	11602.2	2320.45	1160.22	580.112	116.022	661.307	883.048	1160.22	1714.58	6149.39	983.798	1062.21	1160.22	1356.25	2924.48	17376.9	3428.97	1501.85	1160.22	900.305	786.903	715.067	1160.22	1153.48	1146.74	1140	1133.26
	1.26321	11602.2	2320.45	1160.22	580.112	116.022	661.307	883.048	1160.22	1714.58	6149.39	983.798	1062.21	1160.22	1356.25	2924.48	17376.9	3428.97	1501.85	1160.22	900.305	786.903	715.067	1160.22	1153.48	1146.74	1140	1133.26
	1.26321	11602.2	2320.45	1160.22	580.112	116.022	661.307	883.048	1160.22	1714.58	6149.39	983.798	1062.21	1160.22	1356.25	2924.48	17376.9	3428.97	1501.85	1160.22	900.305	786.903	715.067	1160.22	1153.48	1146.74	1140	1133.26
	1.26321	11602.2	2320.45	1160.22	580.112	116.022	661.307	883.048	1160.22	1714.58	6149.39	983.798	1062.21	1160.22	1356.25	2924.48	17376.9	3428.97	1501.85	1160.22	900.305	786.903	715.067	1160.22	1153.48	1146.74	1140	1133.26
	1.26321	11602.2	2320.45	1160.22	580.112	116.022	661.307	883.048	1160.22	1714.58	6149.39	983.798	1062.21	1160.22	1356.25	2924.48	17376.9	3428.97	1501.85	1160.22	900.305	786.903	715.067	1160.22	1153.48	1146.74	1140	1133.26
	1.26321	11602.2	2320.45	1160.22	580.112	116.022	661.307	883.048	1160.22	1714.58	6149.39	983.798	1062.21	1160.22	1356.25	2924.48	17376.9	3428.97	1501.85	1160.22	900.305	786.903	715.067	1160.22	1153.48	1146.74	1140	1133.26
	1.26321	11602.2	2320.45	1160.22	580.112	116.022	661.307	883.048	1160.22	1714.58	6149.39	983.798	1062.21	1160.22	1356.25	2924.48	17376.9	3428.97	1501.85	1160.22	900.305	786.903	715.067	1160.22	1153.48	1146.74	1140	1133.26
	1.26321	11602.2	2320.45	1160.22	580.112	116.022	661.307	883.048	1160.22	1714.58	6149.39	983.798	1062.21	1160.22	1356.25	2924.48	17376.9	3428.97	1501.85	1160.22	900.305	786.903	715.067	1160.22	1153.48	1146.74	1140	1133.26
	1.26321	11602.2	2320.45	1160.22	580.112	116.022	661.307	883.048	1160.22	1714.58	6149.39	983.798	1062.21	1160.22	1356.25	2924.48	17376.9	3428.97	1501.85	1160.22	900.305	786.903	715.067	1160.22	1153.48	1146.74	1140	1133.26
	1.34743	10877.1	2175.42	1087.71	543.855	108.771	619.975	827.857	1087.71	1607.41	5765.05	922.311	995.821	1087.71	1271.49	2741.7	16290.9	3214.66	1407.98	1087.71	844.036	737.721	670.375	1087.71	1081.39	1075.07	1068.75	1062.43
	1.34743	10877.1	2175.42	1087.71	543.855	108.771	619.975	827.857	1087.71	1607.41	5765.05	922.311	995.821	1087.71	1271.49	2741.7	16290.9	3214.66	1407.98	1087.71	844.036	737.721	670.375	1087.71	1081.39	1075.07	1068.75	1062.43
	1.34743	10877.1	2175.42	1087.71	543.855	108.771	619.975	827.857	1087.71	1607.41	5765.05	922.311	995.821	1087.71	1271.49	2741.7	16290.9	3214.66	1407.98	1087.71	844.036	737.721	670.375	1087.71	1081.39	1075.07	1068.75	1062.43
	1.34743	10877.1	2175.42	1087.71	543.855	108.771	619.975	827.857	1087.71	1607.41	5765.05	922.311	995.821	1087.71	1271.49	2741.7	16290.9	3214.66	1407.98	1087.71	844.036	737.721	670.375	1087.71	1081.39	1075.07	1068.75	1062.43
	1.34743	10877.1	2175.42	1087.71	543.855	108.771	619.975	827.857	1087.71	1607.41	5765.05	922.311	995.821	1087.71	1271.49	2741.7	16290.9	3214.66	1407.98	1087.71	844.036	737.721	670.375	1087.71	1081.39	1075.07	1068.75	1062.43
	1.34743	10877.1	2175.42	1087.71	543.855	108.771	619.975	827.857	1087.71	1607.41	5765.05	922.311	995.821	1087.71	1271.49	2741.7	16290.9	3214.66	1407.98	1087.71	844.036	737.721	670.375	1087.71	1081.39	1075.07	1068.75	1062.43
	1.34743	10877.1	2175.42	1087.71	543.855	108.771	619.975	827.857	1087.71	1607.41	5765.05	922.311	995.821	1087.71	1271.49	2741.7	16290.9	3214.66	1407.98	1087.71	844.036	737.721	670.375	1087.71	1081.39	1075.07	1068.75	1062.43
	1.34743	10877.1	2175.42	1087.71	543.855	108.771	619.975	827.857	1087.71	1607.41	5765.05	922.311	995.821	1087.71	1271.49	2741.7	16290.9	3214.66	1407.98	1087.71	844.036	737.721	670.375	1087.71	1081.39	1075.07	1068.75	1062.43
	1.34743	10877.1	2175.42	1087.71	543.855	108.771	619.975	827.857	1087.71	1607.41	5765.05	922.311	995.821	1087.71	1271.49	2741.7	16290.9	3214.66	1407.98	1087.71	844.036	737.721	670.375	1087.71	1081.39	1075.07	1068.75	1062.43
	1.34743	10877.1	2175.42	1087.71	543.855	108.771	619.975	827.857	1087.71	1607.41	5765.05	922.311	995.821	1087.71	1271.49	2741.7	16290.9	3214.66	1407.98	1087.71	844.036	737.721	670.375	1087.71	1081.39	1075.07	1068.75	1062.43
	1.34743	10877.1	2175.42	1087.71	543.855	108.771	619.975	827.857	1087.71	1607.41	5765.05	922.311	995.821	1087.71	1271.49	2741.7	16290.9	3214.66	1407.98	1087.71	844.036	737.721	670.375	1087.71	1081.39	1075.07	1068.75	1062.43
	1.34743	10877.1	2175.42	1087.71	543.855	108.771	619.975	827.857	1087.71	1607.41	5765.05	922.311	995.821	1087.71	1271.49	2741.7	16290.9	3214.66	1407.98	1087.71	844.036	737.721	670.375	1087.71	1081.39	1075.07	1068.75	1062.43
	1.34743	10877.1	2175.42	1087.71	543.855	108.771	619.975	827.857	1087.71	1607.41	5765.05	922.311	995.821	1087.71	1271.49	2741.7	16290.9	3214.66	1407.98	1087.71	844.036	737.721	670.375	1087.71	1081.39	1075.07	1068.75	1062.43
	1.34743	10877.1	2175.42	1087.71	543.855	108.771	619.975	827.857	1087.71	1607.41	5765.05	922.311	995.821	1087.71	1271.49	2741.7	16290.9	3214.66	1407.98	1087.71	844.036	737.721	670.375	1087.71	1081.39	1075.07	1068.75	1062.43
	1.34743	10877.1	2175.42	1087.71	543.855	108.771	619.975	827.857	1087.71	1607.41	5765.05	922.311	995.821	1087.71	1271.49	2741.7	16290.9	3214.66	1407.98	1087.71	844.036	737.721	670.375	1087.71	1081.39	1075.07	1068.75	1062.43
	1.34743	10877.1	2175.42	1087.71	543.855	108.771	619.975	827.857	1087.71	1607.41	5765.05	922.311	995.821	1087.71	1271.49	2741.7	16290.9	3214.66	1407.98	1087.71	844.036	737.721	670.375	1087.71	1081.39	1075.07	1068.75	1062.43
	1.34743	10877.1	2175.42	1087.71	543.855	108.771	619.975	827.857	1087.71	1607.41	5765.05	922.311	995.821	1087.71	1271.49	2741.7	16290.9	3214.66	1407.98	1087.71	844.036	737.721	670.375	1087.71	1081.39	1075.07	1068.75	1062.43
	1.34743	10877.1	2175.42	1087.71	543.855	108.771	619.975	827.857	1087.71	1607.41	5765.05	922.311	995.821	1087.71	1271.49	2741.7	16290.9	3214.66	1407.98	1087.71	844.036	737.721	670.375	1087.71	1081.39	1075.07	1068.75	1062.43
	1.34743	10877.1	2175.42	1087.71	543.855	108.771	619.975	827.857	1087.71	1607.41	5765.05	922.311	995.821	1087.71	1271.49	2741.7	16290.9	3214.66	1407.98	1087.71	844.036	737.721	670.375	1087.71	1081.39	1075.07	1068.75	1062.43
	1.34743	10877.1	2175.42	1087.71	543.855	108.771	619.975	827.857	1087.71	1607.41	5765.05	922.311	995.821	1087.71	1271.49	2741.7	16290.9	3214.66	1407.98	1087.71	844.036	737.721	670.375	1087.71	1081.39	1075.07	1068.75	1062.43
	1.34743	10877.1	2175.42	1087.71	543.855	108.771	619.975	827.857	1087.71	1607.41	5765.05	922.311	995.821	1087.71	1271.49	2741.7	16290.9	3214.66	1407.98	1087.71	844.036	737.721	670.375	1087.71	1081.39	1075.07	1068.75	1062.43
	1.34743	10877.1	2175.42	1087.71	543.855	108.771	619.975	827.857	1087.71	1607.41	5765.05	922.311	995.821	1087.71	1271.49	2741.7	16290.9	3214.66	1407.98	1087.71	844.036	737.721	670.375	1087.71	1081.39	1075.07	1068.75	1062.43
	1.34743	10877.1	2175.42	1087.71	543.855	108.771	619.975	827.857	1087.71	1607.41	5765.05	922.311	995.821	1087.71	1271.49	2741.7	16290.9	3214.66	1407.98	1087.71	844.036	737.721	670.375	1087.71	1081.39	1075.07	1068.75	1062.43
	1.34743	10877.1	2175.42	1087.71	543.855	108.771	619.975	827.857	1087.71	1607.41	5765.05	922.311	995.821	1087.71	1271.49	2741.7	16290.9	3214.66	1407.98	1087.71	844.036	737.721	670.375	1087.71	1081.39	1075.07	1068.75	1062.43
	1.34743	10877.1	2175.42	1087.71	543.855	108.771	619.975	827.857	1087.71	1607.41	5765.05	922.311	995.821	1087.71	1271.49	2741.7	16290.9	3214.66	1407.98	1087.71	844.036	737.721	670.375	1087.71	1081.39	1075.07	1068.75	1062.43
	1.34743	10877.1	2175.42	1087.71	543.855	108.771	619.975	827.857	1087.71	1607.41	5765.05	922.311	995.821	1087.71	1271.49	2741.7	16290.9	3214.66	1407.98	1087.71	844.036	737.721	670.375	1087.71	1081.39	1075.07	1068.75	1062.43
	1.34743	10877.1	2175.42	1087.71	543.855	108.771	619.975	827.857	1087.71	1607.41	5765.05	922.311	995.821	1087.71	1271.49	2741.7	16290.9	3214.66	1407.98	1087.71	844.036	737.721	670.375	1087.71	1081.39	1075.07	1068.75	1062.43
	1.34743	10877.1	2175.42	1087.71	543.855	108.771	619.975	827.857	1087.71	1607.41	5765.05	922.311	995.821	1087.71	1271.49	2741.7	16290.9	3214.66	1407.98	1087.71	844.036	737.721	670.375	1087.71	1081.39	1075.07	1068.75	1062.43
	1.34743	10877.1	2175.42	1087.71	543.855	108.771	619.975	827.857	1087.71	1607.41	5765.05	922.311	995.821	1087.71	1271.49	2741.7	16290.9	3214.66	1407.98	1087.71	844.036	737.721	670.375	1087.71	1081.39	1075.07	1068.75	1062.43
	1.34743	10877.1	2175.42	1087.71	543.855	108.771	619.975	827.857	1087.71	1607.41	5765.05	922.311	995.821	1087.71	1271.49	2741.7	16290.9	3214.66	1407.98	1087.71	844.036	737.721	670.375	1087.71	1081.39	1075.07	1068.75	1062.43
	1.34743	10877.1	2175.42	1087.71	543.855	108.771	619.975	827.857	1087.71	1607.41	5765.05	922.311	995.821	1087.71	1271.49	2741.7	16290.9	3214.66	1407.98	1087.71	844.036	737.721	670.375	1087.71	1081.39	1075.07	1068.75	1062.43
	1.34743	10877.1	2175.42	1087.71	543.855	108.771	619.975	827.857	1087.71	1607.41	5765.05	922.311	995.821	1087.71	1271.49	2741.7	16290.9	3214.66	1407.98	1087.71	844.036	737.721	670.375	1087.71	1081.39	1075.07	1068.75	1062.43
	1.34743	10877.1	2175.42	1087.71	543.855	108.771	619.975	827.857	1087.71	1607.41	5765.05	922.311	995.821	1087.71	1271.49	2741.7	16290.9	3214.66	1407.98	1087.71	844.036	737.721	670.375	1087.71	1081.39	1075.07	1068.75	1062.43
	1.34743	10877.1	2175.42	1087.71	543.855	108.771	619.975	827.857	1087.71	1607.41	5765.05	922.311	995.821	1087.71	1271.49	2741.7	16290.9	3214.66	1407.98	1087.71	844.036	737.721	670.375	1087.71	1081.39	1075.07	1068.75	1062.43
	1.34743	10877.1	2175.42	1087.71	543.855	108.771	619.975	827.857	1087.71	1607.41	5765.05	922.311	995.821	1087.71	1271.49	2741.7	16290.9	3214.66	1407.98	1087.71	844.036	737.721	670.375	1087.71	1081.39	1075.07	1068.75	1062.43
	1.34743	10877.1	2175.42	1087.71	543.855	108.771	619.975	827.857	1087.71	1607.41	5765.05	922.311	995.821	1087.71	1271.49	2741.7	16290.9	3214.66	1407.98	1087.71	844.036	737.721	670.375	1087.71	1081.39	1075.07	1068.75	1062.43
	1.34743	10877.1	2175.42	1087.71	543.855	108.771	619.975	827.857	1087.71	1607.41	5765.05	922.311	995.821	1087.71	1271.49	2741.7	16290.9	3214.66	1407.98	1087.71	844.036	737.721	670.375	1087.71	1081.39	1075.07	1068.75	1062.43
	1.34743	10877.1	2175.42	1087.71	543.855	108.771	619.975	827.857	1087.71	1607.41	5765.05	922.311	995.821	1087.71	1271.49	2741.7	16290.9	3214.66	1407.98	1087.71	844.036	737.721	670.375	1087.71	1081.39	1075.07	1068.75	1062.43
	1.34743	10877.1	2175.42	1087.71	543.855	108.771	619.975	827.857	1087.71	1607.41	5765.05	922.311	995.821	1087.71	1271.49	2741.7	16290.9	3214.66	1407.98	1087.71	844.036	737.721	670.375	1087.71	1081.39	1075.07	1068.75	1062.43
	1.34743	10877.1	2175.42	1087.71	543.855	108.771	619.975	827.857	1087.71	1607.41	5765.05	922.311	995.821	1087.71	1271.49	2741.7	16290.9	3214.66	1407.98	1087.71	844.036	737.721	670.375	1087.71	1081.39	1075.07	1068.75	1062.43
	1.34743	10877.1	2175.42	1087.71	543.855	108.771	619.975	827.857	1087.71	1607.41	5765.05	922.311	995.821	1087.71	1271.49	2741.7	16290.9	3214.66	1407.98	1087.71	844.036	737.721	670.375	1087.71	1081.39	1075.07	1068.75	1062.43
	1.34743	10877.1	2175.42	1087.71	543.855	108.771	619.975	827.857	1087.71	1607.41	5765.05	922.311	995.821	1087.71	1271.49	2741.7	16290.9	3214.66	1407.98	1087.71	844.036	737.721	670.375	1087.71	1081.39	1075.07	1068.75	1062.43
	1.34743	10877.1	2175.42	1087.71	543.855	108.771	619.975	827.857	1087.71	1607.41	5765.05	922.311	995.821	1087.71	1271.49	2741.7	16290.9	3214.66	1407.98	1087.71	844.036	737.721	670.375	1087.71	1081.39	1075.07	1068.75	1062.43
	1.34743	10877.1	2175.42	1087.71	543.855	108.771	619.975	827.857	1087.71	1607.41	5765.05	922.311	995.821	1087.71	1271.49	2741.7	16290.9	3214.66	1407.98	1087.71	844.036	737.721	670.375	1087.71	1081.39	1075.07	1068.75	1062.43
	1.34743	10877.1	2175.42	1087.71	543.855	108.771	619.975	827.857	1087.71	1607.41	5765.05	922.311	995.821	1087.71	1271.49	2741.7	16290.9	3214.66	1407.98	1087.71	844.036	737.721	670.375	1087.71	1081.39	1075.07	1068.75	1062.43
	1.51585	9668.53	1933.71	966.853	483.427	96.6853	551.089	735.873	966.853	1428.81	5124.49	819.832	885.175	966.853	1130.21	2437.07	14480.8	2857.47	1251.54	966.853	750.254	655.752	595.889	966.853	961.235	955.617	949.998	944.38
	1.51585	9668.53	1933.71	966.853	483.427	96.6853	551.089	735.873	966.853	1428.81	5124.49	819.832	885.175	966.853	1130.21	2437.07	14480.8	2857.47	1251.54	966.853	750.254	655.752	595.889	966.853	961.235	955.617	949.998	944.38
	1.51585	9668.53	1933.71	966.853	483.427	96.6853	551.089	735.873	966.853	1428.81	5124.49	819.832	885.175	966.853	1130.21	2437.07	14480.8	2857.47	1251.54	966.853	750.254	655.752	595.889	966.853	961.235	955.617	949.998	944.38
	1.51585	9668.53	1933.71	966.853	483.427	96.6853	551.089	735.873	966.853	1428.81	5124.49	819.832	885.175	966.853	1130.21	2437.07	14480.8	2857.47	1251.54	966.853	750.254	655.752	595.889	966.853	961.235	955.617	949.998	944.38
	1.51585	9668.53	1933.71	966.853	483.427	96.6853	551.089	735.873	966.853	1428.81	5124.49	819.832	885.175	966.853	1130.21	2437.07	14480.8	2857.47	1251.54	966.853	750.254	655.752	595.889	966.853	961.235	955.617	949.998	944.38
	1.51585	9668.53	1933.71	966.853	483.427	96.6853	551.089	735.873	966.853	1428.81	5124.49	819.832	885.175	966.853	1130.21	2437.07	14480.8	2857.47	1251.54	966.853	750.254	655.752	595.889	966.853	961.235	955.617	949.998	944.38
	1.51585	9668.53	1933.71	966.853	483.427	96.6853	551.089	735.873	966.853	1428.81	5124.49	819.832	885.175	966.853	1130.21	2437.07	14480.8	2857.47	1251.54	966.853	750.254	655.752	595.889	966.853	961.235	955.617	949.998	944.38
	1.51585	9668.53	1933.71	966.853	483.427	96.6853	551.089	735.873	966.853	1428.81	5124.49	819.832	885.175	966.853	1130.21	2437.07	14480.8	2857.47	1251.54	966.853	750.254	655.752	595.889	966.853	961.235	955.617	949.998	944.38
	1.51585	9668.53	1933.71	966.853	483.427	96.6853	551.089	735.873	966.853	1428.81	5124.49	819.832	885.175	966.853	1130.21	2437.07	14480.8	2857.47	1251.54	966.853	750.254	655.752	595.889	966.853	961.235	955.617	949.998	944.38
	1.51585	9668.53	1933.71	966.853	483.427	96.6853	551.089	735.873	966.853	1428.81	5124.49	819.832	885.175	966.853	1130.21	2437.07	14480.8	2857.47	1251.54	966.853	750.254	655.752	595.889	966.853	961.235	955.617	949.998	944.38
	1.51585	9668.53	1933.71	966.853	483.427	96.6853	551.089	735.873	966.853	1428.81	5124.49	819.832	885.175	966.853	1130.21	2437.07	14480.8	2857.47	1251.54	966.853	750.254	655.752	595.889	966.853	961.235	955.617	949.998	944.38
	1.51585	9668.53	1933.71	966.853	483.427	96.6853	551.089	735.873	966.853	1428.81	5124.49	819.832	885.175	966.853	1130.21	2437.07	14480.8	2857.47	1251.54	966.853	750.254	655.752	595.889	966.853	961.235	955.617	949.998	944.38
	1.51585	9668.53	1933.71	966.853	483.427	96.6853	551.089	735.873	966.853	1428.81	5124.49	819.832	885.175	966.853	1130.21	2437.07	14480.8	2857.47	1251.54	966.853	750.254	655.752	595.889	966.853	961.235	955.617	949.998	944.38
	1.51585	9668.53	1933.71	966.853	483.427	96.6853	551.089	735.873	966.853	1428.81	5124.49	819.832	885.175	966.853	1130.21	2437.07	14480.8	2857.47	1251.54	966.853	750.254	655.752	595.889	966.853	961.235	955.617	949.998	944.38
	1.51585	9668.53	1933.71	966.853	483.427	96.6853	551.089	735.873	966.853	1428.81	5124.49	819.832	885.175	966.853	1130.21	2437.07	14480.8	2857.47	1251.54	966.853	750.254	655.752	595.889	966.853	961.235	955.617	949.998	944.38
	1.51585	9668.53	1933.71	966.853	483.427	96.6853	551.089	735.873	966.853	1428.81	5124.49	819.832	885.175	966.853	1130.21	2437.07	14480.8	2857.47	1251.54	966.853	750.254	655.752	595.889	966.853	961.235	955.617	949.998	944.38
	1.51585	9668.53	1933.71	966.853	483.427	96.6853	551.089	735.873	966.853	1428.81	5124.49	819.832	885.175	966.853	1130.21	2437.07	14480.8	2857.47	1251.54	966.853	750.254	655.752	595.889	966.853	961.235	955.617	949.998	944.38
	1.51585	9668.53	1933.71	966.853	483.427	96.6853	551.089	735.873	966.853	1428.81	5124.49	819.832	885.175	966.853	1130.21	2437.07	14480.8	2857.47	1251.54	966.853	750.254	655.752	595.889	966.853	961.235	955.617	949.998	944.38
	1.51585	9668.53	1933.71	966.853	483.427	96.6853	551.089	735.873	966.853	1428.81	5124.49	819.832	885.175	966.853	1130.21	2437.07	14480.8	2857.47	1251.54	966.853	750.254	655.752	595.889	966.853	961.235	955.617	949.998	944.38
	1.51585	9668.53	1933.71	966.853	483.427	96.6853	551.089	735.873	966.853	1428.81	5124.49	819.832	885.175	966.853	1130.21	2437.07	14480.8	2857.47	1251.54	966.853	750.254	655.752	595.889	966.853	961.235	955.617	949.998	944.38
	1.51585	9668.53	1933.71	966.853	483.427	96.6853	551.089	735.873	966.853	1428.81	5124.49	819.832	885.175	966.853	1130.21	2437.07	14480.8	2857.47	1251.54	966.853	750.254	655.752	595.889	966.853	961.235	955.617	949.998	944.38
	1.51585	9668.53	1933.71	966.853	483.427	96.6853	551.089	735.873	966.853	1428.81	5124.49	819.832	885.175	966.853	1130.21	2437.07	14480.8	2857.47	1251.54	966.853	750.254	655.752	595.889	966.853	961.235	955.617	949.998	944.38
	1.51585	9668.53	1933.71	966.853	483.427	96.6853	551.089	735.873	966.853	1428.81	5124.49	819.832	885.175	966.853	1130.21	2437.07	14480.8	2857.47	1251.54	966.853	750.254	655.752	595.889	966.853	961.235	955.617	949.998	944.38
	1.51585	9668.53	1933.71	966.853	483.427	96.6853	551.089	735.873	966.853	1428.81	5124.49	819.832	885.175	966.853	1130.21	2437.07	14480.8	2857.47	1251.54	966.853	750.254	655.752	595.889	966.853	961.235	955.617	949.998	944.38
	1.51585	9668.53	1933.71	966.853	483.427	96.6853	551.089	735.873	966.853	1428.81	5124.49	819.832	885.175	966.853	1130.21	2437.07	14480.8	2857.47	1251.54	966.853	750.254	655.752	595.889	966.853	961.235	955.617	949.998	944.38
	1.51585	9668.53	1933.71	966.853	483.427	96.6853	551.089	735.873	966.853	1428.81	5124.49	819.832	885.175	966.853	1130.21	2437.07	14480.8	2857.47	1251.54	966.853	750.254	655.752	595.889	966.853	961.235	955.617	949.998	944.38
	1.51585	9668.53	1933.71	966.853	483.427	96.6853	551.089	735.873	966.853	1428.81	5124.49	819.832	885.175	966.853	1130.21	2437.07	14480.8	2857.47	1251.54	966.853	750.254	655.752	595.889	966.853	961.235	955.617	949.998	944.38
	1.51585	9668.53	1933.71	966.853	483.427	96.6853	551.089	735.873	966.853	1428.81	5124.49	819.832	885.175	966.853	1130.21	2437.07	14480.8	2857.47	1251.54	966.853	750.254	655.752	595.889	966.853	961.235	955.617	949.998	944.38
	1.51585	9668.53	1933.71	966.853	483.427	96.6853	551.089	735.873	966.853	1428.81	5124.49	819.832	885.175	966.853	1130.21	2437.07	14480.8	2857.47	1251.54	966.853	750.254	655.752	595.889	966.853	961.235	955.617	949.998	944.38
	1.51585	9668.53	1933.71	966.853	483.427	96.6853	551.089	735.873	966.853	1428.81	5124.49	819.832	885.175	966.853	1130.21	2437.07	14480.8	2857.47	1251.54	966.853	750.254	655.752	595.889	966.853	961.235	955.617	949.998	944.38
	1.51585	9668.53	1933.71	966.853	483.427	96.6853	551.089	735.873	966.853	1428.81	5124.49	819.832	885.175	966.853	1130.21	2437.07	14480.8	2857.47	1251.54	966.853	750.254	655.752	595.889	966.853	961.235	955.617	949.998	944.38
	1.51585	9668.53	1933.71	966.853	483.427	96.6853	551.089	735.873	966.853	1428.81	5124.49	819.832	885.175	966.853	1130.21	2437.07	14480.8	2857.47	1251.54	966.853	750.254	655.752	595.889	966.853	961.235	955.617	949.998	944.38
	1.51585	9668.53	1933.71	966.853	483.427	96.6853	551.089	735.873	966.853	1428.81	5124.49	819.832	885.175	966.853	1130.21	2437.07	14480.8	2857.47	1251.54	966.853	750.254	655.752	595.889	966.853	961.235	955.617	949.998	944.38
	1.51585	9668.53	1933.71	966.853	483.427	96.6853	551.089	735.873	966.853	1428.81	5124.49	819.832	885.175	966.853	1130.21	2437.07	14480.8	2857.47	1251.54	966.853	750.254	655.752	595.889	966.853	961.235	955.617	949.998	944.38
	1.51585	9668.53	1933.71	966.853	483.427	96.6853	551.089	735.873	966.853	1428.81	5124.49	819.832	885.175	966.853	1130.21	2437.07	14480.8	2857.47	1251.54	966.853	750.254	655.752	595.889	966.853	961.235	955.617	949.998	944.38
	1.51585	9668.53	1933.71	966.853	483.427	96.6853	551.089	735.873	966.853	1428.81	5124.49	819.832	885.175	966.853	1130.21	2437.07	14480.8	2857.47	1251.54	966.853	750.254	655.752	595.889	966.853	961.235	955.617	949.998	944.38
	1.51585	9668.53	1933.71	966.853	483.427	96.6853	551.089	735.873	966.853	1428.81	5124.49	819.832	885.175	966.853	1130.21	2437.07	14480.8	2857.47	1251.54	966.853	750.254	655.752	595.889	966.853	961.235	955.617	949.998	944.38
	1.51585	9668.53	1933.71	966.853	483.427	96.6853	551.089	735.873	966.853	1428.81	5124.49	819.832	885.175	966.853	1130.21	2437.07	14480.8	2857.47	1251.54	966.853	750.254	655.752	595.889	966.853	961.235	955.617	949.998	944.38
	1.51585	9668.53	1933.71	966.853	483.427	96.6853	551.089	735.873	966.853	1428.81	5124.49	819.832	885.175	966.853	1130.21	2437.07	14480.8	2857.47	1251.54	966.853	750.254	655.752	595.889	966.853	961.235	955.617	949.998	944.38
	1.51585	9668.53	1933.71	966.853	483.427	96.6853	551.089	735.873	966.853	1428.81	5124.49	819.832	885.175	966.853	1130.21	2437.07	14480.8	2857.47	1251.54	966.853	750.254	655.752	595.889	966.853	961.235	955.617	949.998	944.38
	1.51585	9668.53	1933.71	966.853	483.427	96.6853	551.089	735.873	966.853	1428.81	5124.49	819.832	885.175	966.853	1130.21	2437.07	14480.8	2857.47	1251.54	966.853	750.254	655.752	595.889	966.853	961.235	955.617	949.998	944.38
	1.51585	9668.53	1933.71	966.853	483.427	96.6853	551.089	735.873	966.853	1428.81	5124.49	819.832	885.175	966.853	1130.21	2437.07	14480.8	2857.47	1251.54	966.853	750.254	655.752	595.889	966.853	961.235	955.617	949.998	944.38
	1.51585	9668.53	1933.71	966.853	483.427	96.6853	551.089	735.873	966.853	1428.81	5124.49	819.832	885.175	966.853	1130.21	2437.07	14480.8	2857.47	1251.54	966.853	750.254	655.752	595.889	966.853	961.235	955.617	949.998	944.38
	1.51585	9668.53	1933.71	966.853	483.427	96.6853	551.089	735.873	966.853	1428.81	5124.49	819.832	885.175	966.853	1130.21	2437.07	14480.8	2857.47	1251.54	966.853	750.254	655.752	595.889	966.853	961.235	955.617	949.998	944.38
	1.51585	9668.53	1933.71	966.853	483.427	96.6853	551.089	735.873	966.853	1428.81	5124.49	819.832	885.175	966.853	1130.21	2437.07	14480.8	2857.47	1251.54	966.853	750.254	655.752	595.889	966.853	961.235	955.617	949.998	944.38
	1.51585	9668.53	1933.71	966.853	483.427	96.6853	551.089	735.873	966.853	1428.81	5124.49	819.832	885.175	966.853	1130.21	2437.07	14480.8	2857.47	1251.54	966.853	750.254	655.752	595.889	966.853	961.235	955.617	949.998	944.38
	1.51585	9668.53	1933.71	966.853	483.427	96.6853	551.089	735.873	966.853	1428.81	5124.49	819.832	885.175	966.853	1130.21	2437.07	14480.8	2857.47	1251.54	966.853	750.254	655.752	595.889	966.853	961.235	955.617	949.998	944.38
	1.51585	9668.53	1933.71	966.853	483.427	96.6853	551.089	735.873	966.853	1428.81	5124.49	819.832	885.175	966.853	1130.21	2437.07	14480.8	2857.47	1251.54	966.853	750.254	655.752	595.889	966.853	961.235	955.617	949.998	944.38
	1.51585	9668.53	1933.71	966.853	483.427	96.6853	551.089	735.873	966.853	1428.81	5124.49	819.832	885.175	966.853	1130.21	2437.07	14480.8	2857.47	1251.54	966.853	750.254	655.752	595.889	966.853	961.235	955.617	949.998	944.38
	1.51585	9668.53	1933.71	966.853	483.427	96.6853	551.089	735.873	966.853	1428.81	5124.49	819.832	885.175	966.853	1130.21	2437.07	14480.8	2857.47	1251.54	966.853	750.254	655.752	595.889	966.853	961.235	955.617	949.998	944.38
	1.51585	9668.53	1933.71	966.853	483.427	96.6853	551.089	735.873	966.853	1428.81	5124.49	819.832	885.175	966.853	1130.21	2437.07	14480.8	2857.47	1251.54	966.853	750.254	655.752	595.889	966.853	961.235	955.617	949.998	944.38
	1.51585	9668.53	1933.71	966.853	483.427	96.6853	551.089	735.873	966.853	1428.81	5124.49	819.832	885.175	966.853	1130.21	2437.07	14480.8	2857.47	1251.54	966.853	750.254	655.752	595.889	966.853	961.235	955.617	949.998	944.38
	1.51585	9668.53	1933.71	966.853	483.427	96.6853	551.089	735.873	966.853	1428.81	5124.49	819.832	885.175	966.853	1130.21	2437.07	14480.8	2857.47	1251.54	966.853	750.254	655.752	595.889	966.853	961.235	955.617	949.998	944.38
	1.51585	9668.53	1933.71	966.853	483.427	96.6853	551.089	735.873	966.853	1428.81	5124.49	819.832	885.175	966.853	1130.21	2437.07	14480.8	2857.47	1251.54	966.853	750.254	655.752	595.889	966.853	961.235	955.617	949.998	944.38
	1.51585	9668.53	1933.71	966.853	483.427	96.6853	551.089	735.873	966.853	1428.81	5124.49	819.832	885.175	966.853	1130.21	2437.07	14480.8	2857.47	1251.54	966.853	750.254	655.752	595.889	966.853	961.235	955.617	949.998	944.38
	1.51585	9668.53	1933.71	966.853	483.427	96.6853	551.089	735.873	966.853	1428.81	5124.49	819.832	885.175	966.853	1130.21	2437.07	14480.8	2857.47	1251.54	966.853	750.254	655.752	595.889	966.853	961.235	955.617	949.998	944.38
	1.51585	9668.53	1933.71	966.853	483.427	96.6853	551.089	735.873	966.853	1428.81	5124.49	819.832	885.175	966.853	1130.21	2437.07	14480.8	2857.47	1251.54	966.853	750.254	655.752	595.889	966.853	961.235	955.617	949.998	944.38
	1.51585	9668.53	1933.71	966.853	483.427	96.6853	551.089	735.873	966.853	1428.81	5124.49	819.832	885.175	966.853	1130.21	2437.07	14480.8	2857.47	1251.54	966.853	750.254	655.752	595.889	966.853	961.235	955.617	949.998	944.38
	1.51585	9668.53	1933.71	966.853	483.427	96.6853	551.089	735.873	966.853	1428.81	5124.49	819.832	885.175	966.853	1130.21	2437.07	14480.8	2857.47	1251.54	966.853	750.254	655.752	595.889	966.853	961.235	955.617	949.998	944.38
	1.51585	9668.53	1933.71	966.853	483.427	96.6853	551.089	735.873	966.853	1428.81	5124.49	819.832	885.175	966.853	1130.21	2437.07	14480.8	2857.47	1251.54	966.853	750.254	655.752	595.889	966.853	961.235	955.617	949.998	944.38
	1.51585	9668.53	1933.71	966.853	483.427	96.6853	551.089	735.873	966.853	1428.81	5124.49	819.832	885.175	966.853	1130.21	2437.07	14480.8	2857.47	1251.54	966.853	750.254	655.752	595.889	966.853	961.235	955.617	949.998	944.38
	1.51585	9668.53	1933.71	966.853	483.427	96.6853	551.089	735.873	966.853	1428.81	5124.49	819.832	885.175	966.853	1130.21	2437.07	14480.8	2857.47	1251.54	966.853	750.254	655.752	595.889	966.853	961.235	955.617	949.998	944.38
	1.51585	9668.53	1933.71	966.853	483.427	96.6853	551.089	735.873	966.853	1428.81	5124.49	819.832	885.175	966.853	1130.21	2437.07	14480.8	2857.47	1251.54	966.853	750.254	655.752	595.889	966.853	961.235	955.617	949.998	944.38
	1.51585	9668.53	1933.71	966.853	483.427	96.6853	551.089	735.873	966.853	1428.81	5124.49	819.832	885.175	966.853	1130.21	2437.07	14480.8	2857.47	1251.54	966.853	750.254	655.752	595.889	966.853	961.235	955.617	949.998	944.38
	1.51585	9668.53	1933.71	966.853	483.427	96.6853	551.089	735.873	966.853	1428.81	5124.49	819.832	885.175	966.853	1130.21	2437.07	14480.8	2857.47	1251.54	966.853	750.254	655.752	595.889	966.853	961.235	955.617	949.998	944.38
	1.51585	9668.53	1933.71	966.853	483.427	96.6853	551.089	735.873	966.853	1428.81	5124.49	819.832	885.175	966.853	1130.21	2437.07	14480.8	2857.47	1251.54	966.853	750.254	655.752	595.889	966.853	961.235	955.617	949.998	944.38
	1.51585	9668.53	1933.71	966.853	483.427	96.6853	551.089	735.873	966.853	1428.81	5124.49	819.832	885.175	966.853	1130.21	2437.07	14480.8	2857.47	1251.54	966.853	750.254	655.752	595.889	966.853	961.235	955.617	949.998	944.38
	1.51585	9668.53	1933.71	966.853	483.427	96.6853	551.089	735.873	966.853	1428.81	5124.49	819.832	885.175	966.853	1130.21	2437.07	14480.8	2857.47	1251.54	966.853	750.254	655.752	595.889	966.853	961.235	955.617	949.998	944.38
	1.51585	9668.53	1933.71	966.853	483.427	96.6853	551.089	735.873	966.853	1428.81	5124.49	819.832	885.175	966.853	1130.21	2437.07	14480.8	2857.47	1251.54	966.853	750.254	655.752	595.889	966.853	961.235	955.617	949.998	944.38
	1.51585	9668.53	1933.71	966.853	483.427	96.6853	551.089	735.873	966.853	1428.81	5124.49	819.832	885.175	966.853	1130.21	2437.07	14480.8	2857.47	1251.54	966.853	750.254	655.752	595.889	966.853	961.235	955.617	949.998	944.38
	1.57901	9281.79	1856.36	928.179	464.09	92.8179	529.046	706.438	928.179	1371.66	4919.51	787.038	849.768	928.179	1085	2339.59	13901.5	2743.17	1201.48	928.179	720.244	629.522	572.054	928.179	922.786	917.392	911.998	906.605
	1.57901	9281.79	1856.36	928.179	464.09	92.8179	529.046	706.438	928.179	1371.66	4919.51	787.038	849.768	928.179	1085	2339.59	13901.5	2743.17	1201.48	928.179	720.244	629.522	572.054	928.179	922.786	917.392	911.998	906.605
	1.57901	9281.79	1856.36	928.179	464.09	92.8179	529.046	706.438	928.179	1371.66	4919.51	787.038	849.768	928.179	1085	2339.59	13901.5	2743.17	1201.48	928.179	720.244	629.522	572.054	928.179	922.786	917.392	911.998	906.605
	1.57901	9281.79	1856.36	928.179	464.09	92.8179	529.046	706.438	928.179	1371.66	4919.51	787.038	849.768	928.179	1085	2339.59	13901.5	2743.17	1201.48	928.179	720.244	629.522	572.054	928.179	922.786	917.392	911.998	906.605
	1.57901	9281.79	1856.36	928.179	464.09	92.8179	529.046	706.438	928.179	1371.66	4919.51	787.038	849.768	928.179	1085	2339.59	13901.5	2743.17	1201.48	928.179	720.244	629.522	572.054	928.179	922.786	917.392	911.998	906.605
	1.57901	9281.79	1856.36	928.179	464.09	92.8179	529.046	706.438	928.179	1371.66	4919.51	787.038	849.768	928.179	1085	2339.59	13901.5	2743.17	1201.48	928.179	720.244	629.522	572.054	928.179	922.786	917.392	911.998	906.605
	1.57901	9281.79	1856.36	928.179	464.09	92.8179	529.046	706.438	928.179	1371.66	4919.51	787.038	849.768	928.179	1085	2339.59	13901.5	2743.17	1201.48	928.179	720.244	629.522	572.054	928.179	922.786	917.392	911.998	906.605
	1.57901	9281.79	1856.36	928.179	464.09	92.8179	529.046	706.438	928.179	1371.66	4919.51	787.038	849.768	928.179	1085	2339.59	13901.5	2743.17	1201.48	928.179	720.244	629.522	572.054	928.179	922.786	917.392	911.998	906.605
	1.57901	9281.79	1856.36	928.179	464.09	92.8179	529.046	706.438	928.179	1371.66	4919.51	787.038	849.768	928.179	1085	2339.59	13901.5	2743.17	1201.48	928.179	720.244	629.522	572.054	928.179	922.786	917.392	911.998	906.605
	1.57901	9281.79	1856.36	928.179	464.09	92.8179	529.046	706.438	928.179	1371.66	4919.51	787.038	849.768	928.179	1085	2339.59	13901.5	2743.17	1201.48	928.179	720.244	629.522	572.054	928.179	922.786	917.392	911.998	906.605
	1.57901	9281.79	1856.36	928.179	464.09	92.8179	529.046	706.438	928.179	1371.66	4919.51	787.038	849.768	928.179	1085	2339.59	13901.5	2743.17	1201.48	928.179	720.244	629.522	572.054	928.179	922.786	917.392	911.998	906.605
	1.57901	9281.79	1856.36	928.179	464.09	92.8179	529.046	706.438	928.179	1371.66	4919.51	787.038	849.768	928.179	1085	2339.59	13901.5	2743.17	1201.48	928.179	720.244	629.522	572.054	928.179	922.786	917.392	911.998	906.605
	1.57901	9281.79	1856.36	928.179	464.09	92.8179	529.046	706.438	928.179	1371.66	4919.51	787.038	849.768	928.179	1085	2339.59	13901.5	2743.17	1201.48	928.179	720.244	629.522	572.054	928.179	922.786	917.392	911.998	906.605
	1.57901	9281.79	1856.36	928.179	464.09	92.8179	529.046	706.438	928.179	1371.66	4919.51	787.038	849.768	928.179	1085	2339.59	13901.5	2743.17	1201.48	928.179	720.244	629.522	572.054	928.179	922.786	917.392	911.998	906.605
	1.57901	9281.79	1856.36	928.179	464.09	92.8179	529.046	706.438	928.179	1371.66	4919.51	787.038	849.768	928.179	1085	2339.59	13901.5	2743.17	1201.48	928.179	720.244	629.522	572.054	928.179	922.786	917.392	911.998	906.605
	1.57901	9281.79	1856.36	928.179	464.09	92.8179	529.046	706.438	928.179	1371.66	4919.51	787.038	849.768	928.179	1085	2339.59	13901.5	2743.17	1201.48	928.179	720.244	629.522	572.054	928.179	922.786	917.392	911.998	906.605
	1.57901	9281.79	1856.36	928.179	464.09	92.8179	529.046	706.438	928.179	1371.66	4919.51	787.038	849.768	928.179	1085	2339.59	13901.5	2743.17	1201.48	928.179	720.244	629.522	572.054	928.179	922.786	917.392	911.998	906.605
	1.57901	9281.79	1856.36	928.179	464.09	92.8179	529.046	706.438	928.179	1371.66	4919.51	787.038	849.768	928.179	1085	2339.59	13901.5	2743.17	1201.48	928.179	720.244	629.522	572.054	928.179	922.786	917.392	911.998	906.605
	1.57901	9281.79	1856.36	928.179	464.09	92.8179	529.046	706.438	928.179	1371.66	4919.51	787.038	849.768	928.179	1085	2339.59	13901.5	2743.17	1201.48	928.179	720.244	629.522	572.054	928.179	922.786	917.392	911.998	906.605
	1.57901	9281.79	1856.36	928.179	464.09	92.8179	529.046	706.438	928.179	1371.66	4919.51	787.038	849.768	928.179	1085	2339.59	13901.5	2743.17	1201.48	928.179	720.244	629.522	572.054	928.179	922.786	917.392	911.998	906.605
	1.57901	9281.79	1856.36	928.179	464.09	92.8179	529.046	706.438	928.179	1371.66	4919.51	787.038	849.768	928.179	1085	2339.59	13901.5	2743.17	1201.48	928.179	720.244	629.522	572.054	928.179	922.786	917.392	911.998	906.605
	1.57901	9281.79	1856.36	928.179	464.09	92.8179	529.046	706.438	928.179	1371.66	4919.51	787.038	849.768	928.179	1085	2339.59	13901.5	2743.17	1201.48	928.179	720.244	629.522	572.054	928.179	922.786	917.392	911.998	906.605
	1.57901	9281.79	1856.36	928.179	464.09	92.8179	529.046	706.438	928.179	1371.66	4919.51	787.038	849.768	928.179	1085	2339.59	13901.5	2743.17	1201.48	928.179	720.244	629.522	572.054	928.179	922.786	917.392	911.998	906.605
	1.57901	9281.79	1856.36	928.179	464.09	92.8179	529.046	706.438	928.179	1371.66	4919.51	787.038	849.768	928.179	1085	2339.59	13901.5	2743.17	1201.48	928.179	720.244	629.522	572.054	928.179	922.786	917.392	911.998	906.605
	1.57901	9281.79	1856.36	928.179	464.09	92.8179	529.046	706.438	928.179	1371.66	4919.51	787.038	849.768	928.179	1085	2339.59	13901.5	2743.17	1201.48	928.179	720.244	629.522	572.054	928.179	922.786	917.392	911.998	906.605
	1.57901	9281.79	1856.36	928.179	464.09	92.8179	529.046	706.438	928.179	1371.66	4919.51	787.038	849.768	928.179	1085	2339.59	13901.5	2743.17	1201.48	928.179	720.244	629.522	572.054	928.179	922.786	917.392	911.998	906.605
	1.57901	9281.79	1856.36	928.179	464.09	92.8179	529.046	706.438	928.179	1371.66	4919.51	787.038	849.768	928.179	1085	2339.59	13901.5	2743.17	1201.48	928.179	720.244	629.522	572.054	928.179	922.786	917.392	911.998	906.605
	1.57901	9281.79	1856.36	928.179	464.09	92.8179	529.046	706.438	928.179	1371.66	4919.51	787.038	849.768	928.179	1085	2339.59	13901.5	2743.17	1201.48	928.179	720.244	629.522	572.054	928.179	922.786	917.392	911.998	906.605
	1.57901	9281.79	1856.36	928.179	464.09	92.8179	529.046	706.438	928.179	1371.66	4919.51	787.038	849.768	928.179	1085	2339.59	13901.5	2743.17	1201.48	928.179	720.244	629.522	572.054	928.179	922.786	917.392	911.998	906.605
	1.57901	9281.79	1856.36	928.179	464.09	92.8179	529.046	706.438	928.179	1371.66	4919.51	787.038	849.768	928.179	1085	2339.59	13901.5	2743.17	1201.48	928.179	720.244	629.522	572.054	928.179	922.786	917.392	911.998	906.605
	1.68428	8701.68	1740.34	870.168	435.084	87.0168	495.98	662.286	870.168	1285.93	4612.04	737.848	796.657	870.168	1017.19	2193.36	13032.7	2571.73	1126.39	870.168	675.229	590.177	536.3	870.168	865.111	860.055	854.999	849.942
	1.68428	8701.68	1740.34	870.168	435.084	87.0168	495.98	662.286	870.168	1285.93	4612.04	737.848	796.657	870.168	1017.19	2193.36	13032.7	2571.73	1126.39	870.168	675.229	590.177	536.3	870.168	865.111	860.055	854.999	849.942
	1.68428	8701.68	1740.34	870.168	435.084	87.0168	495.98	662.286	870.168	1285.93	4612.04	737.848	796.657	870.168	1017.19	2193.36	13032.7	2571.73	1126.39	870.168	675.229	590.177	536.3	870.168	865.111	860.055	854.999	849.942
	1.68428	8701.68	1740.34	870.168	435.084	87.0168	495.98	662.286	870.168	1285.93	4612.04	737.848	796.657	870.168	1017.19	2193.36	13032.7	2571.73	1126.39	870.168	675.229	590.177	536.3	870.168	865.111	860.055	854.999	849.942
	1.68428	8701.68	1740.34	870.168	435.084	87.0168	495.98	662.286	870.168	1285.93	4612.04	737.848	796.657	870.168	1017.19	2193.36	13032.7	2571.73	1126.39	870.168	675.229	590.177	536.3	870.168	865.111	860.055	854.999	849.942
	1.68428	8701.68	1740.34	870.168	435.084	87.0168	495.98	662.286	870.168	1285.93	4612.04	737.848	796.657	870.168	1017.19	2193.36	13032.7	2571.73	1126.39	870.168	675.229	590.177	536.3	870.168	865.111	860.055	854.999	849.942
	1.68428	8701.68	1740.34	870.168	435.084	87.0168	495.98	662.286	870.168	1285.93	4612.04	737.848	796.657	870.168	1017.19	2193.36	13032.7	2571.73	1126.39	870.168	675.229	590.177	536.3	870.168	865.111	860.055	854.999	849.942
	1.68428	8701.68	1740.34	870.168	435.084	87.0168	495.98	662.286	870.168	1285.93	4612.04	737.848	796.657	870.168	1017.19	2193.36	13032.7	2571.73	1126.39	870.168	675.229	590.177	536.3	870.168	865.111	860.055	854.999	849.942
	1.68428	8701.68	1740.34	870.168	435.084	87.0168	495.98	662.286	870.168	1285.93	4612.04	737.848	796.657	870.168	1017.19	2193.36	13032.7	2571.73	1126.39	870.168	675.229	590.177	536.3	870.168	865.111	860.055	854.999	849.942
	1.68428	8701.68	1740.34	870.168	435.084	87.0168	495.98	662.286	870.168	1285.93	4612.04	737.848	796.657	870.168	1017.19	2193.36	13032.7	2571.73	1126.39	870.168	675.229	590.177	536.3	870.168	865.111	860.055	854.999	849.942
	1.68428	8701.68	1740.34	870.168	435.084	87.0168	495.98	662.286	870.168	1285.93	4612.04	737.848	796.657	870.168	1017.19	2193.36	13032.7	2571.73	1126.39	870.168	675.229	590.177	536.3	870.168	865.111	860.055	854.999	849.942
	1.68428	8701.68	1740.34	870.168	435.084	87.0168	495.98	662.286	870.168	1285.93	4612.04	737.848	796.657	870.168	1017.19	2193.36	13032.7	2571.73	1126.39	870.168	675.229	590.177	536.3	870.168	865.111	860.055	854.999	849.942
	1.68428	8701.68	1740.34	870.168	435.084	87.0168	495.98	662.286	870.168	1285.93	4612.04	737.848	796.657	870.168	1017.19	2193.36	13032.7	2571.73	1126.39	870.168	675.229	590.177	536.3	870.168	865.111	860.055	854.999	849.942
	1.68428	8701.68	1740.34	870.168	435.084	87.0168	495.98	662.286	870.168	1285.93	4612.04	737.848	796.657	870.168	1017.19	2193.36	13032.7	2571.73	1126.39	870.168	675.229	590.177	536.3	870.168	865.111	860.055	854.999	849.942
	1.68428	8701.68	1740.34	870.168	435.084	87.0168	495.98	662.286	870.168	1285.93	4612.04	737.848	796.657	870.168	1017.19	2193.36	13032.7	2571.73	1126.39	870.168	675.229	590.177	536.3	870.168	865.111	860.055	854.999	849.942
	1.68428	8701.68	1740.34	870.168	435.084	87.0168	495.98	662.286	870.168	1285.93	4612.04	737.848	796.657	870.168	1017.19	2193.36	13032.7	2571.73	1126.39	870.168	675.229	590.177	536.3	870.168	865.111	860.055	854.999	849.942
	1.68428	8701.68	1740.34	870.168	435.084	87.0168	495.98	662.286	870.168	1285.93	4612.04	737.848	796.657	870.168	1017.19	2193.36	13032.7	2571.73	1126.39	870.168	675.229	590.177	536.3	870.168	865.111	860.055	854.999	849.942
	1.68428	8701.68	1740.34	870.168	435.084	87.0168	495.98	662.286	870.168	1285.93	4612.04	737.848	796.657	870.168	1017.19	2193.36	13032.7	2571.73	1126.39	870.168	675.229	590.177	536.3	870.168	865.111	860.055	854.999	849.942
	1.68428	8701.68	1740.34	870.168	435.084	87.0168	495.98	662.286	870.168	1285.93	4612.04	737.848	796.657	870.168	1017.19	2193.36	13032.7	2571.73	1126.39	870.168	675.229	590.177	536.3	870.168	865.111	860.055	854.999	849.942
	1.68428	8701.68	1740.34	870.168	435.084	87.0168	495.98	662.286	870.168	1285.93	4612.04	737.848	796.657	870.168	1017.19	2193.36	13032.7	2571.73	1126.39	870.168	675.229	590.177	536.3	870.168	865.111	860.055	854.999	849.942
	1.68428	8701.68	1740.34	870.168	435.084	87.0168	495.98	662.286	870.168	1285.93	4612.04	737.848	796.657	870.168	1017.19	2193.36	13032.7	2571.73	1126.39	870.168	675.229	590.177	536.3	870.168	865.111	860.055	854.999	849.942
	1.68428	8701.68	1740.34	870.168	435.084	87.0168	495.98	662.286	870.168	1285.93	4612.04	737.848	796.657	870.168	1017.19	2193.36	13032.7	2571.73	1126.39	870.168	675.229	590.177	536.3	870.168	865.111	860.055	854.999	849.942
	1.68428	8701.68	1740.34	870.168	435.084	87.0168	495.98	662.286	870.168	1285.93	4612.04	737.848	796.657	870.168	1017.19	2193.36	13032.7	2571.73	1126.39	870.168	675.229	590.177	536.3	870.168	865.111	860.055	854.999	849.942
	1.68428	8701.68	1740.34	870.168	435.084	87.0168	495.98	662.286	870.168	1285.93	4612.04	737.848	796.657	870.168	1017.19	2193.36	13032.7	2571.73	1126.39	870.168	675.229	590.177	536.3	870.168	865.111	860.055	854.999	849.942
	1.68428	8701.68	1740.34	870.168	435.084	87.0168	495.98	662.286	870.168	1285.93	4612.04	737.848	796.657	870.168	1017.19	2193.36	13032.7	2571.73	1126.39	870.168	675.229	590.177	536.3	870.168	865.111	860.055	854.999	849.942
	1.68428	8701.68	1740.34	870.168	435.084	87.0168	495.98	662.286	870.168	1285.93	4612.04	737.848	796.657	870.168	1017.19	2193.36	13032.7	2571.73	1126.39	870.168	675.229	590.177	536.3	870.168	865.111	860.055	854.999	849.942
	1.68428	8701.68	1740.34	870.168	435.084	87.0168	495.98	662.286	870.168	1285.93	4612.04	737.848	796.657	870.168	1017.19	2193.36	13032.7	2571.73	1126.39	870.168	675.229	590.177	536.3	870.168	865.111	860.055	854.999	849.942
	1.68428	8701.68	1740.34	870.168	435.084	87.0168	495.98	662.286	870.168	1285.93	4612.04	737.848	796.657	870.168	1017.19	2193.36	13032.7	2571.73	1126.39	870.168	675.229	590.177	536.3	870.168	865.111	860.055	854.999	849.942
	1.68428	8701.68	1740.34	870.168	435.084	87.0168	495.98	662.286	870.168	1285.93	4612.04	737.848	796.657	870.168	1017.19	2193.36	13032.7	2571.73	1126.39	870.168	675.229	590.177	536.3	870.168	865.111	860.055	854.999	849.942
	1.68428	8701.68	1740.34	870.168	435.084	87.0168	495.98	662.286	870.168	1285.93	4612.04	737.848	796.657	870.168	1017.19	2193.36	13032.7	2571.73	1126.39	870.168	675.229	590.177	536.3	870.168	865.111	860.055	854.999	849.942
	1.68428	8701.68	1740.34	870.168	435.084	87.0168	495.98	662.286	870.168	1285.93	4612.04	737.848	796.657	870.168	1017.19	2193.36	13032.7	2571.73	1126.39	870.168	675.229	590.177	536.3	870.168	865.111	860.055	854.999	849.942
	1.68428	8701.68	1740.34	870.168	435.084	87.0168	495.98	662.286	870.168	1285.93	4612.04	737.848	796.657	870.168	1017.19	2193.36	13032.7	2571.73	1126.39	870.168	675.229	590.177	536.3	870.168	865.111	860.055	854.999	849.942
	1.68428	8701.68	1740.34	870.168	435.084	87.0168	495.98	662.286	870.168	1285.93	4612.04	737.848	796.657	870.168	1017.19	2193.36	13032.7	2571.73	1126.39	870.168	675.229	590.177	536.3	870.168	865.111	860.055	854.999	849.942
	1.68428	8701.68	1740.34	870.168	435.084	87.0168	495.98	662.286	870.168	1285.93	4612.04	737.848	796.657	870.168	1017.19	2193.36	13032.7	2571.73	1126.39	870.168	675.229	590.177	536.3	870.168	865.111	860.055	854.999	849.942
	1.68428	8701.68	1740.34	870.168	435.084	87.0168	495.98	662.286	870.168	1285.93	4612.04	737.848	796.657	870.168	1017.19	2193.36	13032.7	2571.73	1126.39	870.168	675.229	590.177	536.3	870.168	865.111	860.055	854.999	849.942
	1.68428	8701.68	1740.34	870.168	435.084	87.0168	495.98	662.286	870.168	1285.93	4612.04	737.848	796.657	870.168	1017.19	2193.36	13032.7	2571.73	1126.39	870.168	675.229	590.177	536.3	870.168	865.111	860.055	854.999	849.942
	1.68428	8701.68	1740.34	870.168	435.084	87.0168	495.98	662.286	870.168	1285.93	4612.04	737.848	796.657	870.168	1017.19	2193.36	13032.7	2571.73	1126.39	870.168	675.229	590.177	536.3	870.168	865.111	860.055	854.999	849.942
	1.68428	8701.68	1740.34	870.168	435.084	87.0168	495.98	662.286	870.168	1285.93	4612.04	737.848	796.657	870.168	1017.19	2193.36	13032.7	2571.73	1126.39	870.168	675.229	590.177	536.3	870.168	865.111	860.055	854.999	849.942
	1.68428	8701.68	1740.34	870.168	435.084	87.0168	495.98	662.286	870.168	1285.93	4612.04	737.848	796.657	870.168	1017.19	2193.36	13032.7	2571.73	1126.39	870.168	675.229	590.177	536.3	870.168	865.111	860.055	854.999	849.942
	1.68428	8701.68	1740.34	870.168	435.084	87.0168	495.98	662.286	870.168	1285.93	4612.04	737.848	796.657	870.168	1017.19	2193.36	13032.7	2571.73	1126.39	870.168	675.229	590.177	536.3	870.168	865.111	860.055	854.999	849.942
	1.68428	8701.68	1740.34	870.168	435.084	87.0168	495.98	662.286	870.168	1285.93	4612.04	737.848	796.657	870.168	1017.19	2193.36	13032.7	2571.73	1126.39	870.168	675.229	590.177	536.3	870.168	865.111	860.055	854.999	849.942
	1.68428	8701.68	1740.34	870.168	435.084	87.0168	495.98	662.286	870.168	1285.93	4612.04	737.848	796.657	870.168	1017.19	2193.36	13032.7	2571.73	1126.39	870.168	675.229	590.177	536.3	870.168	865.111	860.055	854.999	849.942
	1.68428	8701.68	1740.34	870.168	435.084	87.0168	495.98	662.286	870.168	1285.93	4612.04	737.848	796.657	870.168	1017.19	2193.36	13032.7	2571.73	1126.39	870.168	675.229	590.177	536.3	870.168	865.111	860.055	854.999	849.942
	1.68428	8701.68	1740.34	870.168	435.084	87.0168	495.98	662.286	870.168	1285.93	4612.04	737.848	796.657	870.168	1017.19	2193.36	13032.7	2571.73	1126.39	870.168	675.229	590.177	536.3	870.168	865.111	860.055	854.999	849.942
	1.68428	8701.68	1740.34	870.168	435.084	87.0168	495.98	662.286	870.168	1285.93	4612.04	737.848	796.657	870.168	1017.19	2193.36	13032.7	2571.73	1126.39	870.168	675.229	590.177	536.3	870.168	865.111	860.055	854.999	849.942
	1.68428	8701.68	1740.34	870.168	435.084	87.0168	495.98	662.286	870.168	1285.93	4612.04	737.848	796.657	870.168	1017.19	2193.36	13032.7	2571.73	1126.39	870.168	675.229	590.177	536.3	870.168	865.111	860.055	854.999	849.942
	1.68428	8701.68	1740.34	870.168	435.084	87.0168	495.98	662.286	870.168	1285.93	4612.04	737.848	796.657	870.168	1017.19	2193.36	13032.7	2571.73	1126.39	870.168	675.229	590.177	536.3	870.168	865.111	860.055	854.999	849.942
	1.68428	8701.68	1740.34	870.168	435.084	87.0168	495.98	662.286	870.168	1285.93	4612.04	737.848	796.657	870.168	1017.19	2193.36	13032.7	2571.73	1126.39	870.168	675.229	590.177	536.3	870.168	865.111	860.055	854.999	849.942
	1.68428	8701.68	1740.34	870.168	435.084	87.0168	495.98	662.286	870.168	1285.93	4612.04	737.848	796.657	870.168	1017.19	2193.36	13032.7	2571.73	1126.39	870.168	675.229	590.177	536.3	870.168	865.111	860.055	854.999	849.942
	1.68428	8701.68	1740.34	870.168	435.084	87.0168	495.98	662.286	870.168	1285.93	4612.04	737.848	796.657	870.168	1017.19	2193.36	13032.7	2571.73	1126.39	870.168	675.229	590.177	536.3	870.168	865.111	860.055	854.999	849.942
	1.68428	8701.68	1740.34	870.168	435.084	87.0168	495.98	662.286	870.168	1285.93	4612.04	737.848	796.657	870.168	1017.19	2193.36	13032.7	2571.73	1126.39	870.168	675.229	590.177	536.3	870.168	865.111	860.055	854.999	849.942
	1.68428	8701.68	1740.34	870.168	435.084	87.0168	495.98	662.286	870.168	1285.93	4612.04	737.848	796.657	870.168	1017.19	2193.36	13032.7	2571.73	1126.39	870.168	675.229	590.177	536.3	870.168	865.111	860.055	854.999	849.942
	1.68428	8701.68	1740.34	870.168	435.084	87.0168	495.98	662.286	870.168	1285.93	4612.04	737.848	796.657	870.168	1017.19	2193.36	13032.7	2571.73	1126.39	870.168	675.229	590.177	536.3	870.168	865.111	860.055	854.999	849.942
	1.68428	8701.68	1740.34	870.168	435.084	87.0168	495.98	662.286	870.168	1285.93	4612.04	737.848	796.657	870.168	1017.19	2193.36	13032.7	2571.73	1126.39	870.168	675.229	590.177	536.3	870.168	865.111	860.055	854.999	849.942
	1.68428	8701.68	1740.34	870.168	435.084	87.0168	495.98	662.286	870.168	1285.93	4612.04	737.848	796.657	870.168	1017.19	2193.36	13032.7	2571.73	1126.39	870.168	675.229	590.177	536.3	870.168	865.111	860.055	854.999	849.942
	1.68428	8701.68	1740.34	870.168	435.084	87.0168	495.98	662.286	870.168	1285.93	4612.04	737.848	796.657	870.168	1017.19	2193.36	13032.7	2571.73	1126.39	870.168	675.229	590.177	536.3	870.168	865.111	860.055	854.999	849.942
	1.68428	8701.68	1740.34	870.168	435.084	87.0168	495.98	662.286	870.168	1285.93	4612.04	737.848	796.657	870.168	1017.19	2193.36	13032.7	2571.73	1126.39	870.168	675.229	590.177	536.3	870.168	865.111	860.055	854.999	849.942
	1.68428	8701.68	1740.34	870.168	435.084	87.0168	495.98	662.286	870.168	1285.93	4612.04	737.848	796.657	870.168	1017.19	2193.36	13032.7	2571.73	1126.39	870.168	675.229	590.177	536.3	870.168	865.111	860.055	854.999	849.942
	1.68428	8701.68	1740.34	870.168	435.084	87.0168	495.98	662.286	870.168	1285.93	4612.04	737.848	796.657	870.168	1017.19	2193.36	13032.7	2571.73	1126.39	870.168	675.229	590.177	536.3	870.168	865.111	860.055	854.999	849.942
	1.68428	8701.68	1740.34	870.168	435.084	87.0168	495.98	662.286	870.168	1285.93	4612.04	737.848	796.657	870.168	1017.19	2193.36	13032.7	2571.73	1126.39	870.168	675.229	590.177	536.3	870.168	865.111	860.055	854.999	849.942
	1.68428	8701.68	1740.34	870.168	435.084	87.0168	495.98	662.286	870.168	1285.93	4612.04	737.848	796.657	870.168	1017.19	2193.36	13032.7	2571.73	1126.39	870.168	675.229	590.177	536.3	870.168	865.111	860.055	854.999	849.942
	1.68428	8701.68	1740.34	870.168	435.084	87.0168	495.98	662.286	870.168	1285.93	4612.04	737.848	796.657	870.168	1017.19	2193.36	13032.7	2571.73	1126.39	870.168	675.229	590.177	536.3	870.168	865.111	860.055	854.999	849.942
	1.68428	8701.68	1740.34	870.168	435.084	87.0168	495.98	662.286	870.168	1285.93	4612.04	737.848	796.657	870.168	1017.19	2193.36	13032.7	2571.73	1126.39	870.168	675.229	590.177	536.3	870.168	865.111	860.055	854.999	849.942
	1.68428	8701.68	1740.34	870.168	435.084	87.0168	495.98	662.286	870.168	1285.93	4612.04	737.848	796.657	870.168	1017.19	2193.36	13032.7	2571.73	1126.39	870.168	675.229	590.177	536.3	870.168	865.111	860.055	854.999	849.942
	1.68428	8701.68	1740.34	870.168	435.084	87.0168	495.98	662.286	870.168	1285.93	4612.04	737.848	796.657	870.168	1017.19	2193.36	13032.7	2571.73	1126.39	870.168	675.229	590.177	536.3	870.168	865.111	860.055	854.999	849.942
	1.68428	8701.68	1740.34	870.168	435.084	87.0168	495.98	662.286	870.168	1285.93	4612.04	737.848	796.657	870.168	1017.19	2193.36	13032.7	2571.73	1126.39	870.168	675.229	590.177	536.3	870.168	865.111	860.055	854.999	849.942
	1.68428	8701.68	1740.34	870.168	435.084	87.0168	495.98	662.286	870.168	1285.93	4612.04	737.848	796.657	870.168	1017.19	2193.36	13032.7	2571.73	1126.39	870.168	675.229	590.177	536.3	870.168	865.111	860.055	854.999	849.942
	1.68428	8701.68	1740.34	870.168	435.084	87.0168	495.98	662.286	870.168	1285.93	4612.04	737.848	796.657	870.168	1017.19	2193.36	13032.7	2571.73	1126.39	870.168	675.229	590.177	536.3	870.168	865.111	860.055	854.999	849.942
	1.68428	8701.68	1740.34	870.168	435.084	87.0168	495.98	662.286	870.168	1285.93	4612.04	737.848	796.657	870.168	1017.19	2193.36	13032.7	2571.73	1126.39	870.168	675.229	590.177	536.3	870.168	865.111	860.055	854.999	849.942
	1.68428	8701.68	1740.34	870.168	435.084	87.0168	495.98	662.286	870.168	1285.93	4612.04	737.848	796.657	870.168	1017.19	2193.36	13032.7	2571.73	1126.39	870.168	675.229	590.177	536.3	870.168	865.111	860.055	854.999	849.942
	1.68428	8701.68	1740.34	870.168	435.084	87.0168	495.98	662.286	870.168	1285.93	4612.04	737.848	796.657	870.168	1017.19	2193.36	13032.7	2571.73	1126.39	870.168	675.229	590.177	536.3	870.168	865.111	860.055	854.999	849.942
	1.68428	8701.68	1740.34	870.168	435.084	87.0168	495.98	662.286	870.168	1285.93	4612.04	737.848	796.657	870.168	1017.19	2193.36	13032.7	2571.73	1126.39	870.168	675.229	590.177	536.3	870.168	865.111	860.055	854.999	849.942
	1.68428	8701.68	1740.34	870.168	435.084	87.0168	495.98	662.286	870.168	1285.93	4612.04	737.848	796.657	870.168	1017.19	2193.36	13032.7	2571.73	1126.39	870.168	675.229	590.177	536.3	870.168	865.111	860.055	854.999	849.942
	1.68428	8701.68	1740.34	870.168	435.084	87.0168	495.98	662.286	870.168	1285.93	4612.04	737.848	796.657	870.168	1017.19	2193.36	13032.7	2571.73	1126.39	870.168	675.229	590.177	536.3	870.168	865.111	860.055	854.999	849.942
	1.68428	8701.68	1740.34	870.168	435.084	87.0168	495.98	662.286	870.168	1285.93	4612.04	737.848	796.657	870.168	1017.19	2193.36	13032.7	2571.73	1126.39	870.168	675.229	590.177	536.3	870.168	865.111	860.055	854.999	849.942
	1.68428	8701.68	1740.34	870.168	435.084	87.0168	495.98	662.286	870.168	1285.93	4612.04	737.848	796.657	870.168	1017.19	2193.36	13032.7	2571.73	1126.39	870.168	675.229	590.177	536.3	870.168	865.111	860.055	854.999	849.942
	1.68428	8701.68	1740.34	870.168	435.084	87.0168	495.98	662.286	870.168	1285.93	4612.04	737.848	796.657	870.168	1017.19	2193.36	13032.7	2571.73	1126.39	870.168	675.229	590.177	536.3	870.168	865.111	860.055	854.999	849.942
	1.68428	8701.68	1740.34	870.168	435.084	87.0168	495.98	662.286	870.168	1285.93	4612.04	737.848	796.657	870.168	1017.19	2193.36	13032.7	2571.73	1126.39	870.168	675.229	590.177	536.3	870.168	865.111	860.055	854.999	849.942
	1.68428	8701.68	1740.34	870.168	435.084	87.0168	495.98	662.286	870.168	1285.93	4612.04	737.848	796.657	870.168	1017.19	2193.36	13032.7	2571.73	1126.39	870.168	675.229	590.177	536.3	870.168	865.111	860.055	854.999	849.942
	1.68428	8701.68	1740.34	870.168	435.084	87.0168	495.98	662.286	870.168	1285.93	4612.04	737.848	796.657	870.168	1017.19	2193.36	13032.7	2571.73	1126.39	870.168	675.229	590.177	536.3	870.168	865.111	860.055	854.999	849.942
	1.68428	8701.68	1740.34	870.168	435.084	87.0168	495.98	662.286	870.168	1285.93	4612.04	737.848	796.657	870.168	1017.19	2193.36	13032.7	2571.73	1126.39	870.168	675.229	590.177	536.3	870.168	865.111	860.055	854.999	849.942
	1.68428	8701.68	1740.34	870.168	435.084	87.0168	495.98	662.286	870.168	1285.93	4612.04	737.848	796.657	870.168	1017.19	2193.36	13032.7	2571.73	1126.39	870.168	675.229	590.177	536.3	870.168	865.111	860.055	854.999	849.942
	1.68428	8701.68	1740.34	870.168	435.084	87.0168	495.98	662.286	870.168	1285.93	4612.04	737.848	796.657	870.168	1017.19	2193.36	13032.7	2571.73	1126.39	870.168	675.229	590.177	536.3	870.168	865.111	860.055	854.999	849.942
	1.68428	8701.68	1740.34	870.168	435.084	87.0168	495.98	662.286	870.168	1285.93	4612.04	737.848	796.657	870.168	1017.19	2193.36	13032.7	2571.73	1126.39	870.168	675.229	590.177	536.3	870.168	865.111	860.055	854.999	849.942
	1.68428	8701.68	1740.34	870.168	435.084	87.0168	495.98	662.286	870.168	1285.93	4612.04	737.848	796.657	870.168	1017.19	2193.36	13032.7	2571.73	1126.39	870.168	675.229	590.177	536.3	870.168	865.111	860.055	854.999	849.942
	1.68428	8701.68	1740.34	870.168	435.084	87.0168	495.98	662.286	870.168	1285.93	4612.04	737.848	796.657	870.168	1017.19	2193.36	13032.7	2571.73	1126.39	870.168	675.229	590.177	536.3	870.168	865.111	860.055	854.999	849.942
	1.68428	8701.68	1740.34	870.168	435.084	87.0168	495.98	662.286	870.168	1285.93	4612.04	737.848	796.657	870.168	1017.19	2193.36	13032.7	2571.73	1126.39	870.168	675.229	590.177	536.3	870.168	865.111	860.055	854.999	849.942
	1.68428	8701.68	1740.34	870.168	435.084	87.0168	495.98	662.286	870.168	1285.93	4612.04	737.848	796.657	870.168	1017.19	2193.36	13032.7	2571.73	1126.39	870.168	675.229	590.177	536.3	870.168	865.111	860.055	854.999	849.942
	1.68428	8701.68	1740.34	870.168	435.084	87.0168	495.98	662.286	870.168	1285.93	4612.04	737.848	796.657	870.168	1017.19	2193.36	13032.7	2571.73	1126.39	870.168	675.229	590.177	536.3	870.168	865.111	860.055	854.999	849.942
	1.68428	8701.68	1740.34	870.168	435.084	87.0168	495.98	662.286	870.168	1285.93	4612.04	737.848	796.657	870.168	1017.19	2193.36	13032.7	2571.73	1126.39	870.168	675.229	590.177	536.3	870.168	865.111	860.055	854.999	849.942
	1.68428	8701.68	1740.34	870.168	435.084	87.0168	495.98	662.286	870.168	1285.93	4612.04	737.848	796.657	870.168	1017.19	2193.36	13032.7	2571.73	1126.39	870.168	675.229	590.177	536.3	870.168	865.111	860.055	854.999	849.942
	1.68428	8701.68	1740.34	870.168	435.084	87.0168	495.98	662.286	870.168	1285.93	4612.04	737.848	796.657	870.168	1017.19	2193.36	13032.7	2571.73	1126.39	870.168	675.229	590.177	536.3	870.168	865.111	860.055	854.999	849.942
	1.68428	8701.68	1740.34	870.168	435.084	87.0168	495.98	662.286	870.168	1285.93	4612.04	737.848	796.657	870.168	1017.19	2193.36	13032.7	2571.73	1126.39	870.168	675.229	590.177	536.3	870.168	865.111	860.055	854.999	849.942
	1.68428	8701.68	1740.34	870.168	435.084	87.0168	495.98	662.286	870.168	1285.93	4612.04	737.848	796.657	870.168	1017.19	2193.36	13032.7	2571.73	1126.39	870.168	675.229	590.177	536.3	870.168	865.111	860.055	854.999	849.942
	1.68428	8701.68	1740.34	870.168	435.084	87.0168	495.98	662.286	870.168	1285.93	4612.04	737.848	796.657	870.168	1017.19	2193.36	13032.7	2571.73	1126.39	870.168	675.229	590.177	536.3	870.168	865.111	860.055	854.999	849.942
	1.70534	8594.25	1718.85	859.425	429.713	85.9425	489.857	654.11	859.425	1270.06	4555.1	728.739	786.822	859.425	1004.63	2166.28	12871.8	2539.98	1112.48	859.425	666.893	582.891	529.679	859.425	854.431	849.437	844.443	839.449
	1.70534	8594.25	1718.85	859.425	429.713	85.9425	489.857	654.11	859.425	1270.06	4555.1	728.739	786.822	859.425	1004.63	2166.28	12871.8	2539.98	1112.48	859.425	666.893	582.891	529.679	859.425	854.431	849.437	844.443	839.449
	1.70534	8594.25	1718.85	859.425	429.713	85.9425	489.857	654.11	859.425	1270.06	4555.1	728.739	786.822	859.425	1004.63	2166.28	12871.8	2539.98	1112.48	859.425	666.893	582.891	529.679	859.425	854.431	849.437	844.443	839.449
	1.70534	8594.25	1718.85	859.425	429.713	85.9425	489.857	654.11	859.425	1270.06	4555.1	728.739	786.822	859.425	1004.63	2166.28	12871.8	2539.98	1112.48	859.425	666.893	582.891	529.679	859.425	854.431	849.437	844.443	839.449
	1.70534	8594.25	1718.85	859.425	429.713	85.9425	489.857	654.11	859.425	1270.06	4555.1	728.739	786.822	859.425	1004.63	2166.28	12871.8	2539.98	1112.48	859.425	666.893	582.891	529.679	859.425	854.431	849.437	844.443	839.449
	1.89482	7734.83	1546.97	773.483	386.741	77.3483	440.871	588.699	773.483	1143.05	4099.59	655.865	708.14	773.483	904.168	1949.65	11584.6	2285.98	1001.23	773.483	600.203	524.602	476.711	773.483	768.988	764.493	759.999	755.504
	1.89482	7734.83	1546.97	773.483	386.741	77.3483	440.871	588.699	773.483	1143.05	4099.59	655.865	708.14	773.483	904.168	1949.65	11584.6	2285.98	1001.23	773.483	600.203	524.602	476.711	773.483	768.988	764.493	759.999	755.504
	1.89482	7734.83	1546.97	773.483	386.741	77.3483	440.871	588.699	773.483	1143.05	4099.59	655.865	708.14	773.483	904.168	1949.65	11584.6	2285.98	1001.23	773.483	600.203	524.602	476.711	773.483	768.988	764.493	759.999	755.504
	1.89482	7734.83	1546.97	773.483	386.741	77.3483	440.871	588.699	773.483	1143.05	4099.59	655.865	708.14	773.483	904.168	1949.65	11584.6	2285.98	1001.23	773.483	600.203	524.602	476.711	773.483	768.988	764.493	759.999	755.504
	1.89482	7734.83	1546.97	773.483	386.741	77.3483	440.871	588.699	773.483	1143.05	4099.59	655.865	708.14	773.483	904.168	1949.65	11584.6	2285.98	1001.23	773.483	600.203	524.602	476.711	773.483	768.988	764.493	759.999	755.504
	1.89482	7734.83	1546.97	773.483	386.741	77.3483	440.871	588.699	773.483	1143.05	4099.59	655.865	708.14	773.483	904.168	1949.65	11584.6	2285.98	1001.23	773.483	600.203	524.602	476.711	773.483	768.988	764.493	759.999	755.504
	1.89482	7734.83	1546.97	773.483	386.741	77.3483	440.871	588.699	773.483	1143.05	4099.59	655.865	708.14	773.483	904.168	1949.65	11584.6	2285.98	1001.23	773.483	600.203	524.602	476.711	773.483	768.988	764.493	759.999	755.504
	1.89482	7734.83	1546.97	773.483	386.741	77.3483	440.871	588.699	773.483	1143.05	4099.59	655.865	708.14	773.483	904.168	1949.65	11584.6	2285.98	1001.23	773.483	600.203	524.602	476.711	773.483	768.988	764.493	759.999	755.504
	1.89482	7734.83	1546.97	773.483	386.741	77.3483	440.871	588.699	773.483	1143.05	4099.59	655.865	708.14	773.483	904.168	1949.65	11584.6	2285.98	1001.23	773.483	600.203	524.602	476.711	773.483	768.988	764.493	759.999	755.504
	1.89482	7734.83	1546.97	773.483	386.741	77.3483	440.871	588.699	773.483	1143.05	4099.59	655.865	708.14	773.483	904.168	1949.65	11584.6	2285.98	1001.23	773.483	600.203	524.602	476.711	773.483	768.988	764.493	759.999	755.504
	1.89482	7734.83	1546.97	773.483	386.741	77.3483	440.871	588.699	773.483	1143.05	4099.59	655.865	708.14	773.483	904.168	1949.65	11584.6	2285.98	1001.23	773.483	600.203	524.602	476.711	773.483	768.988	764.493	759.999	755.504
	1.89482	7734.83	1546.97	773.483	386.741	77.3483	440.871	588.699	773.483	1143.05	4099.59	655.865	708.14	773.483	904.168	1949.65	11584.6	2285.98	1001.23	773.483	600.203	524.602	476.711	773.483	768.988	764.493	759.999	755.504
	1.89482	7734.83	1546.97	773.483	386.741	77.3483	440.871	588.699	773.483	1143.05	4099.59	655.865	708.14	773.483	904.168	1949.65	11584.6	2285.98	1001.23	773.483	600.203	524.602	476.711	773.483	768.988	764.493	759.999	755.504
	1.89482	7734.83	1546.97	773.483	386.741	77.3483	440.871	588.699	773.483	1143.05	4099.59	655.865	708.14	773.483	904.168	1949.65	11584.6	2285.98	1001.23	773.483	600.203	524.602	476.711	773.483	768.988	764.493	759.999	755.504
	1.89482	7734.83	1546.97	773.483	386.741	77.3483	440.871	588.699	773.483	1143.05	4099.59	655.865	708.14	773.483	904.168	1949.65	11584.6	2285.98	1001.23	773.483	600.203	524.602	476.711	773.483	768.988	764.493	759.999	755.504
	1.89482	7734.83	1546.97	773.483	386.741	77.3483	440.871	588.699	773.483	1143.05	4099.59	655.865	708.14	773.483	904.168	1949.65	11584.6	2285.98	1001.23	773.483	600.203	524.602	476.711	773.483	768.988	764.493	759.999	755.504
	1.89482	7734.83	1546.97	773.483	386.741	77.3483	440.871	588.699	773.483	1143.05	4099.59	655.865	708.14	773.483	904.168	1949.65	11584.6	2285.98	1001.23	773.483	600.203	524.602	476.711	773.483	768.988	764.493	759.999	755.504
	1.89482	7734.83	1546.97	773.483	386.741	77.3483	440.871	588.699	773.483	1143.05	4099.59	655.865	708.14	773.483	904.168	1949.65	11584.6	2285.98	1001.23	773.483	600.203	524.602	476.711	773.483	768.988	764.493	759.999	755.504
	1.89482	7734.83	1546.97	773.483	386.741	77.3483	440.871	588.699	773.483	1143.05	4099.59	655.865	708.14	773.483	904.168	1949.65	11584.6	2285.98	1001.23	773.483	600.203	524.602	476.711	773.483	768.988	764.493	759.999	755.504
	1.89482	7734.83	1546.97	773.483	386.741	77.3483	440.871	588.699	773.483	1143.05	4099.59	655.865	708.14	773.483	904.168	1949.65	11584.6	2285.98	1001.23	773.483	600.203	524.602	476.711	773.483	768.988	764.493	759.999	755.504
	1.89482	7734.83	1546.97	773.483	386.741	77.3483	440.871	588.699	773.483	1143.05	4099.59	655.865	708.14	773.483	904.168	1949.65	11584.6	2285.98	1001.23	773.483	600.203	524.602	476.711	773.483	768.988	764.493	759.999	755.504
	1.89482	7734.83	1546.97	773.483	386.741	77.3483	440.871	588.699	773.483	1143.05	4099.59	655.865	708.14	773.483	904.168	1949.65	11584.6	2285.98	1001.23	773.483	600.203	524.602	476.711	773.483	768.988	764.493	759.999	755.504
	1.89482	7734.83	1546.97	773.483	386.741	77.3483	440.871	588.699	773.483	1143.05	4099.59	655.865	708.14	773.483	904.168	1949.65	11584.6	2285.98	1001.23	773.483	600.203	524.602	476.711	773.483	768.988	764.493	759.999	755.504
	1.89482	7734.83	1546.97	773.483	386.741	77.3483	440.871	588.699	773.483	1143.05	4099.59	655.865	708.14	773.483	904.168	1949.65	11584.6	2285.98	1001.23	773.483	600.203	524.602	476.711	773.483	768.988	764.493	759.999	755.504
	1.89482	7734.83	1546.97	773.483	386.741	77.3483	440.871	588.699	773.483	1143.05	4099.59	655.865	708.14	773.483	904.168	1949.65	11584.6	2285.98	1001.23	773.483	600.203	524.602	476.711	773.483	768.988	764.493	759.999	755.504
	1.89482	7734.83	1546.97	773.483	386.741	77.3483	440.871	588.699	773.483	1143.05	4099.59	655.865	708.14	773.483	904.168	1949.65	11584.6	2285.98	1001.23	773.483	600.203	524.602	476.711	773.483	768.988	764.493	759.999	755.504
	1.89482	7734.83	1546.97	773.483	386.741	77.3483	440.871	588.699	773.483	1143.05	4099.59	655.865	708.14	773.483	904.168	1949.65	11584.6	2285.98	1001.23	773.483	600.203	524.602	476.711	773.483	768.988	764.493	759.999	755.504
	1.89482	7734.83	1546.97	773.483	386.741	77.3483	440.871	588.699	773.483	1143.05	4099.59	655.865	708.14	773.483	904.168	1949.65	11584.6	2285.98	1001.23	773.483	600.203	524.602	476.711	773.483	768.988	764.493	759.999	755.504
	1.89482	7734.83	1546.97	773.483	386.741	77.3483	440.871	588.699	773.483	1143.05	4099.59	655.865	708.14	773.483	904.168	1949.65	11584.6	2285.98	1001.23	773.483	600.203	524.602	476.711	773.483	768.988	764.493	759.999	755.504
	1.89482	7734.83	1546.97	773.483	386.741	77.3483	440.871	588.699	773.483	1143.05	4099.59	655.865	708.14	773.483	904.168	1949.65	11584.6	2285.98	1001.23	773.483	600.203	524.602	476.711	773.483	768.988	764.493	759.999	755.504
	1.89482	7734.83	1546.97	773.483	386.741	77.3483	440.871	588.699	773.483	1143.05	4099.59	655.865	708.14	773.483	904.168	1949.65	11584.6	2285.98	1001.23	773.483	600.203	524.602	476.711	773.483	768.988	764.493	759.999	755.504
	1.89482	7734.83	1546.97	773.483	386.741	77.3483	440.871	588.699	773.483	1143.05	4099.59	655.865	708.14	773.483	904.168	1949.65	11584.6	2285.98	1001.23	773.483	600.203	524.602	476.711	773.483	768.988	764.493	759.999	755.504
	1.89482	7734.83	1546.97	773.483	386.741	77.3483	440.871	588.699	773.483	1143.05	4099.59	655.865	708.14	773.483	904.168	1949.65	11584.6	2285.98	1001.23	773.483	600.203	524.602	476.711	773.483	768.988	764.493	759.999	755.504
	1.89482	7734.83	1546.97	773.483	386.741	77.3483	440.871	588.699	773.483	1143.05	4099.59	655.865	708.14	773.483	904.168	1949.65	11584.6	2285.98	1001.23	773.483	600.203	524.602	476.711	773.483	768.988	764.493	759.999	755.504
	1.89482	7734.83	1546.97	773.483	386.741	77.3483	440.871	588.699	773.483	1143.05	4099.59	655.865	708.14	773.483	904.168	1949.65	11584.6	2285.98	1001.23	773.483	600.203	524.602	476.711	773.483	768.988	764.493	759.999	755.504
	1.89482	7734.83	1546.97	773.483	386.741	77.3483	440.871	588.699	773.483	1143.05	4099.59	655.865	708.14	773.483	904.168	1949.65	11584.6	2285.98	1001.23	773.483	600.203	524.602	476.711	773.483	768.988	764.493	759.999	755.504
	1.89482	7734.83	1546.97	773.483	386.741	77.3483	440.871	588.699	773.483	1143.05	4099.59	655.865	708.14	773.483	904.168	1949.65	11584.6	2285.98	1001.23	773.483	600.203	524.602	476.711	773.483	768.988	764.493	759.999	755.504
	1.89482	7734.83	1546.97	773.483	386.741	77.3483	440.871	588.699	773.483	1143.05	4099.59	655.865	708.14	773.483	904.168	1949.65	11584.6	2285.98	1001.23	773.483	600.203	524.602	476.711	773.483	768.988	764.493	759.999	755.504
	1.89482	7734.83	1546.97	773.483	386.741	77.3483	440.871	588.699	773.483	1143.05	4099.59	655.865	708.14	773.483	904.168	1949.65	11584.6	2285.98	1001.23	773.483	600.203	524.602	476.711	773.483	768.988	764.493	759.999	755.504
	1.89482	7734.83	1546.97	773.483	386.741	77.3483	440.871	588.699	773.483	1143.05	4099.59	655.865	708.14	773.483	904.168	1949.65	11584.6	2285.98	1001.23	773.483	600.203	524.602	476.711	773.483	768.988	764.493	759.999	755.504
	1.89482	7734.83	1546.97	773.483	386.741	77.3483	440.871	588.699	773.483	1143.05	4099.59	655.865	708.14	773.483	904.168	1949.65	11584.6	2285.98	1001.23	773.483	600.203	524.602	476.711	773.483	768.988	764.493	759.999	755.504
	1.89482	7734.83	1546.97	773.483	386.741	77.3483	440.871	588.699	773.483	1143.05	4099.59	655.865	708.14	773.483	904.168	1949.65	11584.6	2285.98	1001.23	773.483	600.203	524.602	476.711	773.483	768.988	764.493	759.999	755.504
	1.89482	7734.83	1546.97	773.483	386.741	77.3483	440.871	588.699	773.483	1143.05	4099.59	655.865	708.14	773.483	904.168	1949.65	11584.6	2285.98	1001.23	773.483	600.203	524.602	476.711	773.483	768.988	764.493	759.999	755.504
	1.89482	7734.83	1546.97	773.483	386.741	77.3483	440.871	588.699	773.483	1143.05	4099.59	655.865	708.14	773.483	904.168	1949.65	11584.6	2285.98	1001.23	773.483	600.203	524.602	476.711	773.483	768.988	764.493	759.999	755.504
	1.89482	7734.83	1546.97	773.483	386.741	77.3483	440.871	588.699	773.483	1143.05	4099.59	655.865	708.14	773.483	904.168	1949.65	11584.6	2285.98	1001.23	773.483	600.203	524.602	476.711	773.483	768.988	764.493	759.999	755.504
	1.89482	7734.83	1546.97	773.483	386.741	77.3483	440.871	588.699	773.483	1143.05	4099.59	655.865	708.14	773.483	904.168	1949.65	11584.6	2285.98	1001.23	773.483	600.203	524.602	476.711	773.483	768.988	764.493	759.999	755.504
	1.89482	7734.83	1546.97	773.483	386.741	77.3483	440.871	588.699	773.483	1143.05	4099.59	655.865	708.14	773.483	904.168	1949.65	11584.6	2285.98	1001.23	773.483	600.203	524.602	476.711	773.483	768.988	764.493	759.999	755.504
	1.89482	7734.83	1546.97	773.483	386.741	77.3483	440.871	588.699	773.483	1143.05	4099.59	655.865	708.14	773.483	904.168	1949.65	11584.6	2285.98	1001.23	773.483	600.203	524.602	476.711	773.483	768.988	764.493	759.999	755.504
	1.89482	7734.83	1546.97	773.483	386.741	77.3483	440.871	588.699	773.483	1143.05	4099.59	655.865	708.14	773.483	904.168	1949.65	11584.6	2285.98	1001.23	773.483	600.203	524.602	476.711	773.483	768.988	764.493	759.999	755.504
	1.89482	7734.83	1546.97	773.483	386.741	77.3483	440.871	588.699	773.483	1143.05	4099.59	655.865	708.14	773.483	904.168	1949.65	11584.6	2285.98	1001.23	773.483	600.203	524.602	476.711	773.483	768.988	764.493	759.999	755.504
	1.89482	7734.83	1546.97	773.483	386.741	77.3483	440.871	588.699	773.483	1143.05	4099.59	655.865	708.14	773.483	904.168	1949.65	11584.6	2285.98	1001.23	773.483	600.203	524.602	476.711	773.483	768.988	764.493	759.999	755.504
	1.89482	7734.83	1546.97	773.483	386.741	77.3483	440.871	588.699	773.483	1143.05	4099.59	655.865	708.14	773.483	904.168	1949.65	11584.6	2285.98	1001.23	773.483	600.203	524.602	476.711	773.483	768.988	764.493	759.999	755.504
	1.89482	7734.83	1546.97	773.483	386.741	77.3483	440.871	588.699	773.483	1143.05	4099.59	655.865	708.14	773.483	904.168	1949.65	11584.6	2285.98	1001.23	773.483	600.203	524.602	476.711	773.483	768.988	764.493	759.999	755.504
	1.89482	7734.83	1546.97	773.483	386.741	77.3483	440.871	588.699	773.483	1143.05	4099.59	655.865	708.14	773.483	904.168	1949.65	11584.6	2285.98	1001.23	773.483	600.203	524.602	476.711	773.483	768.988	764.493	759.999	755.504
	1.89482	7734.83	1546.97	773.483	386.741	77.3483	440.871	588.699	773.483	1143.05	4099.59	655.865	708.14	773.483	904.168	1949.65	11584.6	2285.98	1001.23	773.483	600.203	524.602	476.711	773.483	768.988	764.493	759.999	755.504
	1.89482	7734.83	1546.97	773.483	386.741	77.3483	440.871	588.699	773.483	1143.05	4099.59	655.865	708.14	773.483	904.168	1949.65	11584.6	2285.98	1001.23	773.483	600.203	524.602	476.711	773.483	768.988	764.493	759.999	755.504
	1.89482	7734.83	1546.97	773.483	386.741	77.3483	440.871	588.699	773.483	1143.05	4099.59	655.865	708.14	773.483	904.168	1949.65	11584.6	2285.98	1001.23	773.483	600.203	524.602	476.711	773.483	768.988	764.493	759.999	755.504
	1.89482	7734.83	1546.97	773.483	386.741	77.3483	440.871	588.699	773.483	1143.05	4099.59	655.865	708.14	773.483	904.168	1949.65	11584.6	2285.98	1001.23	773.483	600.203	524.602	476.711	773.483	768.988	764.493	759.999	755.504
	1.89482	7734.83	1546.97	773.483	386.741	77.3483	440.871	588.699	773.483	1143.05	4099.59	655.865	708.14	773.483	904.168	1949.65	11584.6	2285.98	1001.23	773.483	600.203	524.602	476.711	773.483	768.988	764.493	759.999	755.504
	1.89482	7734.83	1546.97	773.483	386.741	77.3483	440.871	588.699	773.483	1143.05	4099.59	655.865	708.14	773.483	904.168	1949.65	11584.6	2285.98	1001.23	773.483	600.203	524.602	476.711	773.483	768.988	764.493	759.999	755.504
	2.02114	7251.4	1450.28	725.14	362.57	72.514	413.317	551.905	725.14	1071.61	3843.37	614.874	663.881	725.14	847.658	1827.8	10860.6	2143.1	938.655	725.14	562.691	491.814	446.917	725.14	720.926	716.712	712.499	708.285
	2.02114	7251.4	1450.28	725.14	362.57	72.514	413.317	551.905	725.14	1071.61	3843.37	614.874	663.881	725.14	847.658	1827.8	10860.6	2143.1	938.655	725.14	562.691	491.814	446.917	725.14	720.926	716.712	712.499	708.285
	2.02114	7251.4	1450.28	725.14	362.57	72.514	413.317	551.905	725.14	1071.61	3843.37	614.874	663.881	725.14	847.658	1827.8	10860.6	2143.1	938.655	725.14	562.691	491.814	446.917	725.14	720.926	716.712	712.499	708.285
	2.02114	7251.4	1450.28	725.14	362.57	72.514	413.317	551.905	725.14	1071.61	3843.37	614.874	663.881	725.14	847.658	1827.8	10860.6	2143.1	938.655	725.14	562.691	491.814	446.917	725.14	720.926	716.712	712.499	708.285
	2.02114	7251.4	1450.28	725.14	362.57	72.514	413.317	551.905	725.14	1071.61	3843.37	614.874	663.881	725.14	847.658	1827.8	10860.6	2143.1	938.655	725.14	562.691	491.814	446.917	725.14	720.926	716.712	712.499	708.285
	2.02114	7251.4	1450.28	725.14	362.57	72.514	413.317	551.905	725.14	1071.61	3843.37	614.874	663.881	725.14	847.658	1827.8	10860.6	2143.1	938.655	725.14	562.691	491.814	446.917	725.14	720.926	716.712	712.499	708.285
	2.02114	7251.4	1450.28	725.14	362.57	72.514	413.317	551.905	725.14	1071.61	3843.37	614.874	663.881	725.14	847.658	1827.8	10860.6	2143.1	938.655	725.14	562.691	491.814	446.917	725.14	720.926	716.712	712.499	708.285
	2.02114	7251.4	1450.28	725.14	362.57	72.514	413.317	551.905	725.14	1071.61	3843.37	614.874	663.881	725.14	847.658	1827.8	10860.6	2143.1	938.655	725.14	562.691	491.814	446.917	725.14	720.926	716.712	712.499	708.285
	2.02114	7251.4	1450.28	725.14	362.57	72.514	413.317	551.905	725.14	1071.61	3843.37	614.874	663.881	725.14	847.658	1827.8	10860.6	2143.1	938.655	725.14	562.691	491.814	446.917	725.14	720.926	716.712	712.499	708.285
	2.02114	7251.4	1450.28	725.14	362.57	72.514	413.317	551.905	725.14	1071.61	3843.37	614.874	663.881	725.14	847.658	1827.8	10860.6	2143.1	938.655	725.14	562.691	491.814	446.917	725.14	720.926	716.712	712.499	708.285
	2.02114	7251.4	1450.28	725.14	362.57	72.514	413.317	551.905	725.14	1071.61	3843.37	614.874	663.881	725.14	847.658	1827.8	10860.6	2143.1	938.655	725.14	562.691	491.814	446.917	725.14	720.926	716.712	712.499	708.285
	2.02114	7251.4	1450.28	725.14	362.57	72.514	413.317	551.905	725.14	1071.61	3843.37	614.874	663.881	725.14	847.658	1827.8	10860.6	2143.1	938.655	725.14	562.691	491.814	446.917	725.14	720.926	716.712	712.499	708.285
	2.02114	7251.4	1450.28	725.14	362.57	72.514	413.317	551.905	725.14	1071.61	3843.37	614.874	663.881	725.14	847.658	1827.8	10860.6	2143.1	938.655	725.14	562.691	491.814	446.917	725.14	720.926	716.712	712.499	708.285
	2.02114	7251.4	1450.28	725.14	362.57	72.514	413.317	551.905	725.14	1071.61	3843.37	614.874	663.881	725.14	847.658	1827.8	10860.6	2143.1	938.655	725.14	562.691	491.814	446.917	725.14	720.926	716.712	712.499	708.285
	2.02114	7251.4	1450.28	725.14	362.57	72.514	413.317	551.905	725.14	1071.61	3843.37	614.874	663.881	725.14	847.658	1827.8	10860.6	2143.1	938.655	725.14	562.691	491.814	446.917	725.14	720.926	716.712	712.499	708.285
	2.02114	7251.4	1450.28	725.14	362.57	72.514	413.317	551.905	725.14	1071.61	3843.37	614.874	663.881	725.14	847.658	1827.8	10860.6	2143.1	938.655	725.14	562.691	491.814	446.917	725.14	720.926	716.712	712.499	708.285
	2.02114	7251.4	1450.28	725.14	362.57	72.514	413.317	551.905	725.14	1071.61	3843.37	614.874	663.881	725.14	847.658	1827.8	10860.6	2143.1	938.655	725.14	562.691	491.814	446.917	725.14	720.926	716.712	712.499	708.285
	2.02114	7251.4	1450.28	725.14	362.57	72.514	413.317	551.905	725.14	1071.61	3843.37	614.874	663.881	725.14	847.658	1827.8	10860.6	2143.1	938.655	725.14	562.691	491.814	446.917	725.14	720.926	716.712	712.499	708.285
	2.02114	7251.4	1450.28	725.14	362.57	72.514	413.317	551.905	725.14	1071.61	3843.37	614.874	663.881	725.14	847.658	1827.8	10860.6	2143.1	938.655	725.14	562.691	491.814	446.917	725.14	720.926	716.712	712.499	708.285
	2.02114	7251.4	1450.28	725.14	362.57	72.514	413.317	551.905	725.14	1071.61	3843.37	614.874	663.881	725.14	847.658	1827.8	10860.6	2143.1	938.655	725.14	562.691	491.814	446.917	725.14	720.926	716.712	712.499	708.285
	2.02114	7251.4	1450.28	725.14	362.57	72.514	413.317	551.905	725.14	1071.61	3843.37	614.874	663.881	725.14	847.658	1827.8	10860.6	2143.1	938.655	725.14	562.691	491.814	446.917	725.14	720.926	716.712	712.499	708.285
	2.02114	7251.4	1450.28	725.14	362.57	72.514	413.317	551.905	725.14	1071.61	3843.37	614.874	663.881	725.14	847.658	1827.8	10860.6	2143.1	938.655	725.14	562.691	491.814	446.917	725.14	720.926	716.712	712.499	708.285
	2.02114	7251.4	1450.28	725.14	362.57	72.514	413.317	551.905	725.14	1071.61	3843.37	614.874	663.881	725.14	847.658	1827.8	10860.6	2143.1	938.655	725.14	562.691	491.814	446.917	725.14	720.926	716.712	712.499	708.285
	2.02114	7251.4	1450.28	725.14	362.57	72.514	413.317	551.905	725.14	1071.61	3843.37	614.874	663.881	725.14	847.658	1827.8	10860.6	2143.1	938.655	725.14	562.691	491.814	446.917	725.14	720.926	716.712	712.499	708.285
	2.02114	7251.4	1450.28	725.14	362.57	72.514	413.317	551.905	725.14	1071.61	3843.37	614.874	663.881	725.14	847.658	1827.8	10860.6	2143.1	938.655	725.14	562.691	491.814	446.917	725.14	720.926	716.712	712.499	708.285
	2.02114	7251.4	1450.28	725.14	362.57	72.514	413.317	551.905	725.14	1071.61	3843.37	614.874	663.881	725.14	847.658	1827.8	10860.6	2143.1	938.655	725.14	562.691	491.814	446.917	725.14	720.926	716.712	712.499	708.285
	2.02114	7251.4	1450.28	725.14	362.57	72.514	413.317	551.905	725.14	1071.61	3843.37	614.874	663.881	725.14	847.658	1827.8	10860.6	2143.1	938.655	725.14	562.691	491.814	446.917	725.14	720.926	716.712	712.499	708.285
	2.02114	7251.4	1450.28	725.14	362.57	72.514	413.317	551.905	725.14	1071.61	3843.37	614.874	663.881	725.14	847.658	1827.8	10860.6	2143.1	938.655	725.14	562.691	491.814	446.917	725.14	720.926	716.712	712.499	708.285
	2.02114	7251.4	1450.28	725.14	362.57	72.514	413.317	551.905	725.14	1071.61	3843.37	614.874	663.881	725.14	847.658	1827.8	10860.6	2143.1	938.655	725.14	562.691	491.814	446.917	725.14	720.926	716.712	712.499	708.285
	2.02114	7251.4	1450.28	725.14	362.57	72.514	413.317	551.905	725.14	1071.61	3843.37	614.874	663.881	725.14	847.658	1827.8	10860.6	2143.1	938.655	725.14	562.691	491.814	446.917	725.14	720.926	716.712	712.499	708.285
	2.02114	7251.4	1450.28	725.14	362.57	72.514	413.317	551.905	725.14	1071.61	3843.37	614.874	663.881	725.14	847.658	1827.8	10860.6	2143.1	938.655	725.14	562.691	491.814	446.917	725.14	720.926	716.712	712.499	708.285
	2.02114	7251.4	1450.28	725.14	362.57	72.514	413.317	551.905	725.14	1071.61	3843.37	614.874	663.881	725.14	847.658	1827.8	10860.6	2143.1	938.655	725.14	562.691	491.814	446.917	725.14	720.926	716.712	712.499	708.285
	2.02114	7251.4	1450.28	725.14	362.57	72.514	413.317	551.905	725.14	1071.61	3843.37	614.874	663.881	725.14	847.658	1827.8	10860.6	2143.1	938.655	725.14	562.691	491.814	446.917	725.14	720.926	716.712	712.499	708.285
	2.02114	7251.4	1450.28	725.14	362.57	72.514	413.317	551.905	725.14	1071.61	3843.37	614.874	663.881	725.14	847.658	1827.8	10860.6	2143.1	938.655	725.14	562.691	491.814	446.917	725.14	720.926	716.712	712.499	708.285
	2.02114	7251.4	1450.28	725.14	362.57	72.514	413.317	551.905	725.14	1071.61	3843.37	614.874	663.881	725.14	847.658	1827.8	10860.6	2143.1	938.655	725.14	562.691	491.814	446.917	725.14	720.926	716.712	712.499	708.285
	2.02114	7251.4	1450.28	725.14	362.57	72.514	413.317	551.905	725.14	1071.61	3843.37	614.874	663.881	725.14	847.658	1827.8	10860.6	2143.1	938.655	725.14	562.691	491.814	446.917	725.14	720.926	716.712	712.499	708.285
	2.02114	7251.4	1450.28	725.14	362.57	72.514	413.317	551.905	725.14	1071.61	3843.37	614.874	663.881	725.14	847.658	1827.8	10860.6	2143.1	938.655	725.14	562.691	491.814	446.917	725.14	720.926	716.712	712.499	708.285
	2.02114	7251.4	1450.28	725.14	362.57	72.514	413.317	551.905	725.14	1071.61	3843.37	614.874	663.881	725.14	847.658	1827.8	10860.6	2143.1	938.655	725.14	562.691	491.814	446.917	725.14	720.926	716.712	712.499	708.285
	2.02114	7251.4	1450.28	725.14	362.57	72.514	413.317	551.905	725.14	1071.61	3843.37	614.874	663.881	725.14	847.658	1827.8	10860.6	2143.1	938.655	725.14	562.691	491.814	446.917	725.14	720.926	716.712	712.499	708.285
	2.02114	7251.4	1450.28	725.14	362.57	72.514	413.317	551.905	725.14	1071.61	3843.37	614.874	663.881	725.14	847.658	1827.8	10860.6	2143.1	938.655	725.14	562.691	491.814	446.917	725.14	720.926	716.712	712.499	708.285
	2.02114	7251.4	1450.28	725.14	362.57	72.514	413.317	551.905	725.14	1071.61	3843.37	614.874	663.881	725.14	847.658	1827.8	10860.6	2143.1	938.655	725.14	562.691	491.814	446.917	725.14	720.926	716.712	712.499	708.285
	2.02114	7251.4	1450.28	725.14	362.57	72.514	413.317	551.905	725.14	1071.61	3843.37	614.874	663.881	725.14	847.658	1827.8	10860.6	2143.1	938.655	725.14	562.691	491.814	446.917	725.14	720.926	716.712	712.499	708.285
	2.02114	7251.4	1450.28	725.14	362.57	72.514	413.317	551.905	725.14	1071.61	3843.37	614.874	663.881	725.14	847.658	1827.8	10860.6	2143.1	938.655	725.14	562.691	491.814	446.917	725.14	720.926	716.712	712.499	708.285
	2.02114	7251.4	1450.28	725.14	362.57	72.514	413.317	551.905	725.14	1071.61	3843.37	614.874	663.881	725.14	847.658	1827.8	10860.6	2143.1	938.655	725.14	562.691	491.814	446.917	725.14	720.926	716.712	712.499	708.285
	2.02114	7251.4	1450.28	725.14	362.57	72.514	413.317	551.905	725.14	1071.61	3843.37	614.874	663.881	725.14	847.658	1827.8	10860.6	2143.1	938.655	725.14	562.691	491.814	446.917	725.14	720.926	716.712	712.499	708.285
	2.02114	7251.4	1450.28	725.14	362.57	72.514	413.317	551.905	725.14	1071.61	3843.37	614.874	663.881	725.14	847.658	1827.8	10860.6	2143.1	938.655	725.14	562.691	491.814	446.917	725.14	720.926	716.712	712.499	708.285
	2.02114	7251.4	1450.28	725.14	362.57	72.514	413.317	551.905	725.14	1071.61	3843.37	614.874	663.881	725.14	847.658	1827.8	10860.6	2143.1	938.655	725.14	562.691	491.814	446.917	725.14	720.926	716.712	712.499	708.285
	2.02114	7251.4	1450.28	725.14	362.57	72.514	413.317	551.905	725.14	1071.61	3843.37	614.874	663.881	725.14	847.658	1827.8	10860.6	2143.1	938.655	725.14	562.691	491.814	446.917	725.14	720.926	716.712	712.499	708.285
	2.02114	7251.4	1450.28	725.14	362.57	72.514	413.317	551.905	725.14	1071.61	3843.37	614.874	663.881	725.14	847.658	1827.8	10860.6	2143.1	938.655	725.14	562.691	491.814	446.917	725.14	720.926	716.712	712.499	708.285
	2.02114	7251.4	1450.28	725.14	362.57	72.514	413.317	551.905	725.14	1071.61	3843.37	614.874	663.881	725.14	847.658	1827.8	10860.6	2143.1	938.655	725.14	562.691	491.814	446.917	725.14	720.926	716.712	712.499	708.285
	2.02114	7251.4	1450.28	725.14	362.57	72.514	413.317	551.905	725.14	1071.61	3843.37	614.874	663.881	725.14	847.658	1827.8	10860.6	2143.1	938.655	725.14	562.691	491.814	446.917	725.14	720.926	716.712	712.499	708.285
	2.02114	7251.4	1450.28	725.14	362.57	72.514	413.317	551.905	725.14	1071.61	3843.37	614.874	663.881	725.14	847.658	1827.8	10860.6	2143.1	938.655	725.14	562.691	491.814	446.917	725.14	720.926	716.712	712.499	708.285
	2.02114	7251.4	1450.28	725.14	362.57	72.514	413.317	551.905	725.14	1071.61	3843.37	614.874	663.881	725.14	847.658	1827.8	10860.6	2143.1	938.655	725.14	562.691	491.814	446.917	725.14	720.926	716.712	712.499	708.285
	2.02114	7251.4	1450.28	725.14	362.57	72.514	413.317	551.905	725.14	1071.61	3843.37	614.874	663.881	725.14	847.658	1827.8	10860.6	2143.1	938.655	725.14	562.691	491.814	446.917	725.14	720.926	716.712	712.499	708.285
	2.02114	7251.4	1450.28	725.14	362.57	72.514	413.317	551.905	725.14	1071.61	3843.37	614.874	663.881	725.14	847.658	1827.8	10860.6	2143.1	938.655	725.14	562.691	491.814	446.917	725.14	720.926	716.712	712.499	708.285
	2.02114	7251.4	1450.28	725.14	362.57	72.514	413.317	551.905	725.14	1071.61	3843.37	614.874	663.881	725.14	847.658	1827.8	10860.6	2143.1	938.655	725.14	562.691	491.814	446.917	725.14	720.926	716.712	712.499	708.285
	2.02114	7251.4	1450.28	725.14	362.57	72.514	413.317	551.905	725.14	1071.61	3843.37	614.874	663.881	725.14	847.658	1827.8	10860.6	2143.1	938.655	725.14	562.691	491.814	446.917	725.14	720.926	716.712	712.499	708.285
	2.02114	7251.4	1450.28	725.14	362.57	72.514	413.317	551.905	725.14	1071.61	3843.37	614.874	663.881	725.14	847.658	1827.8	10860.6	2143.1	938.655	725.14	562.691	491.814	446.917	725.14	720.926	716.712	712.499	708.285
	2.02114	7251.4	1450.28	725.14	362.57	72.514	413.317	551.905	725.14	1071.61	3843.37	614.874	663.881	725.14	847.658	1827.8	10860.6	2143.1	938.655	725.14	562.691	491.814	446.917	725.14	720.926	716.712	712.499	708.285
	2.02114	7251.4	1450.28	725.14	362.57	72.514	413.317	551.905	725.14	1071.61	3843.37	614.874	663.881	725.14	847.658	1827.8	10860.6	2143.1	938.655	725.14	562.691	491.814	446.917	725.14	720.926	716.712	712.499	708.285
	2.02114	7251.4	1450.28	725.14	362.57	72.514	413.317	551.905	725.14	1071.61	3843.37	614.874	663.881	725.14	847.658	1827.8	10860.6	2143.1	938.655	725.14	562.691	491.814	446.917	725.14	720.926	716.712	712.499	708.285
	2.02114	7251.4	1450.28	725.14	362.57	72.514	413.317	551.905	725.14	1071.61	3843.37	614.874	663.881	725.14	847.658	1827.8	10860.6	2143.1	938.655	725.14	562.691	491.814	446.917	725.14	720.926	716.712	712.499	708.285
	2.02114	7251.4	1450.28	725.14	362.57	72.514	413.317	551.905	725.14	1071.61	3843.37	614.874	663.881	725.14	847.658	1827.8	10860.6	2143.1	938.655	725.14	562.691	491.814	446.917	725.14	720.926	716.712	712.499	708.285
	2.02114	7251.4	1450.28	725.14	362.57	72.514	413.317	551.905	725.14	1071.61	3843.37	614.874	663.881	725.14	847.658	1827.8	10860.6	2143.1	938.655	725.14	562.691	491.814	446.917	725.14	720.926	716.712	712.499	708.285
	2.02114	7251.4	1450.28	725.14	362.57	72.514	413.317	551.905	725.14	1071.61	3843.37	614.874	663.881	725.14	847.658	1827.8	10860.6	2143.1	938.655	725.14	562.691	491.814	446.917	725.14	720.926	716.712	712.499	708.285
	2.02114	7251.4	1450.28	725.14	362.57	72.514	413.317	551.905	725.14	1071.61	3843.37	614.874	663.881	725.14	847.658	1827.8	10860.6	2143.1	938.655	725.14	562.691	491.814	446.917	725.14	720.926	716.712	712.499	708.285
	2.02114	7251.4	1450.28	725.14	362.57	72.514	413.317	551.905	725.14	1071.61	3843.37	614.874	663.881	725.14	847.658	1827.8	10860.6	2143.1	938.655	725.14	562.691	491.814	446.917	725.14	720.926	716.712	712.499	708.285
	2.02114	7251.4	1450.28	725.14	362.57	72.514	413.317	551.905	725.14	1071.61	3843.37	614.874	663.881	725.14	847.658	1827.8	10860.6	2143.1	938.655	725.14	562.691	491.814	446.917	725.14	720.926	716.712	712.499	708.285
	2.02114	7251.4	1450.28	725.14	362.57	72.514	413.317	551.905	725.14	1071.61	3843.37	614.874	663.881	725.14	847.658	1827.8	10860.6	2143.1	938.655	725.14	562.691	491.814	446.917	725.14	720.926	716.712	712.499	708.285
	2.02114	7251.4	1450.28	725.14	362.57	72.514	413.317	551.905	725.14	1071.61	3843.37	614.874	663.881	725.14	847.658	1827.8	10860.6	2143.1	938.655	725.14	562.691	491.814	446.917	725.14	720.926	716.712	712.499	708.285
	2.02114	7251.4	1450.28	725.14	362.57	72.514	413.317	551.905	725.14	1071.61	3843.37	614.874	663.881	725.14	847.658	1827.8	10860.6	2143.1	938.655	725.14	562.691	491.814	446.917	725.14	720.926	716.712	712.499	708.285
	2.02114	7251.4	1450.28	725.14	362.57	72.514	413.317	551.905	725.14	1071.61	3843.37	614.874	663.881	725.14	847.658	1827.8	10860.6	2143.1	938.655	725.14	562.691	491.814	446.917	725.14	720.926	716.712	712.499	708.285
	2.02114	7251.4	1450.28	725.14	362.57	72.514	413.317	551.905	725.14	1071.61	3843.37	614.874	663.881	725.14	847.658	1827.8	10860.6	2143.1	938.655	725.14	562.691	491.814	446.917	725.14	720.926	716.712	712.499	708.285
	2.02114	7251.4	1450.28	725.14	362.57	72.514	413.317	551.905	725.14	1071.61	3843.37	614.874	663.881	725.14	847.658	1827.8	10860.6	2143.1	938.655	725.14	562.691	491.814	446.917	725.14	720.926	716.712	712.499	708.285
	2.02114	7251.4	1450.28	725.14	362.57	72.514	413.317	551.905	725.14	1071.61	3843.37	614.874	663.881	725.14	847.658	1827.8	10860.6	2143.1	938.655	725.14	562.691	491.814	446.917	725.14	720.926	716.712	712.499	708.285
	2.02114	7251.4	1450.28	725.14	362.57	72.514	413.317	551.905	725.14	1071.61	3843.37	614.874	663.881	725.14	847.658	1827.8	10860.6	2143.1	938.655	725.14	562.691	491.814	446.917	725.14	720.926	716.712	712.499	708.285
	2.02114	7251.4	1450.28	725.14	362.57	72.514	413.317	551.905	725.14	1071.61	3843.37	614.874	663.881	725.14	847.658	1827.8	10860.6	2143.1	938.655	725.14	562.691	491.814	446.917	725.14	720.926	716.712	712.499	708.285
	2.02114	7251.4	1450.28	725.14	362.57	72.514	413.317	551.905	725.14	1071.61	3843.37	614.874	663.881	725.14	847.658	1827.8	10860.6	2143.1	938.655	725.14	562.691	491.814	446.917	725.14	720.926	716.712	712.499	708.285
	2.02114	7251.4	1450.28	725.14	362.57	72.514	413.317	551.905	725.14	1071.61	3843.37	614.874	663.881	725.14	847.658	1827.8	10860.6	2143.1	938.655	725.14	562.691	491.814	446.917	725.14	720.926	716.712	712.499	708.285
	2.02114	7251.4	1450.28	725.14	362.57	72.514	413.317	551.905	725.14	1071.61	3843.37	614.874	663.881	725.14	847.658	1827.8	10860.6	2143.1	938.655	725.14	562.691	491.814	446.917	725.14	720.926	716.712	712.499	708.285
	2.10535	6961.34	1392.27	696.134	348.067	69.6134	396.784	529.829	696.134	1028.75	3689.63	590.279	637.326	696.134	813.752	1754.69	10426.1	2057.38	901.109	696.134	540.183	472.142	429.04	696.134	692.089	688.044	683.999	679.954
	2.10535	6961.34	1392.27	696.134	348.067	69.6134	396.784	529.829	696.134	1028.75	3689.63	590.279	637.326	696.134	813.752	1754.69	10426.1	2057.38	901.109	696.134	540.183	472.142	429.04	696.134	692.089	688.044	683.999	679.954
	2.10535	6961.34	1392.27	696.134	348.067	69.6134	396.784	529.829	696.134	1028.75	3689.63	590.279	637.326	696.134	813.752	1754.69	10426.1	2057.38	901.109	696.134	540.183	472.142	429.04	696.134	692.089	688.044	683.999	679.954
	2.10535	6961.34	1392.27	696.134	348.067	69.6134	396.784	529.829	696.134	1028.75	3689.63	590.279	637.326	696.134	813.752	1754.69	10426.1	2057.38	901.109	696.134	540.183	472.142	429.04	696.134	692.089	688.044	683.999	679.954
	2.10535	6961.34	1392.27	696.134	348.067	69.6134	396.784	529.829	696.134	1028.75	3689.63	590.279	637.326	696.134	813.752	1754.69	10426.1	2057.38	901.109	696.134	540.183	472.142	429.04	696.134	692.089	688.044	683.999	679.954
	2.10535	6961.34	1392.27	696.134	348.067	69.6134	396.784	529.829	696.134	1028.75	3689.63	590.279	637.326	696.134	813.752	1754.69	10426.1	2057.38	901.109	696.134	540.183	472.142	429.04	696.134	692.089	688.044	683.999	679.954
	2.10535	6961.34	1392.27	696.134	348.067	69.6134	396.784	529.829	696.134	1028.75	3689.63	590.279	637.326	696.134	813.752	1754.69	10426.1	2057.38	901.109	696.134	540.183	472.142	429.04	696.134	692.089	688.044	683.999	679.954
	2.10535	6961.34	1392.27	696.134	348.067	69.6134	396.784	529.829	696.134	1028.75	3689.63	590.279	637.326	696.134	813.752	1754.69	10426.1	2057.38	901.109	696.134	540.183	472.142	429.04	696.134	692.089	688.044	683.999	679.954
	2.10535	6961.34	1392.27	696.134	348.067	69.6134	396.784	529.829	696.134	1028.75	3689.63	590.279	637.326	696.134	813.752	1754.69	10426.1	2057.38	901.109	696.134	540.183	472.142	429.04	696.134	692.089	688.044	683.999	679.954
	2.10535	6961.34	1392.27	696.134	348.067	69.6134	396.784	529.829	696.134	1028.75	3689.63	590.279	637.326	696.134	813.752	1754.69	10426.1	2057.38	901.109	696.134	540.183	472.142	429.04	696.134	692.089	688.044	683.999	679.954
	2.10535	6961.34	1392.27	696.134	348.067	69.6134	396.784	529.829	696.134	1028.75	3689.63	590.279	637.326	696.134	813.752	1754.69	10426.1	2057.38	901.109	696.134	540.183	472.142	429.04	696.134	692.089	688.044	683.999	679.954
	2.10535	6961.34	1392.27	696.134	348.067	69.6134	396.784	529.829	696.134	1028.75	3689.63	590.279	637.326	696.134	813.752	1754.69	10426.1	2057.38	901.109	696.134	540.183	472.142	429.04	696.134	692.089	688.044	683.999	679.954
	2.10535	6961.34	1392.27	696.134	348.067	69.6134	396.784	529.829	696.134	1028.75	3689.63	590.279	637.326	696.134	813.752	1754.69	10426.1	2057.38	901.109	696.134	540.183	472.142	429.04	696.134	692.089	688.044	683.999	679.954
	2.10535	6961.34	1392.27	696.134	348.067	69.6134	396.784	529.829	696.134	1028.75	3689.63	590.279	637.326	696.134	813.752	1754.69	10426.1	2057.38	901.109	696.134	540.183	472.142	429.04	696.134	692.089	688.044	683.999	679.954
	2.10535	6961.34	1392.27	696.134	348.067	69.6134	396.784	529.829	696.134	1028.75	3689.63	590.279	637.326	696.134	813.752	1754.69	10426.1	2057.38	901.109	696.134	540.183	472.142	429.04	696.134	692.089	688.044	683.999	679.954
	2.10535	6961.34	1392.27	696.134	348.067	69.6134	396.784	529.829	696.134	1028.75	3689.63	590.279	637.326	696.134	813.752	1754.69	10426.1	2057.38	901.109	696.134	540.183	472.142	429.04	696.134	692.089	688.044	683.999	679.954
	2.10535	6961.34	1392.27	696.134	348.067	69.6134	396.784	529.829	696.134	1028.75	3689.63	590.279	637.326	696.134	813.752	1754.69	10426.1	2057.38	901.109	696.134	540.183	472.142	429.04	696.134	692.089	688.044	683.999	679.954
	2.10535	6961.34	1392.27	696.134	348.067	69.6134	396.784	529.829	696.134	1028.75	3689.63	590.279	637.326	696.134	813.752	1754.69	10426.1	2057.38	901.109	696.134	540.183	472.142	429.04	696.134	692.089	688.044	683.999	679.954
	2.10535	6961.34	1392.27	696.134	348.067	69.6134	396.784	529.829	696.134	1028.75	3689.63	590.279	637.326	696.134	813.752	1754.69	10426.1	2057.38	901.109	696.134	540.183	472.142	429.04	696.134	692.089	688.044	683.999	679.954
	2.10535	6961.34	1392.27	696.134	348.067	69.6134	396.784	529.829	696.134	1028.75	3689.63	590.279	637.326	696.134	813.752	1754.69	10426.1	2057.38	901.109	696.134	540.183	472.142	429.04	696.134	692.089	688.044	683.999	679.954
	2.10535	6961.34	1392.27	696.134	348.067	69.6134	396.784	529.829	696.134	1028.75	3689.63	590.279	637.326	696.134	813.752	1754.69	10426.1	2057.38	901.109	696.134	540.183	472.142	429.04	696.134	692.089	688.044	683.999	679.954
	2.10535	6961.34	1392.27	696.134	348.067	69.6134	396.784	529.829	696.134	1028.75	3689.63	590.279	637.326	696.134	813.752	1754.69	10426.1	2057.38	901.109	696.134	540.183	472.142	429.04	696.134	692.089	688.044	683.999	679.954
	2.10535	6961.34	1392.27	696.134	348.067	69.6134	396.784	529.829	696.134	1028.75	3689.63	590.279	637.326	696.134	813.752	1754.69	10426.1	2057.38	901.109	696.134	540.183	472.142	429.04	696.134	692.089	688.044	683.999	679.954
	2.10535	6961.34	1392.27	696.134	348.067	69.6134	396.784	529.829	696.134	1028.75	3689.63	590.279	637.326	696.134	813.752	1754.69	10426.1	2057.38	901.109	696.134	540.183	472.142	429.04	696.134	692.089	688.044	683.999	679.954
	2.10535	6961.34	1392.27	696.134	348.067	69.6134	396.784	529.829	696.134	1028.75	3689.63	590.279	637.326	696.134	813.752	1754.69	10426.1	2057.38	901.109	696.134	540.183	472.142	429.04	696.134	692.089	688.044	683.999	679.954
	2.10535	6961.34	1392.27	696.134	348.067	69.6134	396.784	529.829	696.134	1028.75	3689.63	590.279	637.326	696.134	813.752	1754.69	10426.1	2057.38	901.109	696.134	540.183	472.142	429.04	696.134	692.089	688.044	683.999	679.954
	2.10535	6961.34	1392.27	696.134	348.067	69.6134	396.784	529.829	696.134	1028.75	3689.63	590.279	637.326	696.134	813.752	1754.69	10426.1	2057.38	901.109	696.134	540.183	472.142	429.04	696.134	692.089	688.044	683.999	679.954
	2.10535	6961.34	1392.27	696.134	348.067	69.6134	396.784	529.829	696.134	1028.75	3689.63	590.279	637.326	696.134	813.752	1754.69	10426.1	2057.38	901.109	696.134	540.183	472.142	429.04	696.134	692.089	688.044	683.999	679.954
	2.10535	6961.34	1392.27	696.134	348.067	69.6134	396.784	529.829	696.134	1028.75	3689.63	590.279	637.326	696.134	813.752	1754.69	10426.1	2057.38	901.109	696.134	540.183	472.142	429.04	696.134	692.089	688.044	683.999	679.954
	2.10535	6961.34	1392.27	696.134	348.067	69.6134	396.784	529.829	696.134	1028.75	3689.63	590.279	637.326	696.134	813.752	1754.69	10426.1	2057.38	901.109	696.134	540.183	472.142	429.04	696.134	692.089	688.044	683.999	679.954
	2.10535	6961.34	1392.27	696.134	348.067	69.6134	396.784	529.829	696.134	1028.75	3689.63	590.279	637.326	696.134	813.752	1754.69	10426.1	2057.38	901.109	696.134	540.183	472.142	429.04	696.134	692.089	688.044	683.999	679.954
	2.10535	6961.34	1392.27	696.134	348.067	69.6134	396.784	529.829	696.134	1028.75	3689.63	590.279	637.326	696.134	813.752	1754.69	10426.1	2057.38	901.109	696.134	540.183	472.142	429.04	696.134	692.089	688.044	683.999	679.954
	2.10535	6961.34	1392.27	696.134	348.067	69.6134	396.784	529.829	696.134	1028.75	3689.63	590.279	637.326	696.134	813.752	1754.69	10426.1	2057.38	901.109	696.134	540.183	472.142	429.04	696.134	692.089	688.044	683.999	679.954
	2.10535	6961.34	1392.27	696.134	348.067	69.6134	396.784	529.829	696.134	1028.75	3689.63	590.279	637.326	696.134	813.752	1754.69	10426.1	2057.38	901.109	696.134	540.183	472.142	429.04	696.134	692.089	688.044	683.999	679.954
	2.10535	6961.34	1392.27	696.134	348.067	69.6134	396.784	529.829	696.134	1028.75	3689.63	590.279	637.326	696.134	813.752	1754.69	10426.1	2057.38	901.109	696.134	540.183	472.142	429.04	696.134	692.089	688.044	683.999	679.954
	2.10535	6961.34	1392.27	696.134	348.067	69.6134	396.784	529.829	696.134	1028.75	3689.63	590.279	637.326	696.134	813.752	1754.69	10426.1	2057.38	901.109	696.134	540.183	472.142	429.04	696.134	692.089	688.044	683.999	679.954
	2.10535	6961.34	1392.27	696.134	348.067	69.6134	396.784	529.829	696.134	1028.75	3689.63	590.279	637.326	696.134	813.752	1754.69	10426.1	2057.38	901.109	696.134	540.183	472.142	429.04	696.134	692.089	688.044	683.999	679.954
	2.10535	6961.34	1392.27	696.134	348.067	69.6134	396.784	529.829	696.134	1028.75	3689.63	590.279	637.326	696.134	813.752	1754.69	10426.1	2057.38	901.109	696.134	540.183	472.142	429.04	696.134	692.089	688.044	683.999	679.954
	2.10535	6961.34	1392.27	696.134	348.067	69.6134	396.784	529.829	696.134	1028.75	3689.63	590.279	637.326	696.134	813.752	1754.69	10426.1	2057.38	901.109	696.134	540.183	472.142	429.04	696.134	692.089	688.044	683.999	679.954
	2.10535	6961.34	1392.27	696.134	348.067	69.6134	396.784	529.829	696.134	1028.75	3689.63	590.279	637.326	696.134	813.752	1754.69	10426.1	2057.38	901.109	696.134	540.183	472.142	429.04	696.134	692.089	688.044	683.999	679.954
	2.10535	6961.34	1392.27	696.134	348.067	69.6134	396.784	529.829	696.134	1028.75	3689.63	590.279	637.326	696.134	813.752	1754.69	10426.1	2057.38	901.109	696.134	540.183	472.142	429.04	696.134	692.089	688.044	683.999	679.954
	2.10535	6961.34	1392.27	696.134	348.067	69.6134	396.784	529.829	696.134	1028.75	3689.63	590.279	637.326	696.134	813.752	1754.69	10426.1	2057.38	901.109	696.134	540.183	472.142	429.04	696.134	692.089	688.044	683.999	679.954
	2.10535	6961.34	1392.27	696.134	348.067	69.6134	396.784	529.829	696.134	1028.75	3689.63	590.279	637.326	696.134	813.752	1754.69	10426.1	2057.38	901.109	696.134	540.183	472.142	429.04	696.134	692.089	688.044	683.999	679.954
	2.10535	6961.34	1392.27	696.134	348.067	69.6134	396.784	529.829	696.134	1028.75	3689.63	590.279	637.326	696.134	813.752	1754.69	10426.1	2057.38	901.109	696.134	540.183	472.142	429.04	696.134	692.089	688.044	683.999	679.954
	2.10535	6961.34	1392.27	696.134	348.067	69.6134	396.784	529.829	696.134	1028.75	3689.63	590.279	637.326	696.134	813.752	1754.69	10426.1	2057.38	901.109	696.134	540.183	472.142	429.04	696.134	692.089	688.044	683.999	679.954
	2.10535	6961.34	1392.27	696.134	348.067	69.6134	396.784	529.829	696.134	1028.75	3689.63	590.279	637.326	696.134	813.752	1754.69	10426.1	2057.38	901.109	696.134	540.183	472.142	429.04	696.134	692.089	688.044	683.999	679.954
	2.10535	6961.34	1392.27	696.134	348.067	69.6134	396.784	529.829	696.134	1028.75	3689.63	590.279	637.326	696.134	813.752	1754.69	10426.1	2057.38	901.109	696.134	540.183	472.142	429.04	696.134	692.089	688.044	683.999	679.954
	2.10535	6961.34	1392.27	696.134	348.067	69.6134	396.784	529.829	696.134	1028.75	3689.63	590.279	637.326	696.134	813.752	1754.69	10426.1	2057.38	901.109	696.134	540.183	472.142	429.04	696.134	692.089	688.044	683.999	679.954
	2.10535	6961.34	1392.27	696.134	348.067	69.6134	396.784	529.829	696.134	1028.75	3689.63	590.279	637.326	696.134	813.752	1754.69	10426.1	2057.38	901.109	696.134	540.183	472.142	429.04	696.134	692.089	688.044	683.999	679.954
	2.10535	6961.34	1392.27	696.134	348.067	69.6134	396.784	529.829	696.134	1028.75	3689.63	590.279	637.326	696.134	813.752	1754.69	10426.1	2057.38	901.109	696.134	540.183	472.142	429.04	696.134	692.089	688.044	683.999	679.954
	2.10535	6961.34	1392.27	696.134	348.067	69.6134	396.784	529.829	696.134	1028.75	3689.63	590.279	637.326	696.134	813.752	1754.69	10426.1	2057.38	901.109	696.134	540.183	472.142	429.04	696.134	692.089	688.044	683.999	679.954
	2.10535	6961.34	1392.27	696.134	348.067	69.6134	396.784	529.829	696.134	1028.75	3689.63	590.279	637.326	696.134	813.752	1754.69	10426.1	2057.38	901.109	696.134	540.183	472.142	429.04	696.134	692.089	688.044	683.999	679.954
	2.10535	6961.34	1392.27	696.134	348.067	69.6134	396.784	529.829	696.134	1028.75	3689.63	590.279	637.326	696.134	813.752	1754.69	10426.1	2057.38	901.109	696.134	540.183	472.142	429.04	696.134	692.089	688.044	683.999	679.954
	2.10535	6961.34	1392.27	696.134	348.067	69.6134	396.784	529.829	696.134	1028.75	3689.63	590.279	637.326	696.134	813.752	1754.69	10426.1	2057.38	901.109	696.134	540.183	472.142	429.04	696.134	692.089	688.044	683.999	679.954
	2.10535	6961.34	1392.27	696.134	348.067	69.6134	396.784	529.829	696.134	1028.75	3689.63	590.279	637.326	696.134	813.752	1754.69	10426.1	2057.38	901.109	696.134	540.183	472.142	429.04	696.134	692.089	688.044	683.999	679.954
	2.10535	6961.34	1392.27	696.134	348.067	69.6134	396.784	529.829	696.134	1028.75	3689.63	590.279	637.326	696.134	813.752	1754.69	10426.1	2057.38	901.109	696.134	540.183	472.142	429.04	696.134	692.089	688.044	683.999	679.954
	2.10535	6961.34	1392.27	696.134	348.067	69.6134	396.784	529.829	696.134	1028.75	3689.63	590.279	637.326	696.134	813.752	1754.69	10426.1	2057.38	901.109	696.134	540.183	472.142	429.04	696.134	692.089	688.044	683.999	679.954
	2.10535	6961.34	1392.27	696.134	348.067	69.6134	396.784	529.829	696.134	1028.75	3689.63	590.279	637.326	696.134	813.752	1754.69	10426.1	2057.38	901.109	696.134	540.183	472.142	429.04	696.134	692.089	688.044	683.999	679.954
	2.10535	6961.34	1392.27	696.134	348.067	69.6134	396.784	529.829	696.134	1028.75	3689.63	590.279	637.326	696.134	813.752	1754.69	10426.1	2057.38	901.109	696.134	540.183	472.142	429.04	696.134	692.089	688.044	683.999	679.954
	2.10535	6961.34	1392.27	696.134	348.067	69.6134	396.784	529.829	696.134	1028.75	3689.63	590.279	637.326	696.134	813.752	1754.69	10426.1	2057.38	901.109	696.134	540.183	472.142	429.04	696.134	692.089	688.044	683.999	679.954
	2.27378	6445.69	1289.14	644.569	322.284	64.4569	367.393	490.582	644.569	952.542	3416.33	546.554	590.116	644.569	753.474	1624.71	9653.84	1904.98	834.36	644.569	500.17	437.168	397.259	644.569	640.823	637.078	633.332	629.587
	2.27378	6445.69	1289.14	644.569	322.284	64.4569	367.393	490.582	644.569	952.542	3416.33	546.554	590.116	644.569	753.474	1624.71	9653.84	1904.98	834.36	644.569	500.17	437.168	397.259	644.569	640.823	637.078	633.332	629.587
	2.27378	6445.69	1289.14	644.569	322.284	64.4569	367.393	490.582	644.569	952.542	3416.33	546.554	590.116	644.569	753.474	1624.71	9653.84	1904.98	834.36	644.569	500.17	437.168	397.259	644.569	640.823	637.078	633.332	629.587
	2.27378	6445.69	1289.14	644.569	322.284	64.4569	367.393	490.582	644.569	952.542	3416.33	546.554	590.116	644.569	753.474	1624.71	9653.84	1904.98	834.36	644.569	500.17	437.168	397.259	644.569	640.823	637.078	633.332	629.587
	2.27378	6445.69	1289.14	644.569	322.284	64.4569	367.393	490.582	644.569	952.542	3416.33	546.554	590.116	644.569	753.474	1624.71	9653.84	1904.98	834.36	644.569	500.17	437.168	397.259	644.569	640.823	637.078	633.332	629.587
	2.27378	6445.69	1289.14	644.569	322.284	64.4569	367.393	490.582	644.569	952.542	3416.33	546.554	590.116	644.569	753.474	1624.71	9653.84	1904.98	834.36	644.569	500.17	437.168	397.259	644.569	640.823	637.078	633.332	629.587
	2.27378	6445.69	1289.14	644.569	322.284	64.4569	367.393	490.582	644.569	952.542	3416.33	546.554	590.116	644.569	753.474	1624.71	9653.84	1904.98	834.36	644.569	500.17	437.168	397.259	644.569	640.823	637.078	633.332	629.587
	2.27378	6445.69	1289.14	644.569	322.284	64.4569	367.393	490.582	644.569	952.542	3416.33	546.554	590.116	644.569	753.474	1624.71	9653.84	1904.98	834.36	644.569	500.17	437.168	397.259	644.569	640.823	637.078	633.332	629.587
	2.27378	6445.69	1289.14	644.569	322.284	64.4569	367.393	490.582	644.569	952.542	3416.33	546.554	590.116	644.569	753.474	1624.71	9653.84	1904.98	834.36	644.569	500.17	437.168	397.259	644.569	640.823	637.078	633.332	629.587
	2.27378	6445.69	1289.14	644.569	322.284	64.4569	367.393	490.582	644.569	952.542	3416.33	546.554	590.116	644.569	753.474	1624.71	9653.84	1904.98	834.36	644.569	500.17	437.168	397.259	644.569	640.823	637.078	633.332	629.587
	2.27378	6445.69	1289.14	644.569	322.284	64.4569	367.393	490.582	644.569	952.542	3416.33	546.554	590.116	644.569	753.474	1624.71	9653.84	1904.98	834.36	644.569	500.17	437.168	397.259	644.569	640.823	637.078	633.332	629.587
	2.27378	6445.69	1289.14	644.569	322.284	64.4569	367.393	490.582	644.569	952.542	3416.33	546.554	590.116	644.569	753.474	1624.71	9653.84	1904.98	834.36	644.569	500.17	437.168	397.259	644.569	640.823	637.078	633.332	629.587
	2.27378	6445.69	1289.14	644.569	322.284	64.4569	367.393	490.582	644.569	952.542	3416.33	546.554	590.116	644.569	753.474	1624.71	9653.84	1904.98	834.36	644.569	500.17	437.168	397.259	644.569	640.823	637.078	633.332	629.587
	2.27378	6445.69	1289.14	644.569	322.284	64.4569	367.393	490.582	644.569	952.542	3416.33	546.554	590.116	644.569	753.474	1624.71	9653.84	1904.98	834.36	644.569	500.17	437.168	397.259	644.569	640.823	637.078	633.332	629.587
	2.27378	6445.69	1289.14	644.569	322.284	64.4569	367.393	490.582	644.569	952.542	3416.33	546.554	590.116	644.569	753.474	1624.71	9653.84	1904.98	834.36	644.569	500.17	437.168	397.259	644.569	640.823	637.078	633.332	629.587
	2.27378	6445.69	1289.14	644.569	322.284	64.4569	367.393	490.582	644.569	952.542	3416.33	546.554	590.116	644.569	753.474	1624.71	9653.84	1904.98	834.36	644.569	500.17	437.168	397.259	644.569	640.823	637.078	633.332	629.587
	2.27378	6445.69	1289.14	644.569	322.284	64.4569	367.393	490.582	644.569	952.542	3416.33	546.554	590.116	644.569	753.474	1624.71	9653.84	1904.98	834.36	644.569	500.17	437.168	397.259	644.569	640.823	637.078	633.332	629.587
	2.27378	6445.69	1289.14	644.569	322.284	64.4569	367.393	490.582	644.569	952.542	3416.33	546.554	590.116	644.569	753.474	1624.71	9653.84	1904.98	834.36	644.569	500.17	437.168	397.259	644.569	640.823	637.078	633.332	629.587
	2.27378	6445.69	1289.14	644.569	322.284	64.4569	367.393	490.582	644.569	952.542	3416.33	546.554	590.116	644.569	753.474	1624.71	9653.84	1904.98	834.36	644.569	500.17	437.168	397.259	644.569	640.823	637.078	633.332	629.587
	2.27378	6445.69	1289.14	644.569	322.284	64.4569	367.393	490.582	644.569	952.542	3416.33	546.554	590.116	644.569	753.474	1624.71	9653.84	1904.98	834.36	644.569	500.17	437.168	397.259	644.569	640.823	637.078	633.332	629.587
	2.27378	6445.69	1289.14	644.569	322.284	64.4569	367.393	490.582	644.569	952.542	3416.33	546.554	590.116	644.569	753.474	1624.71	9653.84	1904.98	834.36	644.569	500.17	437.168	397.259	644.569	640.823	637.078	633.332	629.587
	2.27378	6445.69	1289.14	644.569	322.284	64.4569	367.393	490.582	644.569	952.542	3416.33	546.554	590.116	644.569	753.474	1624.71	9653.84	1904.98	834.36	644.569	500.17	437.168	397.259	644.569	640.823	637.078	633.332	629.587
	2.27378	6445.69	1289.14	644.569	322.284	64.4569	367.393	490.582	644.569	952.542	3416.33	546.554	590.116	644.569	753.474	1624.71	9653.84	1904.98	834.36	644.569	500.17	437.168	397.259	644.569	640.823	637.078	633.332	629.587
	2.27378	6445.69	1289.14	644.569	322.284	64.4569	367.393	490.582	644.569	952.542	3416.33	546.554	590.116	644.569	753.474	1624.71	9653.84	1904.98	834.36	644.569	500.17	437.168	397.259	644.569	640.823	637.078	633.332	629.587
	2.27378	6445.69	1289.14	644.569	322.284	64.4569	367.393	490.582	644.569	952.542	3416.33	546.554	590.116	644.569	753.474	1624.71	9653.84	1904.98	834.36	644.569	500.17	437.168	397.259	644.569	640.823	637.078	633.332	629.587
	2.27378	6445.69	1289.14	644.569	322.284	64.4569	367.393	490.582	644.569	952.542	3416.33	546.554	590.116	644.569	753.474	1624.71	9653.84	1904.98	834.36	644.569	500.17	437.168	397.259	644.569	640.823	637.078	633.332	629.587
	2.27378	6445.69	1289.14	644.569	322.284	64.4569	367.393	490.582	644.569	952.542	3416.33	546.554	590.116	644.569	753.474	1624.71	9653.84	1904.98	834.36	644.569	500.17	437.168	397.259	644.569	640.823	637.078	633.332	629.587
	2.27378	6445.69	1289.14	644.569	322.284	64.4569	367.393	490.582	644.569	952.542	3416.33	546.554	590.116	644.569	753.474	1624.71	9653.84	1904.98	834.36	644.569	500.17	437.168	397.259	644.569	640.823	637.078	633.332	629.587
	2.27378	6445.69	1289.14	644.569	322.284	64.4569	367.393	490.582	644.569	952.542	3416.33	546.554	590.116	644.569	753.474	1624.71	9653.84	1904.98	834.36	644.569	500.17	437.168	397.259	644.569	640.823	637.078	633.332	629.587
	2.27378	6445.69	1289.14	644.569	322.284	64.4569	367.393	490.582	644.569	952.542	3416.33	546.554	590.116	644.569	753.474	1624.71	9653.84	1904.98	834.36	644.569	500.17	437.168	397.259	644.569	640.823	637.078	633.332	629.587
	2.52642	5801.12	1160.22	580.112	290.056	58.0112	330.654	441.524	580.112	857.288	3074.7	491.899	531.105	580.112	678.126	1462.24	8688.45	1714.48	750.924	580.112	450.153	393.451	357.533	580.112	576.741	573.37	569.999	566.628
	2.52642	5801.12	1160.22	580.112	290.056	58.0112	330.654	441.524	580.112	857.288	3074.7	491.899	531.105	580.112	678.126	1462.24	8688.45	1714.48	750.924	580.112	450.153	393.451	357.533	580.112	576.741	573.37	569.999	566.628
	2.52642	5801.12	1160.22	580.112	290.056	58.0112	330.654	441.524	580.112	857.288	3074.7	491.899	531.105	580.112	678.126	1462.24	8688.45	1714.48	750.924	580.112	450.153	393.451	357.533	580.112	576.741	573.37	569.999	566.628
	2.52642	5801.12	1160.22	580.112	290.056	58.0112	330.654	441.524	580.112	857.288	3074.7	491.899	531.105	580.112	678.126	1462.24	8688.45	1714.48	750.924	580.112	450.153	393.451	357.533	580.112	576.741	573.37	569.999	566.628
	2.52642	5801.12	1160.22	580.112	290.056	58.0112	330.654	441.524	580.112	857.288	3074.7	491.899	531.105	580.112	678.126	1462.24	8688.45	1714.48	750.924	580.112	450.153	393.451	357.533	580.112	576.741	573.37	569.999	566.628
	2.52642	5801.12	1160.22	580.112	290.056	58.0112	330.654	441.524	580.112	857.288	3074.7	491.899	531.105	580.112	678.126	1462.24	8688.45	1714.48	750.924	580.112	450.153	393.451	357.533	580.112	576.741	573.37	569.999	566.628
	2.52642	5801.12	1160.22	580.112	290.056	58.0112	330.654	441.524	580.112	857.288	3074.7	491.899	531.105	580.112	678.126	1462.24	8688.45	1714.48	750.924	580.112	450.153	393.451	357.533	580.112	576.741	573.37	569.999	566.628
	2.52642	5801.12	1160.22	580.112	290.056	58.0112	330.654	441.524	580.112	857.288	3074.7	491.899	531.105	580.112	678.126	1462.24	8688.45	1714.48	750.924	580.112	450.153	393.451	357.533	580.112	576.741	573.37	569.999	566.628
	2.52642	5801.12	1160.22	580.112	290.056	58.0112	330.654	441.524	580.112	857.288	3074.7	491.899	531.105	580.112	678.126	1462.24	8688.45	1714.48	750.924	580.112	450.153	393.451	357.533	580.112	576.741	573.37	569.999	566.628
	2.52642	5801.12	1160.22	580.112	290.056	58.0112	330.654	441.524	580.112	857.288	3074.7	491.899	531.105	580.112	678.126	1462.24	8688.45	1714.48	750.924	580.112	450.153	393.451	357.533	580.112	576.741	573.37	569.999	566.628
	2.52642	5801.12	1160.22	580.112	290.056	58.0112	330.654	441.524	580.112	857.288	3074.7	491.899	531.105	580.112	678.126	1462.24	8688.45	1714.48	750.924	580.112	450.153	393.451	357.533	580.112	576.741	573.37	569.999	566.628
	2.52642	5801.12	1160.22	580.112	290.056	58.0112	330.654	441.524	580.112	857.288	3074.7	491.899	531.105	580.112	678.126	1462.24	8688.45	1714.48	750.924	580.112	450.153	393.451	357.533	580.112	576.741	573.37	569.999	566.628
	2.52642	5801.12	1160.22	580.112	290.056	58.0112	330.654	441.524	580.112	857.288	3074.7	491.899	531.105	580.112	678.126	1462.24	8688.45	1714.48	750.924	580.112	450.153	393.451	357.533	580.112	576.741	573.37	569.999	566.628
	2.52642	5801.12	1160.22	580.112	290.056	58.0112	330.654	441.524	580.112	857.288	3074.7	491.899	531.105	580.112	678.126	1462.24	8688.45	1714.48	750.924	580.112	450.153	393.451	357.533	580.112	576.741	573.37	569.999	566.628
	2.52642	5801.12	1160.22	580.112	290.056	58.0112	330.654	441.524	580.112	857.288	3074.7	491.899	531.105	580.112	678.126	1462.24	8688.45	1714.48	750.924	580.112	450.153	393.451	357.533	580.112	576.741	573.37	569.999	566.628
	2.52642	5801.12	1160.22	580.112	290.056	58.0112	330.654	441.524	580.112	857.288	3074.7	491.899	531.105	580.112	678.126	1462.24	8688.45	1714.48	750.924	580.112	450.153	393.451	357.533	580.112	576.741	573.37	569.999	566.628
	2.52642	5801.12	1160.22	580.112	290.056	58.0112	330.654	441.524	580.112	857.288	3074.7	491.899	531.105	580.112	678.126	1462.24	8688.45	1714.48	750.924	580.112	450.153	393.451	357.533	580.112	576.741	573.37	569.999	566.628
	2.52642	5801.12	1160.22	580.112	290.056	58.0112	330.654	441.524	580.112	857.288	3074.7	491.899	531.105	580.112	678.126	1462.24	8688.45	1714.48	750.924	580.112	450.153	393.451	357.533	580.112	576.741	573.37	569.999	566.628
	2.52642	5801.12	1160.22	580.112	290.056	58.0112	330.654	441.524	580.112	857.288	3074.7	491.899	531.105	580.112	678.126	1462.24	8688.45	1714.48	750.924	580.112	450.153	393.451	357.533	580.112	576.741	573.37	569.999	566.628
	2.52642	5801.12	1160.22	580.112	290.056	58.0112	330.654	441.524	580.112	857.288	3074.7	491.899	531.105	580.112	678.126	1462.24	8688.45	1714.48	750.924	580.112	450.153	393.451	357.533	580.112	576.741	573.37	569.999	566.628
	2.52642	5801.12	1160.22	580.112	290.056	58.0112	330.654	441.524	580.112	857.288	3074.7	491.899	531.105	580.112	678.126	1462.24	8688.45	1714.48	750.924	580.112	450.153	393.451	357.533	580.112	576.741	573.37	569.999	566.628
	2.52642	5801.12	1160.22	580.112	290.056	58.0112	330.654	441.524	580.112	857.288	3074.7	491.899	531.105	580.112	678.126	1462.24	8688.45	1714.48	750.924	580.112	450.153	393.451	357.533	580.112	576.741	573.37	569.999	566.628
	2.52642	5801.12	1160.22	580.112	290.056	58.0112	330.654	441.524	580.112	857.288	3074.7	491.899	531.105	580.112	678.126	1462.24	8688.45	1714.48	750.924	580.112	450.153	393.451	357.533	580.112	576.741	573.37	569.999	566.628
	2.52642	5801.12	1160.22	580.112	290.056	58.0112	330.654	441.524	580.112	857.288	3074.7	491.899	531.105	580.112	678.126	1462.24	8688.45	1714.48	750.924	580.112	450.153	393.451	357.533	580.112	576.741	573.37	569.999	566.628
	2.52642	5801.12	1160.22	580.112	290.056	58.0112	330.654	441.524	580.112	857.288	3074.7	491.899	531.105	580.112	678.126	1462.24	8688.45	1714.48	750.924	580.112	450.153	393.451	357.533	580.112	576.741	573.37	569.999	566.628
	2.52642	5801.12	1160.22	580.112	290.056	58.0112	330.654	441.524	580.112	857.288	3074.7	491.899	531.105	580.112	678.126	1462.24	8688.45	1714.48	750.924	580.112	450.153	393.451	357.533	580.112	576.741	573.37	569.999	566.628
	2.52642	5801.12	1160.22	580.112	290.056	58.0112	330.654	441.524	580.112	857.288	3074.7	491.899	531.105	580.112	678.126	1462.24	8688.45	1714.48	750.924	580.112	450.153	393.451	357.533	580.112	576.741	573.37	569.999	566.628
	2.52642	5801.12	1160.22	580.112	290.056	58.0112	330.654	441.524	580.112	857.288	3074.7	491.899	531.105	580.112	678.126	1462.24	8688.45	1714.48	750.924	580.112	450.153	393.451	357.533	580.112	576.741	573.37	569.999	566.628
	2.52642	5801.12	1160.22	580.112	290.056	58.0112	330.654	441.524	580.112	857.288	3074.7	491.899	531.105	580.112	678.126	1462.24	8688.45	1714.48	750.924	580.112	450.153	393.451	357.533	580.112	576.741	573.37	569.999	566.628
	2.52642	5801.12	1160.22	580.112	290.056	58.0112	330.654	441.524	580.112	857.288	3074.7	491.899	531.105	580.112	678.126	1462.24	8688.45	1714.48	750.924	580.112	450.153	393.451	357.533	580.112	576.741	573.37	569.999	566.628
	2.52642	5801.12	1160.22	580.112	290.056	58.0112	330.654	441.524	580.112	857.288	3074.7	491.899	531.105	580.112	678.126	1462.24	8688.45	1714.48	750.924	580.112	450.153	393.451	357.533	580.112	576.741	573.37	569.999	566.628
	2.52642	5801.12	1160.22	580.112	290.056	58.0112	330.654	441.524	580.112	857.288	3074.7	491.899	531.105	580.112	678.126	1462.24	8688.45	1714.48	750.924	580.112	450.153	393.451	357.533	580.112	576.741	573.37	569.999	566.628
	2.52642	5801.12	1160.22	580.112	290.056	58.0112	330.654	441.524	580.112	857.288	3074.7	491.899	531.105	580.112	678.126	1462.24	8688.45	1714.48	750.924	580.112	450.153	393.451	357.533	580.112	576.741	573.37	569.999	566.628
	2.52642	5801.12	1160.22	580.112	290.056	58.0112	330.654	441.524	580.112	857.288	3074.7	491.899	531.105	580.112	678.126	1462.24	8688.45	1714.48	750.924	580.112	450.153	393.451	357.533	580.112	576.741	573.37	569.999	566.628
	2.52642	5801.12	1160.22	580.112	290.056	58.0112	330.654	441.524	580.112	857.288	3074.7	491.899	531.105	580.112	678.126	1462.24	8688.45	1714.48	750.924	580.112	450.153	393.451	357.533	580.112	576.741	573.37	569.999	566.628
	2.52642	5801.12	1160.22	580.112	290.056	58.0112	330.654	441.524	580.112	857.288	3074.7	491.899	531.105	580.112	678.126	1462.24	8688.45	1714.48	750.924	580.112	450.153	393.451	357.533	580.112	576.741	573.37	569.999	566.628
	2.52642	5801.12	1160.22	580.112	290.056	58.0112	330.654	441.524	580.112	857.288	3074.7	491.899	531.105	580.112	678.126	1462.24	8688.45	1714.48	750.924	580.112	450.153	393.451	357.533	580.112	576.741	573.37	569.999	566.628
	2.52642	5801.12	1160.22	580.112	290.056	58.0112	330.654	441.524	580.112	857.288	3074.7	491.899	531.105	580.112	678.126	1462.24	8688.45	1714.48	750.924	580.112	450.153	393.451	357.533	580.112	576.741	573.37	569.999	566.628
	2.52642	5801.12	1160.22	580.112	290.056	58.0112	330.654	441.524	580.112	857.288	3074.7	491.899	531.105	580.112	678.126	1462.24	8688.45	1714.48	750.924	580.112	450.153	393.451	357.533	580.112	576.741	573.37	569.999	566.628
	2.52642	5801.12	1160.22	580.112	290.056	58.0112	330.654	441.524	580.112	857.288	3074.7	491.899	531.105	580.112	678.126	1462.24	8688.45	1714.48	750.924	580.112	450.153	393.451	357.533	580.112	576.741	573.37	569.999	566.628
	2.52642	5801.12	1160.22	580.112	290.056	58.0112	330.654	441.524	580.112	857.288	3074.7	491.899	531.105	580.112	678.126	1462.24	8688.45	1714.48	750.924	580.112	450.153	393.451	357.533	580.112	576.741	573.37	569.999	566.628
	2.52642	5801.12	1160.22	580.112	290.056	58.0112	330.654	441.524	580.112	857.288	3074.7	491.899	531.105	580.112	678.126	1462.24	8688.45	1714.48	750.924	580.112	450.153	393.451	357.533	580.112	576.741	573.37	569.999	566.628
	2.52642	5801.12	1160.22	580.112	290.056	58.0112	330.654	441.524	580.112	857.288	3074.7	491.899	531.105	580.112	678.126	1462.24	8688.45	1714.48	750.924	580.112	450.153	393.451	357.533	580.112	576.741	573.37	569.999	566.628
	2.52642	5801.12	1160.22	580.112	290.056	58.0112	330.654	441.524	580.112	857.288	3074.7	491.899	531.105	580.112	678.126	1462.24	8688.45	1714.48	750.924	580.112	450.153	393.451	357.533	580.112	576.741	573.37	569.999	566.628
	2.52642	5801.12	1160.22	580.112	290.056	58.0112	330.654	441.524	580.112	857.288	3074.7	491.899	531.105	580.112	678.126	1462.24	8688.45	1714.48	750.924	580.112	450.153	393.451	357.533	580.112	576.741	573.37	569.999	566.628
	2.52642	5801.12	1160.22	580.112	290.056	58.0112	330.654	441.524	580.112	857.288	3074.7	491.899	531.105	580.112	678.126	1462.24	8688.45	1714.48	750.924	580.112	450.153	393.451	357.533	580.112	576.741	573.37	569.999	566.628
	2.52642	5801.12	1160.22	580.112	290.056	58.0112	330.654	441.524	580.112	857.288	3074.7	491.899	531.105	580.112	678.126	1462.24	8688.45	1714.48	750.924	580.112	450.153	393.451	357.533	580.112	576.741	573.37	569.999	566.628
	2.52642	5801.12	1160.22	580.112	290.056	58.0112	330.654	441.524	580.112	857.288	3074.7	491.899	531.105	580.112	678.126	1462.24	8688.45	1714.48	750.924	580.112	450.153	393.451	357.533	580.112	576.741	573.37	569.999	566.628
	2.52642	5801.12	1160.22	580.112	290.056	58.0112	330.654	441.524	580.112	857.288	3074.7	491.899	531.105	580.112	678.126	1462.24	8688.45	1714.48	750.924	580.112	450.153	393.451	357.533	580.112	576.741	573.37	569.999	566.628
	2.52642	5801.12	1160.22	580.112	290.056	58.0112	330.654	441.524	580.112	857.288	3074.7	491.899	531.105	580.112	678.126	1462.24	8688.45	1714.48	750.924	580.112	450.153	393.451	357.533	580.112	576.741	573.37	569.999	566.628
	2.52642	5801.12	1160.22	580.112	290.056	58.0112	330.654	441.524	580.112	857.288	3074.7	491.899	531.105	580.112	678.126	1462.24	8688.45	1714.48	750.924	580.112	450.153	393.451	357.533	580.112	576.741	573.37	569.999	566.628
	2.52642	5801.12	1160.22	580.112	290.056	58.0112	330.654	441.524	580.112	857.288	3074.7	491.899	531.105	580.112	678.126	1462.24	8688.45	1714.48	750.924	580.112	450.153	393.451	357.533	580.112	576.741	573.37	569.999	566.628
	2.52642	5801.12	1160.22	580.112	290.056	58.0112	330.654	441.524	580.112	857.288	3074.7	491.899	531.105	580.112	678.126	1462.24	8688.45	1714.48	750.924	580.112	450.153	393.451	357.533	580.112	576.741	573.37	569.999	566.628
	2.52642	5801.12	1160.22	580.112	290.056	58.0112	330.654	441.524	580.112	857.288	3074.7	491.899	531.105	580.112	678.126	1462.24	8688.45	1714.48	750.924	580.112	450.153	393.451	357.533	580.112	576.741	573.37	569.999	566.628
	2.52642	5801.12	1160.22	580.112	290.056	58.0112	330.654	441.524	580.112	857.288	3074.7	491.899	531.105	580.112	678.126	1462.24	8688.45	1714.48	750.924	580.112	450.153	393.451	357.533	580.112	576.741	573.37	569.999	566.628
	2.52642	5801.12	1160.22	580.112	290.056	58.0112	330.654	441.524	580.112	857.288	3074.7	491.899	531.105	580.112	678.126	1462.24	8688.45	1714.48	750.924	580.112	450.153	393.451	357.533	580.112	576.741	573.37	569.999	566.628
	2.52642	5801.12	1160.22	580.112	290.056	58.0112	330.654	441.524	580.112	857.288	3074.7	491.899	531.105	580.112	678.126	1462.24	8688.45	1714.48	750.924	580.112	450.153	393.451	357.533	580.112	576.741	573.37	569.999	566.628
	2.52642	5801.12	1160.22	580.112	290.056	58.0112	330.654	441.524	580.112	857.288	3074.7	491.899	531.105	580.112	678.126	1462.24	8688.45	1714.48	750.924	580.112	450.153	393.451	357.533	580.112	576.741	573.37	569.999	566.628
	2.52642	5801.12	1160.22	580.112	290.056	58.0112	330.654	441.524	580.112	857.288	3074.7	491.899	531.105	580.112	678.126	1462.24	8688.45	1714.48	750.924	580.112	450.153	393.451	357.533	580.112	576.741	573.37	569.999	566.628
	2.52642	5801.12	1160.22	580.112	290.056	58.0112	330.654	441.524	580.112	857.288	3074.7	491.899	531.105	580.112	678.126	1462.24	8688.45	1714.48	750.924	580.112	450.153	393.451	357.533	580.112	576.741	573.37	569.999	566.628
	2.52642	5801.12	1160.22	580.112	290.056	58.0112	330.654	441.524	580.112	857.288	3074.7	491.899	531.105	580.112	678.126	1462.24	8688.45	1714.48	750.924	580.112	450.153	393.451	357.533	580.112	576.741	573.37	569.999	566.628
	2.52642	5801.12	1160.22	580.112	290.056	58.0112	330.654	441.524	580.112	857.288	3074.7	491.899	531.105	580.112	678.126	1462.24	8688.45	1714.48	750.924	580.112	450.153	393.451	357.533	580.112	576.741	573.37	569.999	566.628
	2.52642	5801.12	1160.22	580.112	290.056	58.0112	330.654	441.524	580.112	857.288	3074.7	491.899	531.105	580.112	678.126	1462.24	8688.45	1714.48	750.924	580.112	450.153	393.451	357.533	580.112	576.741	573.37	569.999	566.628
	2.52642	5801.12	1160.22	580.112	290.056	58.0112	330.654	441.524	580.112	857.288	3074.7	491.899	531.105	580.112	678.126	1462.24	8688.45	1714.48	750.924	580.112	450.153	393.451	357.533	580.112	576.741	573.37	569.999	566.628
	2.52642	5801.12	1160.22	580.112	290.056	58.0112	330.654	441.524	580.112	857.288	3074.7	491.899	531.105	580.112	678.126	1462.24	8688.45	1714.48	750.924	580.112	450.153	393.451	357.533	580.112	576.741	573.37	569.999	566.628
	2.52642	5801.12	1160.22	580.112	290.056	58.0112	330.654	441.524	580.112	857.288	3074.7	491.899	531.105	580.112	678.126	1462.24	8688.45	1714.48	750.924	580.112	450.153	393.451	357.533	580.112	576.741	573.37	569.999	566.628
	2.52642	5801.12	1160.22	580.112	290.056	58.0112	330.654	441.524	580.112	857.288	3074.7	491.899	531.105	580.112	678.126	1462.24	8688.45	1714.48	750.924	580.112	450.153	393.451	357.533	580.112	576.741	573.37	569.999	566.628
	2.52642	5801.12	1160.22	580.112	290.056	58.0112	330.654	441.524	580.112	857.288	3074.7	491.899	531.105	580.112	678.126	1462.24	8688.45	1714.48	750.924	580.112	450.153	393.451	357.533	580.112	576.741	573.37	569.999	566.628
	2.52642	5801.12	1160.22	580.112	290.056	58.0112	330.654	441.524	580.112	857.288	3074.7	491.899	531.105	580.112	678.126	1462.24	8688.45	1714.48	750.924	580.112	450.153	393.451	357.533	580.112	576.741	573.37	569.999	566.628
	2.52642	5801.12	1160.22	580.112	290.056	58.0112	330.654	441.524	580.112	857.288	3074.7	491.899	531.105	580.112	678.126	1462.24	8688.45	1714.48	750.924	580.112	450.153	393.451	357.533	580.112	576.741	573.37	569.999	566.628
	2.52642	5801.12	1160.22	580.112	290.056	58.0112	330.654	441.524	580.112	857.288	3074.7	491.899	531.105	580.112	678.126	1462.24	8688.45	1714.48	750.924	580.112	450.153	393.451	357.533	580.112	576.741	573.37	569.999	566.628
	2.52642	5801.12	1160.22	580.112	290.056	58.0112	330.654	441.524	580.112	857.288	3074.7	491.899	531.105	580.112	678.126	1462.24	8688.45	1714.48	750.924	580.112	450.153	393.451	357.533	580.112	576.741	573.37	569.999	566.628
	2.52642	5801.12	1160.22	580.112	290.056	58.0112	330.654	441.524	580.112	857.288	3074.7	491.899	531.105	580.112	678.126	1462.24	8688.45	1714.48	750.924	580.112	450.153	393.451	357.533	580.112	576.741	573.37	569.999	566.628
	2.52642	5801.12	1160.22	580.112	290.056	58.0112	330.654	441.524	580.112	857.288	3074.7	491.899	531.105	580.112	678.126	1462.24	8688.45	1714.48	750.924	580.112	450.153	393.451	357.533	580.112	576.741	573.37	569.999	566.628
	2.52642	5801.12	1160.22	580.112	290.056	58.0112	330.654	441.524	580.112	857.288	3074.7	491.899	531.105	580.112	678.126	1462.24	8688.45	1714.48	750.924	580.112	450.153	393.451	357.533	580.112	576.741	573.37	569.999	566.628
	2.52642	5801.12	1160.22	580.112	290.056	58.0112	330.654	441.524	580.112	857.288	3074.7	491.899	531.105	580.112	678.126	1462.24	8688.45	1714.48	750.924	580.112	450.153	393.451	357.533	580.112	576.741	573.37	569.999	566.628
	2.52642	5801.12	1160.22	580.112	290.056	58.0112	330.654	441.524	580.112	857.288	3074.7	491.899	531.105	580.112	678.126	1462.24	8688.45	1714.48	750.924	580.112	450.153	393.451	357.533	580.112	576.741	573.37	569.999	566.628
	2.52642	5801.12	1160.22	580.112	290.056	58.0112	330.654	441.524	580.112	857.288	3074.7	491.899	531.105	580.112	678.126	1462.24	8688.45	1714.48	750.924	580.112	450.153	393.451	357.533	580.112	576.741	573.37	569.999	566.628
	2.52642	5801.12	1160.22	580.112	290.056	58.0112	330.654	441.524	580.112	857.288	3074.7	491.899	531.105	580.112	678.126	1462.24	8688.45	1714.48	750.924	580.112	450.153	393.451	357.533	580.112	576.741	573.37	569.999	566.628
	2.52642	5801.12	1160.22	580.112	290.056	58.0112	330.654	441.524	580.112	857.288	3074.7	491.899	531.105	580.112	678.126	1462.24	8688.45	1714.48	750.924	580.112	450.153	393.451	357.533	580.112	576.741	573.37	569.999	566.628
	2.52642	5801.12	1160.22	580.112	290.056	58.0112	330.654	441.524	580.112	857.288	3074.7	491.899	531.105	580.112	678.126	1462.24	8688.45	1714.48	750.924	580.112	450.153	393.451	357.533	580.112	576.741	573.37	569.999	566.628
	2.52642	5801.12	1160.22	580.112	290.056	58.0112	330.654	441.524	580.112	857.288	3074.7	491.899	531.105	580.112	678.126	1462.24	8688.45	1714.48	750.924	580.112	450.153	393.451	357.533	580.112	576.741	573.37	569.999	566.628
	2.52642	5801.12	1160.22	580.112	290.056	58.0112	330.654	441.524	580.112	857.288	3074.7	491.899	531.105	580.112	678.126	1462.24	8688.45	1714.48	750.924	580.112	450.153	393.451	357.533	580.112	576.741	573.37	569.999	566.628
	2.52642	5801.12	1160.22	580.112	290.056	58.0112	330.654	441.524	580.112	857.288	3074.7	491.899	531.105	580.112	678.126	1462.24	8688.45	1714.48	750.924	580.112	450.153	393.451	357.533	580.112	576.741	573.37	569.999	566.628
	2.52642	5801.12	1160.22	580.112	290.056	58.0112	330.654	441.524	580.112	857.288	3074.7	491.899	531.105	580.112	678.126	1462.24	8688.45	1714.48	750.924	580.112	450.153	393.451	357.533	580.112	576.741	573.37	569.999	566.628
	2.52642	5801.12	1160.22	580.112	290.056	58.0112	330.654	441.524	580.112	857.288	3074.7	491.899	531.105	580.112	678.126	1462.24	8688.45	1714.48	750.924	580.112	450.153	393.451	357.533	580.112	576.741	573.37	569.999	566.628
	2.52642	5801.12	1160.22	580.112	290.056	58.0112	330.654	441.524	580.112	857.288	3074.7	491.899	531.105	580.112	678.126	1462.24	8688.45	1714.48	750.924	580.112	450.153	393.451	357.533	580.112	576.741	573.37	569.999	566.628
	2.52642	5801.12	1160.22	580.112	290.056	58.0112	330.654	441.524	580.112	857.288	3074.7	491.899	531.105	580.112	678.126	1462.24	8688.45	1714.48	750.924	580.112	450.153	393.451	357.533	580.112	576.741	573.37	569.999	566.628
	2.52642	5801.12	1160.22	580.112	290.056	58.0112	330.654	441.524	580.112	857.288	3074.7	491.899	531.105	580.112	678.126	1462.24	8688.45	1714.48	750.924	580.112	450.153	393.451	357.533	580.112	576.741	573.37	569.999	566.628
	2.52642	5801.12	1160.22	580.112	290.056	58.0112	330.654	441.524	580.112	857.288	3074.7	491.899	531.105	580.112	678.126	1462.24	8688.45	1714.48	750.924	580.112	450.153	393.451	357.533	580.112	576.741	573.37	569.999	566.628
	2.52642	5801.12	1160.22	580.112	290.056	58.0112	330.654	441.524	580.112	857.288	3074.7	491.899	531.105	580.112	678.126	1462.24	8688.45	1714.48	750.924	580.112	450.153	393.451	357.533	580.112	576.741	573.37	569.999	566.628
	2.52642	5801.12	1160.22	580.112	290.056	58.0112	330.654	441.524	580.112	857.288	3074.7	491.899	531.105	580.112	678.126	1462.24	8688.45	1714.48	750.924	580.112	450.153	393.451	357.533	580.112	576.741	573.37	569.999	566.628
	2.52642	5801.12	1160.22	580.112	290.056	58.0112	330.654	441.524	580.112	857.288	3074.7	491.899	531.105	580.112	678.126	1462.24	8688.45	1714.48	750.924	580.112	450.153	393.451	357.533	580.112	576.741	573.37	569.999	566.628
	2.52642	5801.12	1160.22	580.112	290.056	58.0112	330.654	441.524	580.112	857.288	3074.7	491.899	531.105	580.112	678.126	1462.24	8688.45	1714.48	750.924	580.112	450.153	393.451	357.533	580.112	576.741	573.37	569.999	566.628
	2.52642	5801.12	1160.22	580.112	290.056	58.0112	330.654	441.524	580.112	857.288	3074.7	491.899	531.105	580.112	678.126	1462.24	8688.45	1714.48	750.924	580.112	450.153	393.451	357.533	580.112	576.741	573.37	569.999	566.628
	2.52642	5801.12	1160.22	580.112	290.056	58.0112	330.654	441.524	580.112	857.288	3074.7	491.899	531.105	580.112	678.126	1462.24	8688.45	1714.48	750.924	580.112	450.153	393.451	357.533	580.112	576.741	573.37	569.999	566.628
	2.52642	5801.12	1160.22	580.112	290.056	58.0112	330.654	441.524	580.112	857.288	3074.7	491.899	531.105	580.112	678.126	1462.24	8688.45	1714.48	750.924	580.112	450.153	393.451	357.533	580.112	576.741	573.37	569.999	566.628
	2.52642	5801.12	1160.22	580.112	290.056	58.0112	330.654	441.524	580.112	857.288	3074.7	491.899	531.105	580.112	678.126	1462.24	8688.45	1714.48	750.924	580.112	450.153	393.451	357.533	580.112	576.741	573.37	569.999	566.628
	2.52642	5801.12	1160.22	580.112	290.056	58.0112	330.654	441.524	580.112	857.288	3074.7	491.899	531.105	580.112	678.126	1462.24	8688.45	1714.48	750.924	580.112	450.153	393.451	357.533	580.112	576.741	573.37	569.999	566.628
	2.52642	5801.12	1160.22	580.112	290.056	58.0112	330.654	441.524	580.112	857.288	3074.7	491.899	531.105	580.112	678.126	1462.24	8688.45	1714.48	750.924	580.112	450.153	393.451	357.533	580.112	576.741	573.37	569.999	566.628
	2.52642	5801.12	1160.22	580.112	290.056	58.0112	330.654	441.524	580.112	857.288	3074.7	491.899	531.105	580.112	678.126	1462.24	8688.45	1714.48	750.924	580.112	450.153	393.451	357.533	580.112	576.741	573.37	569.999	566.628
	2.52642	5801.12	1160.22	580.112	290.056	58.0112	330.654	441.524	580.112	857.288	3074.7	491.899	531.105	580.112	678.126	1462.24	8688.45	1714.48	750.924	580.112	450.153	393.451	357.533	580.112	576.741	573.37	569.999	566.628
	2.52642	5801.12	1160.22	580.112	290.056	58.0112	330.654	441.524	580.112	857.288	3074.7	491.899	531.105	580.112	678.126	1462.24	8688.45	1714.48	750.924	580.112	450.153	393.451	357.533	580.112	576.741	573.37	569.999	566.628
	2.52642	5801.12	1160.22	580.112	290.056	58.0112	330.654	441.524	580.112	857.288	3074.7	491.899	531.105	580.112	678.126	1462.24	8688.45	1714.48	750.924	580.112	450.153	393.451	357.533	580.112	576.741	573.37	569.999	566.628
	2.52642	5801.12	1160.22	580.112	290.056	58.0112	330.654	441.524	580.112	857.288	3074.7	491.899	531.105	580.112	678.126	1462.24	8688.45	1714.48	750.924	580.112	450.153	393.451	357.533	580.112	576.741	573.37	569.999	566.628
	2.52642	5801.12	1160.22	580.112	290.056	58.0112	330.654	441.524	580.112	857.288	3074.7	491.899	531.105	580.112	678.126	1462.24	8688.45	1714.48	750.924	580.112	450.153	393.451	357.533	580.112	576.741	573.37	569.999	566.628
	2.52642	5801.12	1160.22	580.112	290.056	58.0112	330.654	441.524	580.112	857.288	3074.7	491.899	531.105	580.112	678.126	1462.24	8688.45	1714.48	750.924	580.112	450.153	393.451	357.533	580.112	576.741	573.37	569.999	566.628
	2.52642	5801.12	1160.22	580.112	290.056	58.0112	330.654	441.524	580.112	857.288	3074.7	491.899	531.105	580.112	678.126	1462.24	8688.45	1714.48	750.924	580.112	450.153	393.451	357.533	580.112	576.741	573.37	569.999	566.628
	2.52642	5801.12	1160.22	580.112	290.056	58.0112	330.654	441.524	580.112	857.288	3074.7	491.899	531.105	580.112	678.126	1462.24	8688.45	1714.48	750.924	580.112	450.153	393.451	357.533	580.112	576.741	573.37	569.999	566.628
	2.52642	5801.12	1160.22	580.112	290.056	58.0112	330.654	441.524	580.112	857.288	3074.7	491.899	531.105	580.112	678.126	1462.24	8688.45	1714.48	750.924	580.112	450.153	393.451	357.533	580.112	576.741	573.37	569.999	566.628
	2.52642	5801.12	1160.22	580.112	290.056	58.0112	330.654	441.524	580.112	857.288	3074.7	491.899	531.105	580.112	678.126	1462.24	8688.45	1714.48	750.924	580.112	450.153	393.451	357.533	580.112	576.741	573.37	569.999	566.628
	2.52642	5801.12	1160.22	580.112	290.056	58.0112	330.654	441.524	580.112	857.288	3074.7	491.899	531.105	580.112	678.126	1462.24	8688.45	1714.48	750.924	580.112	450.153	393.451	357.533	580.112	576.741	573.37	569.999	566.628
	2.52642	5801.12	1160.22	580.112	290.056	58.0112	330.654	441.524	580.112	857.288	3074.7	491.899	531.105	580.112	678.126	1462.24	8688.45	1714.48	750.924	580.112	450.153	393.451	357.533	580.112	576.741	573.37	569.999	566.628
	2.52642	5801.12	1160.22	580.112	290.056	58.0112	330.654	441.524	580.112	857.288	3074.7	491.899	531.105	580.112	678.126	1462.24	8688.45	1714.48	750.924	580.112	450.153	393.451	357.533	580.112	576.741	573.37	569.999	566.628
	2.52642	5801.12	1160.22	580.112	290.056	58.0112	330.654	441.524	580.112	857.288	3074.7	491.899	531.105	580.112	678.126	1462.24	8688.45	1714.48	750.924	580.112	450.153	393.451	357.533	580.112	576.741	573.37	569.999	566.628
	2.52642	5801.12	1160.22	580.112	290.056	58.0112	330.654	441.524	580.112	857.288	3074.7	491.899	531.105	580.112	678.126	1462.24	8688.45	1714.48	750.924	580.112	450.153	393.451	357.533	580.112	576.741	573.37	569.999	566.628
	2.52642	5801.12	1160.22	580.112	290.056	58.0112	330.654	441.524	580.112	857.288	3074.7	491.899	531.105	580.112	678.126	1462.24	8688.45	1714.48	750.924	580.112	450.153	393.451	357.533	580.112	576.741	573.37	569.999	566.628
	2.52642	5801.12	1160.22	580.112	290.056	58.0112	330.654	441.524	580.112	857.288	3074.7	491.899	531.105	580.112	678.126	1462.24	8688.45	1714.48	750.924	580.112	450.153	393.451	357.533	580.112	576.741	573.37	569.999	566.628
	2.52642	5801.12	1160.22	580.112	290.056	58.0112	330.654	441.524	580.112	857.288	3074.7	491.899	531.105	580.112	678.126	1462.24	8688.45	1714.48	750.924	580.112	450.153	393.451	357.533	580.112	576.741	573.37	569.999	566.628
	2.52642	5801.12	1160.22	580.112	290.056	58.0112	330.654	441.524	580.112	857.288	3074.7	491.899	531.105	580.112	678.126	1462.24	8688.45	1714.48	750.924	580.112	450.153	393.451	357.533	580.112	576.741	573.37	569.999	566.628
	2.52642	5801.12	1160.22	580.112	290.056	58.0112	330.654	441.524	580.112	857.288	3074.7	491.899	531.105	580.112	678.126	1462.24	8688.45	1714.48	750.924	580.112	450.153	393.451	357.533	580.112	576.741	573.37	569.999	566.628
	2.52642	5801.12	1160.22	580.112	290.056	58.0112	330.654	441.524	580.112	857.288	3074.7	491.899	531.105	580.112	678.126	1462.24	8688.45	1714.48	750.924	580.112	450.153	393.451	357.533	580.112	576.741	573.37	569.999	566.628
	2.52642	5801.12	1160.22	580.112	290.056	58.0112	330.654	441.524	580.112	857.288	3074.7	491.899	531.105	580.112	678.126	1462.24	8688.45	1714.48	750.924	580.112	450.153	393.451	357.533	580.112	576.741	573.37	569.999	566.628
	2.52642	5801.12	1160.22	580.112	290.056	58.0112	330.654	441.524	580.112	857.288	3074.7	491.899	531.105	580.112	678.126	1462.24	8688.45	1714.48	750.924	580.112	450.153	393.451	357.533	580.112	576.741	573.37	569.999	566.628
	2.52642	5801.12	1160.22	580.112	290.056	58.0112	330.654	441.524	580.112	857.288	3074.7	491.899	531.105	580.112	678.126	1462.24	8688.45	1714.48	750.924	580.112	450.153	393.451	357.533	580.112	576.741	573.37	569.999	566.628
	2.52642	5801.12	1160.22	580.112	290.056	58.0112	330.654	441.524	580.112	857.288	3074.7	491.899	531.105	580.112	678.126	1462.24	8688.45	1714.48	750.924	580.112	450.153	393.451	357.533	580.112	576.741	573.37	569.999	566.628
	2.52642	5801.12	1160.22	580.112	290.056	58.0112	330.654	441.524	580.112	857.288	3074.7	491.899	531.105	580.112	678.126	1462.24	8688.45	1714.48	750.924	580.112	450.153	393.451	357.533	580.112	576.741	573.37	569.999	566.628
	2.52642	5801.12	1160.22	580.112	290.056	58.0112	330.654	441.524	580.112	857.288	3074.7	491.899	531.105	580.112	678.126	1462.24	8688.45	1714.48	750.924	580.112	450.153	393.451	357.533	580.112	576.741	573.37	569.999	566.628
	2.52642	5801.12	1160.22	580.112	290.056	58.0112	330.654	441.524	580.112	857.288	3074.7	491.899	531.105	580.112	678.126	1462.24	8688.45	1714.48	750.924	580.112	450.153	393.451	357.533	580.112	576.741	573.37	569.999	566.628
	2.52642	5801.12	1160.22	580.112	290.056	58.0112	330.654	441.524	580.112	857.288	3074.7	491.899	531.105	580.112	678.126	1462.24	8688.45	1714.48	750.924	580.112	450.153	393.451	357.533	580.112	576.741	573.37	569.999	566.628
	2.52642	5801.12	1160.22	580.112	290.056	58.0112	330.654	441.524	580.112	857.288	3074.7	491.899	531.105	580.112	678.126	1462.24	8688.45	1714.48	750.924	580.112	450.153	393.451	357.533	580.112	576.741	573.37	569.999	566.628
	2.52642	5801.12	1160.22	580.112	290.056	58.0112	330.654	441.524	580.112	857.288	3074.7	491.899	531.105	580.112	678.126	1462.24	8688.45	1714.48	750.924	580.112	450.153	393.451	357.533	580.112	576.741	573.37	569.999	566.628
	2.52642	5801.12	1160.22	580.112	290.056	58.0112	330.654	441.524	580.112	857.288	3074.7	491.899	531.105	580.112	678.126	1462.24	8688.45	1714.48	750.924	580.112	450.153	393.451	357.533	580.112	576.741	573.37	569.999	566.628
	2.52642	5801.12	1160.22	580.112	290.056	58.0112	330.654	441.524	580.112	857.288	3074.7	491.899	531.105	580.112	678.126	1462.24	8688.45	1714.48	750.924	580.112	450.153	393.451	357.533	580.112	576.741	573.37	569.999	566.628
	2.52642	5801.12	1160.22	580.112	290.056	58.0112	330.654	441.524	580.112	857.288	3074.7	491.899	531.105	580.112	678.126	1462.24	8688.45	1714.48	750.924	580.112	450.153	393.451	357.533	580.112	576.741	573.37	569.999	566.628
	2.52642	5801.12	1160.22	580.112	290.056	58.0112	330.654	441.524	580.112	857.288	3074.7	491.899	531.105	580.112	678.126	1462.24	8688.45	1714.48	750.924	580.112	450.153	393.451	357.533	580.112	576.741	573.37	569.999	566.628
	2.52642	5801.12	1160.22	580.112	290.056	58.0112	330.654	441.524	580.112	857.288	3074.7	491.899	531.105	580.112	678.126	1462.24	8688.45	1714.48	750.924	580.112	450.153	393.451	357.533	580.112	576.741	573.37	569.999	566.628
	2.52642	5801.12	1160.22	580.112	290.056	58.0112	330.654	441.524	580.112	857.288	3074.7	491.899	531.105	580.112	678.126	1462.24	8688.45	1714.48	750.924	580.112	450.153	393.451	357.533	580.112	576.741	573.37	569.999	566.628
	2.52642	5801.12	1160.22	580.112	290.056	58.0112	330.654	441.524	580.112	857.288	3074.7	491.899	531.105	580.112	678.126	1462.24	8688.45	1714.48	750.924	580.112	450.153	393.451	357.533	580.112	576.741	573.37	569.999	566.628
	2.52642	5801.12	1160.22	580.112	290.056	58.0112	330.654	441.524	580.112	857.288	3074.7	491.899	531.105	580.112	678.126	1462.24	8688.45	1714.48	750.924	580.112	450.153	393.451	357.533	580.112	576.741	573.37	569.999	566.628
	2.63169	5569.07	1113.81	556.907	278.454	55.6907	317.427	423.863	556.907	822.996	2951.71	472.223	509.861	556.907	651.001	1403.75	8340.92	1645.9	720.887	556.907	432.146	377.713	343.232	556.907	553.671	550.435	547.199	543.963
	2.63169	5569.07	1113.81	556.907	278.454	55.6907	317.427	423.863	556.907	822.996	2951.71	472.223	509.861	556.907	651.001	1403.75	8340.92	1645.9	720.887	556.907	432.146	377.713	343.232	556.907	553.671	550.435	547.199	543.963
	2.63169	5569.07	1113.81	556.907	278.454	55.6907	317.427	423.863	556.907	822.996	2951.71	472.223	509.861	556.907	651.001	1403.75	8340.92	1645.9	720.887	556.907	432.146	377.713	343.232	556.907	553.671	550.435	547.199	543.963
	2.63169	5569.07	1113.81	556.907	278.454	55.6907	317.427	423.863	556.907	822.996	2951.71	472.223	509.861	556.907	651.001	1403.75	8340.92	1645.9	720.887	556.907	432.146	377.713	343.232	556.907	553.671	550.435	547.199	543.963
	2.63169	5569.07	1113.81	556.907	278.454	55.6907	317.427	423.863	556.907	822.996	2951.71	472.223	509.861	556.907	651.001	1403.75	8340.92	1645.9	720.887	556.907	432.146	377.713	343.232	556.907	553.671	550.435	547.199	543.963
	2.63169	5569.07	1113.81	556.907	278.454	55.6907	317.427	423.863	556.907	822.996	2951.71	472.223	509.861	556.907	651.001	1403.75	8340.92	1645.9	720.887	556.907	432.146	377.713	343.232	556.907	553.671	550.435	547.199	543.963
	2.63169	5569.07	1113.81	556.907	278.454	55.6907	317.427	423.863	556.907	822.996	2951.71	472.223	509.861	556.907	651.001	1403.75	8340.92	1645.9	720.887	556.907	432.146	377.713	343.232	556.907	553.671	550.435	547.199	543.963
	2.63169	5569.07	1113.81	556.907	278.454	55.6907	317.427	423.863	556.907	822.996	2951.71	472.223	509.861	556.907	651.001	1403.75	8340.92	1645.9	720.887	556.907	432.146	377.713	343.232	556.907	553.671	550.435	547.199	543.963
	2.63169	5569.07	1113.81	556.907	278.454	55.6907	317.427	423.863	556.907	822.996	2951.71	472.223	509.861	556.907	651.001	1403.75	8340.92	1645.9	720.887	556.907	432.146	377.713	343.232	556.907	553.671	550.435	547.199	543.963
	2.63169	5569.07	1113.81	556.907	278.454	55.6907	317.427	423.863	556.907	822.996	2951.71	472.223	509.861	556.907	651.001	1403.75	8340.92	1645.9	720.887	556.907	432.146	377.713	343.232	556.907	553.671	550.435	547.199	543.963
	2.69485	5438.55	1087.71	543.855	271.927	54.3855	309.988	413.929	543.855	803.707	2882.53	461.155	497.911	543.855	635.743	1370.85	8145.43	1607.33	703.991	543.855	422.018	368.861	335.188	543.855	540.695	537.534	534.374	531.214
	2.69485	5438.55	1087.71	543.855	271.927	54.3855	309.988	413.929	543.855	803.707	2882.53	461.155	497.911	543.855	635.743	1370.85	8145.43	1607.33	703.991	543.855	422.018	368.861	335.188	543.855	540.695	537.534	534.374	531.214
	2.69485	5438.55	1087.71	543.855	271.927	54.3855	309.988	413.929	543.855	803.707	2882.53	461.155	497.911	543.855	635.743	1370.85	8145.43	1607.33	703.991	543.855	422.018	368.861	335.188	543.855	540.695	537.534	534.374	531.214
	2.69485	5438.55	1087.71	543.855	271.927	54.3855	309.988	413.929	543.855	803.707	2882.53	461.155	497.911	543.855	635.743	1370.85	8145.43	1607.33	703.991	543.855	422.018	368.861	335.188	543.855	540.695	537.534	534.374	531.214
	2.69485	5438.55	1087.71	543.855	271.927	54.3855	309.988	413.929	543.855	803.707	2882.53	461.155	497.911	543.855	635.743	1370.85	8145.43	1607.33	703.991	543.855	422.018	368.861	335.188	543.855	540.695	537.534	534.374	531.214
	2.69485	5438.55	1087.71	543.855	271.927	54.3855	309.988	413.929	543.855	803.707	2882.53	461.155	497.911	543.855	635.743	1370.85	8145.43	1607.33	703.991	543.855	422.018	368.861	335.188	543.855	540.695	537.534	534.374	531.214
	2.69485	5438.55	1087.71	543.855	271.927	54.3855	309.988	413.929	543.855	803.707	2882.53	461.155	497.911	543.855	635.743	1370.85	8145.43	1607.33	703.991	543.855	422.018	368.861	335.188	543.855	540.695	537.534	534.374	531.214
	2.69485	5438.55	1087.71	543.855	271.927	54.3855	309.988	413.929	543.855	803.707	2882.53	461.155	497.911	543.855	635.743	1370.85	8145.43	1607.33	703.991	543.855	422.018	368.861	335.188	543.855	540.695	537.534	534.374	531.214
	2.69485	5438.55	1087.71	543.855	271.927	54.3855	309.988	413.929	543.855	803.707	2882.53	461.155	497.911	543.855	635.743	1370.85	8145.43	1607.33	703.991	543.855	422.018	368.861	335.188	543.855	540.695	537.534	534.374	531.214
	2.69485	5438.55	1087.71	543.855	271.927	54.3855	309.988	413.929	543.855	803.707	2882.53	461.155	497.911	543.855	635.743	1370.85	8145.43	1607.33	703.991	543.855	422.018	368.861	335.188	543.855	540.695	537.534	534.374	531.214
	2.69485	5438.55	1087.71	543.855	271.927	54.3855	309.988	413.929	543.855	803.707	2882.53	461.155	497.911	543.855	635.743	1370.85	8145.43	1607.33	703.991	543.855	422.018	368.861	335.188	543.855	540.695	537.534	534.374	531.214
	2.69485	5438.55	1087.71	543.855	271.927	54.3855	309.988	413.929	543.855	803.707	2882.53	461.155	497.911	543.855	635.743	1370.85	8145.43	1607.33	703.991	543.855	422.018	368.861	335.188	543.855	540.695	537.534	534.374	531.214
	2.69485	5438.55	1087.71	543.855	271.927	54.3855	309.988	413.929	543.855	803.707	2882.53	461.155	497.911	543.855	635.743	1370.85	8145.43	1607.33	703.991	543.855	422.018	368.861	335.188	543.855	540.695	537.534	534.374	531.214
	2.69485	5438.55	1087.71	543.855	271.927	54.3855	309.988	413.929	543.855	803.707	2882.53	461.155	497.911	543.855	635.743	1370.85	8145.43	1607.33	703.991	543.855	422.018	368.861	335.188	543.855	540.695	537.534	534.374	531.214
	2.69485	5438.55	1087.71	543.855	271.927	54.3855	309.988	413.929	543.855	803.707	2882.53	461.155	497.911	543.855	635.743	1370.85	8145.43	1607.33	703.991	543.855	422.018	368.861	335.188	543.855	540.695	537.534	534.374	531.214
	2.69485	5438.55	1087.71	543.855	271.927	54.3855	309.988	413.929	543.855	803.707	2882.53	461.155	497.911	543.855	635.743	1370.85	8145.43	1607.33	703.991	543.855	422.018	368.861	335.188	543.855	540.695	537.534	534.374	531.214
	2.69485	5438.55	1087.71	543.855	271.927	54.3855	309.988	413.929	543.855	803.707	2882.53	461.155	497.911	543.855	635.743	1370.85	8145.43	1607.33	703.991	543.855	422.018	368.861	335.188	543.855	540.695	537.534	534.374	531.214
	2.69485	5438.55	1087.71	543.855	271.927	54.3855	309.988	413.929	543.855	803.707	2882.53	461.155	497.911	543.855	635.743	1370.85	8145.43	1607.33	703.991	543.855	422.018	368.861	335.188	543.855	540.695	537.534	534.374	531.214
	2.69485	5438.55	1087.71	543.855	271.927	54.3855	309.988	413.929	543.855	803.707	2882.53	461.155	497.911	543.855	635.743	1370.85	8145.43	1607.33	703.991	543.855	422.018	368.861	335.188	543.855	540.695	537.534	534.374	531.214
	2.69485	5438.55	1087.71	543.855	271.927	54.3855	309.988	413.929	543.855	803.707	2882.53	461.155	497.911	543.855	635.743	1370.85	8145.43	1607.33	703.991	543.855	422.018	368.861	335.188	543.855	540.695	537.534	534.374	531.214
	2.69485	5438.55	1087.71	543.855	271.927	54.3855	309.988	413.929	543.855	803.707	2882.53	461.155	497.911	543.855	635.743	1370.85	8145.43	1607.33	703.991	543.855	422.018	368.861	335.188	543.855	540.695	537.534	534.374	531.214
	2.69485	5438.55	1087.71	543.855	271.927	54.3855	309.988	413.929	543.855	803.707	2882.53	461.155	497.911	543.855	635.743	1370.85	8145.43	1607.33	703.991	543.855	422.018	368.861	335.188	543.855	540.695	537.534	534.374	531.214
	2.69485	5438.55	1087.71	543.855	271.927	54.3855	309.988	413.929	543.855	803.707	2882.53	461.155	497.911	543.855	635.743	1370.85	8145.43	1607.33	703.991	543.855	422.018	368.861	335.188	543.855	540.695	537.534	534.374	531.214
	2.69485	5438.55	1087.71	543.855	271.927	54.3855	309.988	413.929	543.855	803.707	2882.53	461.155	497.911	543.855	635.743	1370.85	8145.43	1607.33	703.991	543.855	422.018	368.861	335.188	543.855	540.695	537.534	534.374	531.214
	2.69485	5438.55	1087.71	543.855	271.927	54.3855	309.988	413.929	543.855	803.707	2882.53	461.155	497.911	543.855	635.743	1370.85	8145.43	1607.33	703.991	543.855	422.018	368.861	335.188	543.855	540.695	537.534	534.374	531.214
	2.69485	5438.55	1087.71	543.855	271.927	54.3855	309.988	413.929	543.855	803.707	2882.53	461.155	497.911	543.855	635.743	1370.85	8145.43	1607.33	703.991	543.855	422.018	368.861	335.188	543.855	540.695	537.534	534.374	531.214
	2.69485	5438.55	1087.71	543.855	271.927	54.3855	309.988	413.929	543.855	803.707	2882.53	461.155	497.911	543.855	635.743	1370.85	8145.43	1607.33	703.991	543.855	422.018	368.861	335.188	543.855	540.695	537.534	534.374	531.214
	2.69485	5438.55	1087.71	543.855	271.927	54.3855	309.988	413.929	543.855	803.707	2882.53	461.155	497.911	543.855	635.743	1370.85	8145.43	1607.33	703.991	543.855	422.018	368.861	335.188	543.855	540.695	537.534	534.374	531.214
	2.69485	5438.55	1087.71	543.855	271.927	54.3855	309.988	413.929	543.855	803.707	2882.53	461.155	497.911	543.855	635.743	1370.85	8145.43	1607.33	703.991	543.855	422.018	368.861	335.188	543.855	540.695	537.534	534.374	531.214
	2.69485	5438.55	1087.71	543.855	271.927	54.3855	309.988	413.929	543.855	803.707	2882.53	461.155	497.911	543.855	635.743	1370.85	8145.43	1607.33	703.991	543.855	422.018	368.861	335.188	543.855	540.695	537.534	534.374	531.214
	2.84223	5156.55	1031.31	515.655	257.828	51.5655	293.914	392.466	515.655	762.034	2733.06	437.244	472.093	515.655	602.779	1299.77	7723.07	1523.99	667.488	515.655	400.136	349.735	317.808	515.655	512.659	509.662	506.666	503.669
	2.84223	5156.55	1031.31	515.655	257.828	51.5655	293.914	392.466	515.655	762.034	2733.06	437.244	472.093	515.655	602.779	1299.77	7723.07	1523.99	667.488	515.655	400.136	349.735	317.808	515.655	512.659	509.662	506.666	503.669
	2.84223	5156.55	1031.31	515.655	257.828	51.5655	293.914	392.466	515.655	762.034	2733.06	437.244	472.093	515.655	602.779	1299.77	7723.07	1523.99	667.488	515.655	400.136	349.735	317.808	515.655	512.659	509.662	506.666	503.669
	2.84223	5156.55	1031.31	515.655	257.828	51.5655	293.914	392.466	515.655	762.034	2733.06	437.244	472.093	515.655	602.779	1299.77	7723.07	1523.99	667.488	515.655	400.136	349.735	317.808	515.655	512.659	509.662	506.666	503.669
	2.84223	5156.55	1031.31	515.655	257.828	51.5655	293.914	392.466	515.655	762.034	2733.06	437.244	472.093	515.655	602.779	1299.77	7723.07	1523.99	667.488	515.655	400.136	349.735	317.808	515.655	512.659	509.662	506.666	503.669
	2.84223	5156.55	1031.31	515.655	257.828	51.5655	293.914	392.466	515.655	762.034	2733.06	437.244	472.093	515.655	602.779	1299.77	7723.07	1523.99	667.488	515.655	400.136	349.735	317.808	515.655	512.659	509.662	506.666	503.669
	2.84223	5156.55	1031.31	515.655	257.828	51.5655	293.914	392.466	515.655	762.034	2733.06	437.244	472.093	515.655	602.779	1299.77	7723.07	1523.99	667.488	515.655	400.136	349.735	317.808	515.655	512.659	509.662	506.666	503.669
	2.84223	5156.55	1031.31	515.655	257.828	51.5655	293.914	392.466	515.655	762.034	2733.06	437.244	472.093	515.655	602.779	1299.77	7723.07	1523.99	667.488	515.655	400.136	349.735	317.808	515.655	512.659	509.662	506.666	503.669
	2.84223	5156.55	1031.31	515.655	257.828	51.5655	293.914	392.466	515.655	762.034	2733.06	437.244	472.093	515.655	602.779	1299.77	7723.07	1523.99	667.488	515.655	400.136	349.735	317.808	515.655	512.659	509.662	506.666	503.669
	2.84223	5156.55	1031.31	515.655	257.828	51.5655	293.914	392.466	515.655	762.034	2733.06	437.244	472.093	515.655	602.779	1299.77	7723.07	1523.99	667.488	515.655	400.136	349.735	317.808	515.655	512.659	509.662	506.666	503.669
	2.84223	5156.55	1031.31	515.655	257.828	51.5655	293.914	392.466	515.655	762.034	2733.06	437.244	472.093	515.655	602.779	1299.77	7723.07	1523.99	667.488	515.655	400.136	349.735	317.808	515.655	512.659	509.662	506.666	503.669
	2.84223	5156.55	1031.31	515.655	257.828	51.5655	293.914	392.466	515.655	762.034	2733.06	437.244	472.093	515.655	602.779	1299.77	7723.07	1523.99	667.488	515.655	400.136	349.735	317.808	515.655	512.659	509.662	506.666	503.669
	2.84223	5156.55	1031.31	515.655	257.828	51.5655	293.914	392.466	515.655	762.034	2733.06	437.244	472.093	515.655	602.779	1299.77	7723.07	1523.99	667.488	515.655	400.136	349.735	317.808	515.655	512.659	509.662	506.666	503.669
	2.84223	5156.55	1031.31	515.655	257.828	51.5655	293.914	392.466	515.655	762.034	2733.06	437.244	472.093	515.655	602.779	1299.77	7723.07	1523.99	667.488	515.655	400.136	349.735	317.808	515.655	512.659	509.662	506.666	503.669
	2.84223	5156.55	1031.31	515.655	257.828	51.5655	293.914	392.466	515.655	762.034	2733.06	437.244	472.093	515.655	602.779	1299.77	7723.07	1523.99	667.488	515.655	400.136	349.735	317.808	515.655	512.659	509.662	506.666	503.669
	2.84223	5156.55	1031.31	515.655	257.828	51.5655	293.914	392.466	515.655	762.034	2733.06	437.244	472.093	515.655	602.779	1299.77	7723.07	1523.99	667.488	515.655	400.136	349.735	317.808	515.655	512.659	509.662	506.666	503.669
	2.84223	5156.55	1031.31	515.655	257.828	51.5655	293.914	392.466	515.655	762.034	2733.06	437.244	472.093	515.655	602.779	1299.77	7723.07	1523.99	667.488	515.655	400.136	349.735	317.808	515.655	512.659	509.662	506.666	503.669
	2.84223	5156.55	1031.31	515.655	257.828	51.5655	293.914	392.466	515.655	762.034	2733.06	437.244	472.093	515.655	602.779	1299.77	7723.07	1523.99	667.488	515.655	400.136	349.735	317.808	515.655	512.659	509.662	506.666	503.669
	2.84223	5156.55	1031.31	515.655	257.828	51.5655	293.914	392.466	515.655	762.034	2733.06	437.244	472.093	515.655	602.779	1299.77	7723.07	1523.99	667.488	515.655	400.136	349.735	317.808	515.655	512.659	509.662	506.666	503.669
	2.84223	5156.55	1031.31	515.655	257.828	51.5655	293.914	392.466	515.655	762.034	2733.06	437.244	472.093	515.655	602.779	1299.77	7723.07	1523.99	667.488	515.655	400.136	349.735	317.808	515.655	512.659	509.662	506.666	503.669
	3.03171	4834.27	966.853	483.427	241.713	48.3427	275.545	367.937	483.427	714.407	2562.25	409.916	442.587	483.427	565.105	1218.53	7240.38	1428.74	625.77	483.427	375.127	327.876	297.945	483.427	480.617	477.808	474.999	472.19
	3.03171	4834.27	966.853	483.427	241.713	48.3427	275.545	367.937	483.427	714.407	2562.25	409.916	442.587	483.427	565.105	1218.53	7240.38	1428.74	625.77	483.427	375.127	327.876	297.945	483.427	480.617	477.808	474.999	472.19
	3.03171	4834.27	966.853	483.427	241.713	48.3427	275.545	367.937	483.427	714.407	2562.25	409.916	442.587	483.427	565.105	1218.53	7240.38	1428.74	625.77	483.427	375.127	327.876	297.945	483.427	480.617	477.808	474.999	472.19
	3.03171	4834.27	966.853	483.427	241.713	48.3427	275.545	367.937	483.427	714.407	2562.25	409.916	442.587	483.427	565.105	1218.53	7240.38	1428.74	625.77	483.427	375.127	327.876	297.945	483.427	480.617	477.808	474.999	472.19
	3.03171	4834.27	966.853	483.427	241.713	48.3427	275.545	367.937	483.427	714.407	2562.25	409.916	442.587	483.427	565.105	1218.53	7240.38	1428.74	625.77	483.427	375.127	327.876	297.945	483.427	480.617	477.808	474.999	472.19
	3.03171	4834.27	966.853	483.427	241.713	48.3427	275.545	367.937	483.427	714.407	2562.25	409.916	442.587	483.427	565.105	1218.53	7240.38	1428.74	625.77	483.427	375.127	327.876	297.945	483.427	480.617	477.808	474.999	472.19
	3.03171	4834.27	966.853	483.427	241.713	48.3427	275.545	367.937	483.427	714.407	2562.25	409.916	442.587	483.427	565.105	1218.53	7240.38	1428.74	625.77	483.427	375.127	327.876	297.945	483.427	480.617	477.808	474.999	472.19
	3.03171	4834.27	966.853	483.427	241.713	48.3427	275.545	367.937	483.427	714.407	2562.25	409.916	442.587	483.427	565.105	1218.53	7240.38	1428.74	625.77	483.427	375.127	327.876	297.945	483.427	480.617	477.808	474.999	472.19
	3.03171	4834.27	966.853	483.427	241.713	48.3427	275.545	367.937	483.427	714.407	2562.25	409.916	442.587	483.427	565.105	1218.53	7240.38	1428.74	625.77	483.427	375.127	327.876	297.945	483.427	480.617	477.808	474.999	472.19
	3.03171	4834.27	966.853	483.427	241.713	48.3427	275.545	367.937	483.427	714.407	2562.25	409.916	442.587	483.427	565.105	1218.53	7240.38	1428.74	625.77	483.427	375.127	327.876	297.945	483.427	480.617	477.808	474.999	472.19
	3.03171	4834.27	966.853	483.427	241.713	48.3427	275.545	367.937	483.427	714.407	2562.25	409.916	442.587	483.427	565.105	1218.53	7240.38	1428.74	625.77	483.427	375.127	327.876	297.945	483.427	480.617	477.808	474.999	472.19
	3.03171	4834.27	966.853	483.427	241.713	48.3427	275.545	367.937	483.427	714.407	2562.25	409.916	442.587	483.427	565.105	1218.53	7240.38	1428.74	625.77	483.427	375.127	327.876	297.945	483.427	480.617	477.808	474.999	472.19
	3.03171	4834.27	966.853	483.427	241.713	48.3427	275.545	367.937	483.427	714.407	2562.25	409.916	442.587	483.427	565.105	1218.53	7240.38	1428.74	625.77	483.427	375.127	327.876	297.945	483.427	480.617	477.808	474.999	472.19
	3.03171	4834.27	966.853	483.427	241.713	48.3427	275.545	367.937	483.427	714.407	2562.25	409.916	442.587	483.427	565.105	1218.53	7240.38	1428.74	625.77	483.427	375.127	327.876	297.945	483.427	480.617	477.808	474.999	472.19
	3.03171	4834.27	966.853	483.427	241.713	48.3427	275.545	367.937	483.427	714.407	2562.25	409.916	442.587	483.427	565.105	1218.53	7240.38	1428.74	625.77	483.427	375.127	327.876	297.945	483.427	480.617	477.808	474.999	472.19
	3.03171	4834.27	966.853	483.427	241.713	48.3427	275.545	367.937	483.427	714.407	2562.25	409.916	442.587	483.427	565.105	1218.53	7240.38	1428.74	625.77	483.427	375.127	327.876	297.945	483.427	480.617	477.808	474.999	472.19
	3.03171	4834.27	966.853	483.427	241.713	48.3427	275.545	367.937	483.427	714.407	2562.25	409.916	442.587	483.427	565.105	1218.53	7240.38	1428.74	625.77	483.427	375.127	327.876	297.945	483.427	480.617	477.808	474.999	472.19
	3.03171	4834.27	966.853	483.427	241.713	48.3427	275.545	367.937	483.427	714.407	2562.25	409.916	442.587	483.427	565.105	1218.53	7240.38	1428.74	625.77	483.427	375.127	327.876	297.945	483.427	480.617	477.808	474.999	472.19
	3.03171	4834.27	966.853	483.427	241.713	48.3427	275.545	367.937	483.427	714.407	2562.25	409.916	442.587	483.427	565.105	1218.53	7240.38	1428.74	625.77	483.427	375.127	327.876	297.945	483.427	480.617	477.808	474.999	472.19
	3.03171	4834.27	966.853	483.427	241.713	48.3427	275.545	367.937	483.427	714.407	2562.25	409.916	442.587	483.427	565.105	1218.53	7240.38	1428.74	625.77	483.427	375.127	327.876	297.945	483.427	480.617	477.808	474.999	472.19
	3.03171	4834.27	966.853	483.427	241.713	48.3427	275.545	367.937	483.427	714.407	2562.25	409.916	442.587	483.427	565.105	1218.53	7240.38	1428.74	625.77	483.427	375.127	327.876	297.945	483.427	480.617	477.808	474.999	472.19
	3.03171	4834.27	966.853	483.427	241.713	48.3427	275.545	367.937	483.427	714.407	2562.25	409.916	442.587	483.427	565.105	1218.53	7240.38	1428.74	625.77	483.427	375.127	327.876	297.945	483.427	480.617	477.808	474.999	472.19
	3.03171	4834.27	966.853	483.427	241.713	48.3427	275.545	367.937	483.427	714.407	2562.25	409.916	442.587	483.427	565.105	1218.53	7240.38	1428.74	625.77	483.427	375.127	327.876	297.945	483.427	480.617	477.808	474.999	472.19
	3.03171	4834.27	966.853	483.427	241.713	48.3427	275.545	367.937	483.427	714.407	2562.25	409.916	442.587	483.427	565.105	1218.53	7240.38	1428.74	625.77	483.427	375.127	327.876	297.945	483.427	480.617	477.808	474.999	472.19
	3.03171	4834.27	966.853	483.427	241.713	48.3427	275.545	367.937	483.427	714.407	2562.25	409.916	442.587	483.427	565.105	1218.53	7240.38	1428.74	625.77	483.427	375.127	327.876	297.945	483.427	480.617	477.808	474.999	472.19
	3.03171	4834.27	966.853	483.427	241.713	48.3427	275.545	367.937	483.427	714.407	2562.25	409.916	442.587	483.427	565.105	1218.53	7240.38	1428.74	625.77	483.427	375.127	327.876	297.945	483.427	480.617	477.808	474.999	472.19
	3.03171	4834.27	966.853	483.427	241.713	48.3427	275.545	367.937	483.427	714.407	2562.25	409.916	442.587	483.427	565.105	1218.53	7240.38	1428.74	625.77	483.427	375.127	327.876	297.945	483.427	480.617	477.808	474.999	472.19
	3.03171	4834.27	966.853	483.427	241.713	48.3427	275.545	367.937	483.427	714.407	2562.25	409.916	442.587	483.427	565.105	1218.53	7240.38	1428.74	625.77	483.427	375.127	327.876	297.945	483.427	480.617	477.808	474.999	472.19
	3.03171	4834.27	966.853	483.427	241.713	48.3427	275.545	367.937	483.427	714.407	2562.25	409.916	442.587	483.427	565.105	1218.53	7240.38	1428.74	625.77	483.427	375.127	327.876	297.945	483.427	480.617	477.808	474.999	472.19
	3.03171	4834.27	966.853	483.427	241.713	48.3427	275.545	367.937	483.427	714.407	2562.25	409.916	442.587	483.427	565.105	1218.53	7240.38	1428.74	625.77	483.427	375.127	327.876	297.945	483.427	480.617	477.808	474.999	472.19
	3.03171	4834.27	966.853	483.427	241.713	48.3427	275.545	367.937	483.427	714.407	2562.25	409.916	442.587	483.427	565.105	1218.53	7240.38	1428.74	625.77	483.427	375.127	327.876	297.945	483.427	480.617	477.808	474.999	472.19
	3.03171	4834.27	966.853	483.427	241.713	48.3427	275.545	367.937	483.427	714.407	2562.25	409.916	442.587	483.427	565.105	1218.53	7240.38	1428.74	625.77	483.427	375.127	327.876	297.945	483.427	480.617	477.808	474.999	472.19
	3.03171	4834.27	966.853	483.427	241.713	48.3427	275.545	367.937	483.427	714.407	2562.25	409.916	442.587	483.427	565.105	1218.53	7240.38	1428.74	625.77	483.427	375.127	327.876	297.945	483.427	480.617	477.808	474.999	472.19
	3.03171	4834.27	966.853	483.427	241.713	48.3427	275.545	367.937	483.427	714.407	2562.25	409.916	442.587	483.427	565.105	1218.53	7240.38	1428.74	625.77	483.427	375.127	327.876	297.945	483.427	480.617	477.808	474.999	472.19
	3.03171	4834.27	966.853	483.427	241.713	48.3427	275.545	367.937	483.427	714.407	2562.25	409.916	442.587	483.427	565.105	1218.53	7240.38	1428.74	625.77	483.427	375.127	327.876	297.945	483.427	480.617	477.808	474.999	472.19
	3.03171	4834.27	966.853	483.427	241.713	48.3427	275.545	367.937	483.427	714.407	2562.25	409.916	442.587	483.427	565.105	1218.53	7240.38	1428.74	625.77	483.427	375.127	327.876	297.945	483.427	480.617	477.808	474.999	472.19
	3.03171	4834.27	966.853	483.427	241.713	48.3427	275.545	367.937	483.427	714.407	2562.25	409.916	442.587	483.427	565.105	1218.53	7240.38	1428.74	625.77	483.427	375.127	327.876	297.945	483.427	480.617	477.808	474.999	472.19
	3.03171	4834.27	966.853	483.427	241.713	48.3427	275.545	367.937	483.427	714.407	2562.25	409.916	442.587	483.427	565.105	1218.53	7240.38	1428.74	625.77	483.427	375.127	327.876	297.945	483.427	480.617	477.808	474.999	472.19
	3.03171	4834.27	966.853	483.427	241.713	48.3427	275.545	367.937	483.427	714.407	2562.25	409.916	442.587	483.427	565.105	1218.53	7240.38	1428.74	625.77	483.427	375.127	327.876	297.945	483.427	480.617	477.808	474.999	472.19
	3.03171	4834.27	966.853	483.427	241.713	48.3427	275.545	367.937	483.427	714.407	2562.25	409.916	442.587	483.427	565.105	1218.53	7240.38	1428.74	625.77	483.427	375.127	327.876	297.945	483.427	480.617	477.808	474.999	472.19
	3.03171	4834.27	966.853	483.427	241.713	48.3427	275.545	367.937	483.427	714.407	2562.25	409.916	442.587	483.427	565.105	1218.53	7240.38	1428.74	625.77	483.427	375.127	327.876	297.945	483.427	480.617	477.808	474.999	472.19
	3.03171	4834.27	966.853	483.427	241.713	48.3427	275.545	367.937	483.427	714.407	2562.25	409.916	442.587	483.427	565.105	1218.53	7240.38	1428.74	625.77	483.427	375.127	327.876	297.945	483.427	480.617	477.808	474.999	472.19
	3.03171	4834.27	966.853	483.427	241.713	48.3427	275.545	367.937	483.427	714.407	2562.25	409.916	442.587	483.427	565.105	1218.53	7240.38	1428.74	625.77	483.427	375.127	327.876	297.945	483.427	480.617	477.808	474.999	472.19
	3.03171	4834.27	966.853	483.427	241.713	48.3427	275.545	367.937	483.427	714.407	2562.25	409.916	442.587	483.427	565.105	1218.53	7240.38	1428.74	625.77	483.427	375.127	327.876	297.945	483.427	480.617	477.808	474.999	472.19
	3.03171	4834.27	966.853	483.427	241.713	48.3427	275.545	367.937	483.427	714.407	2562.25	409.916	442.587	483.427	565.105	1218.53	7240.38	1428.74	625.77	483.427	375.127	327.876	297.945	483.427	480.617	477.808	474.999	472.19
	3.03171	4834.27	966.853	483.427	241.713	48.3427	275.545	367.937	483.427	714.407	2562.25	409.916	442.587	483.427	565.105	1218.53	7240.38	1428.74	625.77	483.427	375.127	327.876	297.945	483.427	480.617	477.808	474.999	472.19
	3.03171	4834.27	966.853	483.427	241.713	48.3427	275.545	367.937	483.427	714.407	2562.25	409.916	442.587	483.427	565.105	1218.53	7240.38	1428.74	625.77	483.427	375.127	327.876	297.945	483.427	480.617	477.808	474.999	472.19
	3.03171	4834.27	966.853	483.427	241.713	48.3427	275.545	367.937	483.427	714.407	2562.25	409.916	442.587	483.427	565.105	1218.53	7240.38	1428.74	625.77	483.427	375.127	327.876	297.945	483.427	480.617	477.808	474.999	472.19
	3.03171	4834.27	966.853	483.427	241.713	48.3427	275.545	367.937	483.427	714.407	2562.25	409.916	442.587	483.427	565.105	1218.53	7240.38	1428.74	625.77	483.427	375.127	327.876	297.945	483.427	480.617	477.808	474.999	472.19
	3.03171	4834.27	966.853	483.427	241.713	48.3427	275.545	367.937	483.427	714.407	2562.25	409.916	442.587	483.427	565.105	1218.53	7240.38	1428.74	625.77	483.427	375.127	327.876	297.945	483.427	480.617	477.808	474.999	472.19
	3.03171	4834.27	966.853	483.427	241.713	48.3427	275.545	367.937	483.427	714.407	2562.25	409.916	442.587	483.427	565.105	1218.53	7240.38	1428.74	625.77	483.427	375.127	327.876	297.945	483.427	480.617	477.808	474.999	472.19
	3.03171	4834.27	966.853	483.427	241.713	48.3427	275.545	367.937	483.427	714.407	2562.25	409.916	442.587	483.427	565.105	1218.53	7240.38	1428.74	625.77	483.427	375.127	327.876	297.945	483.427	480.617	477.808	474.999	472.19
	3.03171	4834.27	966.853	483.427	241.713	48.3427	275.545	367.937	483.427	714.407	2562.25	409.916	442.587	483.427	565.105	1218.53	7240.38	1428.74	625.77	483.427	375.127	327.876	297.945	483.427	480.617	477.808	474.999	472.19
	3.03171	4834.27	966.853	483.427	241.713	48.3427	275.545	367.937	483.427	714.407	2562.25	409.916	442.587	483.427	565.105	1218.53	7240.38	1428.74	625.77	483.427	375.127	327.876	297.945	483.427	480.617	477.808	474.999	472.19
	3.03171	4834.27	966.853	483.427	241.713	48.3427	275.545	367.937	483.427	714.407	2562.25	409.916	442.587	483.427	565.105	1218.53	7240.38	1428.74	625.77	483.427	375.127	327.876	297.945	483.427	480.617	477.808	474.999	472.19
	3.03171	4834.27	966.853	483.427	241.713	48.3427	275.545	367.937	483.427	714.407	2562.25	409.916	442.587	483.427	565.105	1218.53	7240.38	1428.74	625.77	483.427	375.127	327.876	297.945	483.427	480.617	477.808	474.999	472.19
	3.03171	4834.27	966.853	483.427	241.713	48.3427	275.545	367.937	483.427	714.407	2562.25	409.916	442.587	483.427	565.105	1218.53	7240.38	1428.74	625.77	483.427	375.127	327.876	297.945	483.427	480.617	477.808	474.999	472.19
	3.03171	4834.27	966.853	483.427	241.713	48.3427	275.545	367.937	483.427	714.407	2562.25	409.916	442.587	483.427	565.105	1218.53	7240.38	1428.74	625.77	483.427	375.127	327.876	297.945	483.427	480.617	477.808	474.999	472.19
	3.03171	4834.27	966.853	483.427	241.713	48.3427	275.545	367.937	483.427	714.407	2562.25	409.916	442.587	483.427	565.105	1218.53	7240.38	1428.74	625.77	483.427	375.127	327.876	297.945	483.427	480.617	477.808	474.999	472.19
	3.03171	4834.27	966.853	483.427	241.713	48.3427	275.545	367.937	483.427	714.407	2562.25	409.916	442.587	483.427	565.105	1218.53	7240.38	1428.74	625.77	483.427	375.127	327.876	297.945	483.427	480.617	477.808	474.999	472.19
	3.15803	4640.9	928.179	464.09	232.045	46.409	264.523	353.219	464.09	685.83	2459.76	393.519	424.884	464.09	542.501	1169.79	6950.76	1371.59	600.739	464.09	360.122	314.761	286.027	464.09	461.393	458.696	455.999	453.302
	3.15803	4640.9	928.179	464.09	232.045	46.409	264.523	353.219	464.09	685.83	2459.76	393.519	424.884	464.09	542.501	1169.79	6950.76	1371.59	600.739	464.09	360.122	314.761	286.027	464.09	461.393	458.696	455.999	453.302
	3.15803	4640.9	928.179	464.09	232.045	46.409	264.523	353.219	464.09	685.83	2459.76	393.519	424.884	464.09	542.501	1169.79	6950.76	1371.59	600.739	464.09	360.122	314.761	286.027	464.09	461.393	458.696	455.999	453.302
	3.15803	4640.9	928.179	464.09	232.045	46.409	264.523	353.219	464.09	685.83	2459.76	393.519	424.884	464.09	542.501	1169.79	6950.76	1371.59	600.739	464.09	360.122	314.761	286.027	464.09	461.393	458.696	455.999	453.302
	3.15803	4640.9	928.179	464.09	232.045	46.409	264.523	353.219	464.09	685.83	2459.76	393.519	424.884	464.09	542.501	1169.79	6950.76	1371.59	600.739	464.09	360.122	314.761	286.027	464.09	461.393	458.696	455.999	453.302
	3.15803	4640.9	928.179	464.09	232.045	46.409	264.523	353.219	464.09	685.83	2459.76	393.519	424.884	464.09	542.501	1169.79	6950.76	1371.59	600.739	464.09	360.122	314.761	286.027	464.09	461.393	458.696	455.999	453.302
	3.15803	4640.9	928.179	464.09	232.045	46.409	264.523	353.219	464.09	685.83	2459.76	393.519	424.884	464.09	542.501	1169.79	6950.76	1371.59	600.739	464.09	360.122	314.761	286.027	464.09	461.393	458.696	455.999	453.302
	3.15803	4640.9	928.179	464.09	232.045	46.409	264.523	353.219	464.09	685.83	2459.76	393.519	424.884	464.09	542.501	1169.79	6950.76	1371.59	600.739	464.09	360.122	314.761	286.027	464.09	461.393	458.696	455.999	453.302
	3.15803	4640.9	928.179	464.09	232.045	46.409	264.523	353.219	464.09	685.83	2459.76	393.519	424.884	464.09	542.501	1169.79	6950.76	1371.59	600.739	464.09	360.122	314.761	286.027	464.09	461.393	458.696	455.999	453.302
	3.15803	4640.9	928.179	464.09	232.045	46.409	264.523	353.219	464.09	685.83	2459.76	393.519	424.884	464.09	542.501	1169.79	6950.76	1371.59	600.739	464.09	360.122	314.761	286.027	464.09	461.393	458.696	455.999	453.302
	3.15803	4640.9	928.179	464.09	232.045	46.409	264.523	353.219	464.09	685.83	2459.76	393.519	424.884	464.09	542.501	1169.79	6950.76	1371.59	600.739	464.09	360.122	314.761	286.027	464.09	461.393	458.696	455.999	453.302
	3.15803	4640.9	928.179	464.09	232.045	46.409	264.523	353.219	464.09	685.83	2459.76	393.519	424.884	464.09	542.501	1169.79	6950.76	1371.59	600.739	464.09	360.122	314.761	286.027	464.09	461.393	458.696	455.999	453.302
	3.15803	4640.9	928.179	464.09	232.045	46.409	264.523	353.219	464.09	685.83	2459.76	393.519	424.884	464.09	542.501	1169.79	6950.76	1371.59	600.739	464.09	360.122	314.761	286.027	464.09	461.393	458.696	455.999	453.302
	3.15803	4640.9	928.179	464.09	232.045	46.409	264.523	353.219	464.09	685.83	2459.76	393.519	424.884	464.09	542.501	1169.79	6950.76	1371.59	600.739	464.09	360.122	314.761	286.027	464.09	461.393	458.696	455.999	453.302
	3.15803	4640.9	928.179	464.09	232.045	46.409	264.523	353.219	464.09	685.83	2459.76	393.519	424.884	464.09	542.501	1169.79	6950.76	1371.59	600.739	464.09	360.122	314.761	286.027	464.09	461.393	458.696	455.999	453.302
	3.15803	4640.9	928.179	464.09	232.045	46.409	264.523	353.219	464.09	685.83	2459.76	393.519	424.884	464.09	542.501	1169.79	6950.76	1371.59	600.739	464.09	360.122	314.761	286.027	464.09	461.393	458.696	455.999	453.302
	3.15803	4640.9	928.179	464.09	232.045	46.409	264.523	353.219	464.09	685.83	2459.76	393.519	424.884	464.09	542.501	1169.79	6950.76	1371.59	600.739	464.09	360.122	314.761	286.027	464.09	461.393	458.696	455.999	453.302
	3.15803	4640.9	928.179	464.09	232.045	46.409	264.523	353.219	464.09	685.83	2459.76	393.519	424.884	464.09	542.501	1169.79	6950.76	1371.59	600.739	464.09	360.122	314.761	286.027	464.09	461.393	458.696	455.999	453.302
	3.15803	4640.9	928.179	464.09	232.045	46.409	264.523	353.219	464.09	685.83	2459.76	393.519	424.884	464.09	542.501	1169.79	6950.76	1371.59	600.739	464.09	360.122	314.761	286.027	464.09	461.393	458.696	455.999	453.302
	3.15803	4640.9	928.179	464.09	232.045	46.409	264.523	353.219	464.09	685.83	2459.76	393.519	424.884	464.09	542.501	1169.79	6950.76	1371.59	600.739	464.09	360.122	314.761	286.027	464.09	461.393	458.696	455.999	453.302
	3.15803	4640.9	928.179	464.09	232.045	46.409	264.523	353.219	464.09	685.83	2459.76	393.519	424.884	464.09	542.501	1169.79	6950.76	1371.59	600.739	464.09	360.122	314.761	286.027	464.09	461.393	458.696	455.999	453.302
	3.15803	4640.9	928.179	464.09	232.045	46.409	264.523	353.219	464.09	685.83	2459.76	393.519	424.884	464.09	542.501	1169.79	6950.76	1371.59	600.739	464.09	360.122	314.761	286.027	464.09	461.393	458.696	455.999	453.302
	3.15803	4640.9	928.179	464.09	232.045	46.409	264.523	353.219	464.09	685.83	2459.76	393.519	424.884	464.09	542.501	1169.79	6950.76	1371.59	600.739	464.09	360.122	314.761	286.027	464.09	461.393	458.696	455.999	453.302
	3.15803	4640.9	928.179	464.09	232.045	46.409	264.523	353.219	464.09	685.83	2459.76	393.519	424.884	464.09	542.501	1169.79	6950.76	1371.59	600.739	464.09	360.122	314.761	286.027	464.09	461.393	458.696	455.999	453.302
	3.15803	4640.9	928.179	464.09	232.045	46.409	264.523	353.219	464.09	685.83	2459.76	393.519	424.884	464.09	542.501	1169.79	6950.76	1371.59	600.739	464.09	360.122	314.761	286.027	464.09	461.393	458.696	455.999	453.302
	3.15803	4640.9	928.179	464.09	232.045	46.409	264.523	353.219	464.09	685.83	2459.76	393.519	424.884	464.09	542.501	1169.79	6950.76	1371.59	600.739	464.09	360.122	314.761	286.027	464.09	461.393	458.696	455.999	453.302
	3.15803	4640.9	928.179	464.09	232.045	46.409	264.523	353.219	464.09	685.83	2459.76	393.519	424.884	464.09	542.501	1169.79	6950.76	1371.59	600.739	464.09	360.122	314.761	286.027	464.09	461.393	458.696	455.999	453.302
	3.15803	4640.9	928.179	464.09	232.045	46.409	264.523	353.219	464.09	685.83	2459.76	393.519	424.884	464.09	542.501	1169.79	6950.76	1371.59	600.739	464.09	360.122	314.761	286.027	464.09	461.393	458.696	455.999	453.302
	3.15803	4640.9	928.179	464.09	232.045	46.409	264.523	353.219	464.09	685.83	2459.76	393.519	424.884	464.09	542.501	1169.79	6950.76	1371.59	600.739	464.09	360.122	314.761	286.027	464.09	461.393	458.696	455.999	453.302
	3.15803	4640.9	928.179	464.09	232.045	46.409	264.523	353.219	464.09	685.83	2459.76	393.519	424.884	464.09	542.501	1169.79	6950.76	1371.59	600.739	464.09	360.122	314.761	286.027	464.09	461.393	458.696	455.999	453.302
	3.15803	4640.9	928.179	464.09	232.045	46.409	264.523	353.219	464.09	685.83	2459.76	393.519	424.884	464.09	542.501	1169.79	6950.76	1371.59	600.739	464.09	360.122	314.761	286.027	464.09	461.393	458.696	455.999	453.302
	3.15803	4640.9	928.179	464.09	232.045	46.409	264.523	353.219	464.09	685.83	2459.76	393.519	424.884	464.09	542.501	1169.79	6950.76	1371.59	600.739	464.09	360.122	314.761	286.027	464.09	461.393	458.696	455.999	453.302
	3.15803	4640.9	928.179	464.09	232.045	46.409	264.523	353.219	464.09	685.83	2459.76	393.519	424.884	464.09	542.501	1169.79	6950.76	1371.59	600.739	464.09	360.122	314.761	286.027	464.09	461.393	458.696	455.999	453.302
	3.15803	4640.9	928.179	464.09	232.045	46.409	264.523	353.219	464.09	685.83	2459.76	393.519	424.884	464.09	542.501	1169.79	6950.76	1371.59	600.739	464.09	360.122	314.761	286.027	464.09	461.393	458.696	455.999	453.302
	3.15803	4640.9	928.179	464.09	232.045	46.409	264.523	353.219	464.09	685.83	2459.76	393.519	424.884	464.09	542.501	1169.79	6950.76	1371.59	600.739	464.09	360.122	314.761	286.027	464.09	461.393	458.696	455.999	453.302
	3.15803	4640.9	928.179	464.09	232.045	46.409	264.523	353.219	464.09	685.83	2459.76	393.519	424.884	464.09	542.501	1169.79	6950.76	1371.59	600.739	464.09	360.122	314.761	286.027	464.09	461.393	458.696	455.999	453.302
	3.15803	4640.9	928.179	464.09	232.045	46.409	264.523	353.219	464.09	685.83	2459.76	393.519	424.884	464.09	542.501	1169.79	6950.76	1371.59	600.739	464.09	360.122	314.761	286.027	464.09	461.393	458.696	455.999	453.302
	3.15803	4640.9	928.179	464.09	232.045	46.409	264.523	353.219	464.09	685.83	2459.76	393.519	424.884	464.09	542.501	1169.79	6950.76	1371.59	600.739	464.09	360.122	314.761	286.027	464.09	461.393	458.696	455.999	453.302
	3.15803	4640.9	928.179	464.09	232.045	46.409	264.523	353.219	464.09	685.83	2459.76	393.519	424.884	464.09	542.501	1169.79	6950.76	1371.59	600.739	464.09	360.122	314.761	286.027	464.09	461.393	458.696	455.999	453.302
	3.15803	4640.9	928.179	464.09	232.045	46.409	264.523	353.219	464.09	685.83	2459.76	393.519	424.884	464.09	542.501	1169.79	6950.76	1371.59	600.739	464.09	360.122	314.761	286.027	464.09	461.393	458.696	455.999	453.302
	3.15803	4640.9	928.179	464.09	232.045	46.409	264.523	353.219	464.09	685.83	2459.76	393.519	424.884	464.09	542.501	1169.79	6950.76	1371.59	600.739	464.09	360.122	314.761	286.027	464.09	461.393	458.696	455.999	453.302
	3.15803	4640.9	928.179	464.09	232.045	46.409	264.523	353.219	464.09	685.83	2459.76	393.519	424.884	464.09	542.501	1169.79	6950.76	1371.59	600.739	464.09	360.122	314.761	286.027	464.09	461.393	458.696	455.999	453.302
	3.15803	4640.9	928.179	464.09	232.045	46.409	264.523	353.219	464.09	685.83	2459.76	393.519	424.884	464.09	542.501	1169.79	6950.76	1371.59	600.739	464.09	360.122	314.761	286.027	464.09	461.393	458.696	455.999	453.302
	3.15803	4640.9	928.179	464.09	232.045	46.409	264.523	353.219	464.09	685.83	2459.76	393.519	424.884	464.09	542.501	1169.79	6950.76	1371.59	600.739	464.09	360.122	314.761	286.027	464.09	461.393	458.696	455.999	453.302
	3.15803	4640.9	928.179	464.09	232.045	46.409	264.523	353.219	464.09	685.83	2459.76	393.519	424.884	464.09	542.501	1169.79	6950.76	1371.59	600.739	464.09	360.122	314.761	286.027	464.09	461.393	458.696	455.999	453.302
	3.15803	4640.9	928.179	464.09	232.045	46.409	264.523	353.219	464.09	685.83	2459.76	393.519	424.884	464.09	542.501	1169.79	6950.76	1371.59	600.739	464.09	360.122	314.761	286.027	464.09	461.393	458.696	455.999	453.302
	3.15803	4640.9	928.179	464.09	232.045	46.409	264.523	353.219	464.09	685.83	2459.76	393.519	424.884	464.09	542.501	1169.79	6950.76	1371.59	600.739	464.09	360.122	314.761	286.027	464.09	461.393	458.696	455.999	453.302
	3.15803	4640.9	928.179	464.09	232.045	46.409	264.523	353.219	464.09	685.83	2459.76	393.519	424.884	464.09	542.501	1169.79	6950.76	1371.59	600.739	464.09	360.122	314.761	286.027	464.09	461.393	458.696	455.999	453.302
	3.15803	4640.9	928.179	464.09	232.045	46.409	264.523	353.219	464.09	685.83	2459.76	393.519	424.884	464.09	542.501	1169.79	6950.76	1371.59	600.739	464.09	360.122	314.761	286.027	464.09	461.393	458.696	455.999	453.302
	3.15803	4640.9	928.179	464.09	232.045	46.409	264.523	353.219	464.09	685.83	2459.76	393.519	424.884	464.09	542.501	1169.79	6950.76	1371.59	600.739	464.09	360.122	314.761	286.027	464.09	461.393	458.696	455.999	453.302
	3.15803	4640.9	928.179	464.09	232.045	46.409	264.523	353.219	464.09	685.83	2459.76	393.519	424.884	464.09	542.501	1169.79	6950.76	1371.59	600.739	464.09	360.122	314.761	286.027	464.09	461.393	458.696	455.999	453.302
	3.15803	4640.9	928.179	464.09	232.045	46.409	264.523	353.219	464.09	685.83	2459.76	393.519	424.884	464.09	542.501	1169.79	6950.76	1371.59	600.739	464.09	360.122	314.761	286.027	464.09	461.393	458.696	455.999	453.302
	3.15803	4640.9	928.179	464.09	232.045	46.409	264.523	353.219	464.09	685.83	2459.76	393.519	424.884	464.09	542.501	1169.79	6950.76	1371.59	600.739	464.09	360.122	314.761	286.027	464.09	461.393	458.696	455.999	453.302
	3.15803	4640.9	928.179	464.09	232.045	46.409	264.523	353.219	464.09	685.83	2459.76	393.519	424.884	464.09	542.501	1169.79	6950.76	1371.59	600.739	464.09	360.122	314.761	286.027	464.09	461.393	458.696	455.999	453.302
	3.15803	4640.9	928.179	464.09	232.045	46.409	264.523	353.219	464.09	685.83	2459.76	393.519	424.884	464.09	542.501	1169.79	6950.76	1371.59	600.739	464.09	360.122	314.761	286.027	464.09	461.393	458.696	455.999	453.302
	3.15803	4640.9	928.179	464.09	232.045	46.409	264.523	353.219	464.09	685.83	2459.76	393.519	424.884	464.09	542.501	1169.79	6950.76	1371.59	600.739	464.09	360.122	314.761	286.027	464.09	461.393	458.696	455.999	453.302
	3.15803	4640.9	928.179	464.09	232.045	46.409	264.523	353.219	464.09	685.83	2459.76	393.519	424.884	464.09	542.501	1169.79	6950.76	1371.59	600.739	464.09	360.122	314.761	286.027	464.09	461.393	458.696	455.999	453.302
	3.15803	4640.9	928.179	464.09	232.045	46.409	264.523	353.219	464.09	685.83	2459.76	393.519	424.884	464.09	542.501	1169.79	6950.76	1371.59	600.739	464.09	360.122	314.761	286.027	464.09	461.393	458.696	455.999	453.302
	3.15803	4640.9	928.179	464.09	232.045	46.409	264.523	353.219	464.09	685.83	2459.76	393.519	424.884	464.09	542.501	1169.79	6950.76	1371.59	600.739	464.09	360.122	314.761	286.027	464.09	461.393	458.696	455.999	453.302
	3.15803	4640.9	928.179	464.09	232.045	46.409	264.523	353.219	464.09	685.83	2459.76	393.519	424.884	464.09	542.501	1169.79	6950.76	1371.59	600.739	464.09	360.122	314.761	286.027	464.09	461.393	458.696	455.999	453.302
	3.36856	4350.84	870.168	435.084	217.542	43.5084	247.99	331.143	435.084	642.966	2306.02	368.924	398.329	435.084	508.595	1096.68	6516.34	1285.86	563.193	435.084	337.614	295.089	268.15	435.084	432.556	430.027	427.499	424.971
	3.36856	4350.84	870.168	435.084	217.542	43.5084	247.99	331.143	435.084	642.966	2306.02	368.924	398.329	435.084	508.595	1096.68	6516.34	1285.86	563.193	435.084	337.614	295.089	268.15	435.084	432.556	430.027	427.499	424.971
	3.36856	4350.84	870.168	435.084	217.542	43.5084	247.99	331.143	435.084	642.966	2306.02	368.924	398.329	435.084	508.595	1096.68	6516.34	1285.86	563.193	435.084	337.614	295.089	268.15	435.084	432.556	430.027	427.499	424.971
	3.36856	4350.84	870.168	435.084	217.542	43.5084	247.99	331.143	435.084	642.966	2306.02	368.924	398.329	435.084	508.595	1096.68	6516.34	1285.86	563.193	435.084	337.614	295.089	268.15	435.084	432.556	430.027	427.499	424.971
	3.36856	4350.84	870.168	435.084	217.542	43.5084	247.99	331.143	435.084	642.966	2306.02	368.924	398.329	435.084	508.595	1096.68	6516.34	1285.86	563.193	435.084	337.614	295.089	268.15	435.084	432.556	430.027	427.499	424.971
	3.36856	4350.84	870.168	435.084	217.542	43.5084	247.99	331.143	435.084	642.966	2306.02	368.924	398.329	435.084	508.595	1096.68	6516.34	1285.86	563.193	435.084	337.614	295.089	268.15	435.084	432.556	430.027	427.499	424.971
	3.36856	4350.84	870.168	435.084	217.542	43.5084	247.99	331.143	435.084	642.966	2306.02	368.924	398.329	435.084	508.595	1096.68	6516.34	1285.86	563.193	435.084	337.614	295.089	268.15	435.084	432.556	430.027	427.499	424.971
	3.36856	4350.84	870.168	435.084	217.542	43.5084	247.99	331.143	435.084	642.966	2306.02	368.924	398.329	435.084	508.595	1096.68	6516.34	1285.86	563.193	435.084	337.614	295.089	268.15	435.084	432.556	430.027	427.499	424.971
	3.36856	4350.84	870.168	435.084	217.542	43.5084	247.99	331.143	435.084	642.966	2306.02	368.924	398.329	435.084	508.595	1096.68	6516.34	1285.86	563.193	435.084	337.614	295.089	268.15	435.084	432.556	430.027	427.499	424.971
	3.36856	4350.84	870.168	435.084	217.542	43.5084	247.99	331.143	435.084	642.966	2306.02	368.924	398.329	435.084	508.595	1096.68	6516.34	1285.86	563.193	435.084	337.614	295.089	268.15	435.084	432.556	430.027	427.499	424.971
	3.36856	4350.84	870.168	435.084	217.542	43.5084	247.99	331.143	435.084	642.966	2306.02	368.924	398.329	435.084	508.595	1096.68	6516.34	1285.86	563.193	435.084	337.614	295.089	268.15	435.084	432.556	430.027	427.499	424.971
	3.36856	4350.84	870.168	435.084	217.542	43.5084	247.99	331.143	435.084	642.966	2306.02	368.924	398.329	435.084	508.595	1096.68	6516.34	1285.86	563.193	435.084	337.614	295.089	268.15	435.084	432.556	430.027	427.499	424.971
	3.36856	4350.84	870.168	435.084	217.542	43.5084	247.99	331.143	435.084	642.966	2306.02	368.924	398.329	435.084	508.595	1096.68	6516.34	1285.86	563.193	435.084	337.614	295.089	268.15	435.084	432.556	430.027	427.499	424.971
	3.36856	4350.84	870.168	435.084	217.542	43.5084	247.99	331.143	435.084	642.966	2306.02	368.924	398.329	435.084	508.595	1096.68	6516.34	1285.86	563.193	435.084	337.614	295.089	268.15	435.084	432.556	430.027	427.499	424.971
	3.36856	4350.84	870.168	435.084	217.542	43.5084	247.99	331.143	435.084	642.966	2306.02	368.924	398.329	435.084	508.595	1096.68	6516.34	1285.86	563.193	435.084	337.614	295.089	268.15	435.084	432.556	430.027	427.499	424.971
	3.36856	4350.84	870.168	435.084	217.542	43.5084	247.99	331.143	435.084	642.966	2306.02	368.924	398.329	435.084	508.595	1096.68	6516.34	1285.86	563.193	435.084	337.614	295.089	268.15	435.084	432.556	430.027	427.499	424.971
	3.36856	4350.84	870.168	435.084	217.542	43.5084	247.99	331.143	435.084	642.966	2306.02	368.924	398.329	435.084	508.595	1096.68	6516.34	1285.86	563.193	435.084	337.614	295.089	268.15	435.084	432.556	430.027	427.499	424.971
	3.36856	4350.84	870.168	435.084	217.542	43.5084	247.99	331.143	435.084	642.966	2306.02	368.924	398.329	435.084	508.595	1096.68	6516.34	1285.86	563.193	435.084	337.614	295.089	268.15	435.084	432.556	430.027	427.499	424.971
	3.36856	4350.84	870.168	435.084	217.542	43.5084	247.99	331.143	435.084	642.966	2306.02	368.924	398.329	435.084	508.595	1096.68	6516.34	1285.86	563.193	435.084	337.614	295.089	268.15	435.084	432.556	430.027	427.499	424.971
	3.36856	4350.84	870.168	435.084	217.542	43.5084	247.99	331.143	435.084	642.966	2306.02	368.924	398.329	435.084	508.595	1096.68	6516.34	1285.86	563.193	435.084	337.614	295.089	268.15	435.084	432.556	430.027	427.499	424.971
	3.36856	4350.84	870.168	435.084	217.542	43.5084	247.99	331.143	435.084	642.966	2306.02	368.924	398.329	435.084	508.595	1096.68	6516.34	1285.86	563.193	435.084	337.614	295.089	268.15	435.084	432.556	430.027	427.499	424.971
	3.36856	4350.84	870.168	435.084	217.542	43.5084	247.99	331.143	435.084	642.966	2306.02	368.924	398.329	435.084	508.595	1096.68	6516.34	1285.86	563.193	435.084	337.614	295.089	268.15	435.084	432.556	430.027	427.499	424.971
	3.36856	4350.84	870.168	435.084	217.542	43.5084	247.99	331.143	435.084	642.966	2306.02	368.924	398.329	435.084	508.595	1096.68	6516.34	1285.86	563.193	435.084	337.614	295.089	268.15	435.084	432.556	430.027	427.499	424.971
	3.36856	4350.84	870.168	435.084	217.542	43.5084	247.99	331.143	435.084	642.966	2306.02	368.924	398.329	435.084	508.595	1096.68	6516.34	1285.86	563.193	435.084	337.614	295.089	268.15	435.084	432.556	430.027	427.499	424.971
	3.36856	4350.84	870.168	435.084	217.542	43.5084	247.99	331.143	435.084	642.966	2306.02	368.924	398.329	435.084	508.595	1096.68	6516.34	1285.86	563.193	435.084	337.614	295.089	268.15	435.084	432.556	430.027	427.499	424.971
	3.36856	4350.84	870.168	435.084	217.542	43.5084	247.99	331.143	435.084	642.966	2306.02	368.924	398.329	435.084	508.595	1096.68	6516.34	1285.86	563.193	435.084	337.614	295.089	268.15	435.084	432.556	430.027	427.499	424.971
	3.36856	4350.84	870.168	435.084	217.542	43.5084	247.99	331.143	435.084	642.966	2306.02	368.924	398.329	435.084	508.595	1096.68	6516.34	1285.86	563.193	435.084	337.614	295.089	268.15	435.084	432.556	430.027	427.499	424.971
	3.36856	4350.84	870.168	435.084	217.542	43.5084	247.99	331.143	435.084	642.966	2306.02	368.924	398.329	435.084	508.595	1096.68	6516.34	1285.86	563.193	435.084	337.614	295.089	268.15	435.084	432.556	430.027	427.499	424.971
	3.36856	4350.84	870.168	435.084	217.542	43.5084	247.99	331.143	435.084	642.966	2306.02	368.924	398.329	435.084	508.595	1096.68	6516.34	1285.86	563.193	435.084	337.614	295.089	268.15	435.084	432.556	430.027	427.499	424.971
	3.36856	4350.84	870.168	435.084	217.542	43.5084	247.99	331.143	435.084	642.966	2306.02	368.924	398.329	435.084	508.595	1096.68	6516.34	1285.86	563.193	435.084	337.614	295.089	268.15	435.084	432.556	430.027	427.499	424.971
	3.36856	4350.84	870.168	435.084	217.542	43.5084	247.99	331.143	435.084	642.966	2306.02	368.924	398.329	435.084	508.595	1096.68	6516.34	1285.86	563.193	435.084	337.614	295.089	268.15	435.084	432.556	430.027	427.499	424.971
	3.36856	4350.84	870.168	435.084	217.542	43.5084	247.99	331.143	435.084	642.966	2306.02	368.924	398.329	435.084	508.595	1096.68	6516.34	1285.86	563.193	435.084	337.614	295.089	268.15	435.084	432.556	430.027	427.499	424.971
	3.36856	4350.84	870.168	435.084	217.542	43.5084	247.99	331.143	435.084	642.966	2306.02	368.924	398.329	435.084	508.595	1096.68	6516.34	1285.86	563.193	435.084	337.614	295.089	268.15	435.084	432.556	430.027	427.499	424.971
	3.36856	4350.84	870.168	435.084	217.542	43.5084	247.99	331.143	435.084	642.966	2306.02	368.924	398.329	435.084	508.595	1096.68	6516.34	1285.86	563.193	435.084	337.614	295.089	268.15	435.084	432.556	430.027	427.499	424.971
	3.36856	4350.84	870.168	435.084	217.542	43.5084	247.99	331.143	435.084	642.966	2306.02	368.924	398.329	435.084	508.595	1096.68	6516.34	1285.86	563.193	435.084	337.614	295.089	268.15	435.084	432.556	430.027	427.499	424.971
	3.36856	4350.84	870.168	435.084	217.542	43.5084	247.99	331.143	435.084	642.966	2306.02	368.924	398.329	435.084	508.595	1096.68	6516.34	1285.86	563.193	435.084	337.614	295.089	268.15	435.084	432.556	430.027	427.499	424.971
	3.36856	4350.84	870.168	435.084	217.542	43.5084	247.99	331.143	435.084	642.966	2306.02	368.924	398.329	435.084	508.595	1096.68	6516.34	1285.86	563.193	435.084	337.614	295.089	268.15	435.084	432.556	430.027	427.499	424.971
[truncated: 1,341 more rows]

## Sheet: Recombinant
		Recombinant Production
[truncated: 3,127 more rows]
